# Supplementary material for: An initial exploration of core collection construction and DNA fingerprinting in Elymus sibiricus L. using SNP markers
Source: Front Plant Sci. 2025 Feb 7;16:1534085. doi: 10.3389/fpls.2025.1534085 (PMC11844813; doi:10.3389/fpls.2025.1534085)
Supplement: Supplementary file 4 [file DataSheet1.xlsx]

## Sheet: Supplementary Data 1
Supplementary Data 1 The core germplasm genotypes of E. sibiricus
Chrom	Pos	SNP_ID	Ref	Alt	FORMAT*	SAG-NM18006	SAG-NM18007	SAG-NM18012	SAG-NM18014	PI610862	PI610860	W621536	PI598789	PI598784	PI598783	PI326267	SAG-SC18001	SAG-SC18006	SAG-SC18007	SAG-SC18015	SAG-XZ18002	SAG-XZ18003	SAG-XZ18004	SAG-XZ18006	SAG-XZ18007	SAG-XZ18008	SAG-XZ18012	SAG-XZ18014	SAG-XZ18016	SAG-XZ18017	SAG-XZ18018	SAG-QH18005	SAG-QH18007	PI598787	PI598776	PI326266	SAG-XJ18003	SAG-XJ18007	SAG-XJ18010	SAG-XJ18023	SAG-XJ18026
Es1H	109353	Es1H_109353	T	C	GT	0/0	0/0	0/0	./.	0/0	0/0	0/0	0/0	0/0	0/0	0/0	1/1	0/0	0/0	1/1	1/1	0/0	1/1	1/1	1/1	0/0	1/1	1/1	1/1	1/1	./.	1/1	1/1	0/0	./.	./.	0/0	0/0	0/0	0/0	0/0
Es1H	137350	Es1H_137350	A	T	GT	0/0	0/0	0/0	0/0	0/0	0/0	0/0	0/0	0/0	1/1	0/0	0/0	0/0	0/0	0/0	0/0	0/0	0/0	0/0	0/0	0/0	0/0	0/0	0/0	0/0	0/0	0/0	0/0	0/0	0/0	0/0	1/1	1/1	0/0	1/1	0/0
Es1H	148354	Es1H_148354	C	T	GT	1/1	0/0	0/0	1/1	0/0	0/0	1/1	0/1	0/0	0/0	0/0	0/0	0/0	0/0	0/0	./.	0/0	0/0	0/0	0/0	0/0	0/0	0/0	0/0	0/0	0/0	./.	0/0	0/0	1/1	1/1	0/0	0/0	0/0	0/0	0/0
Es1H	148642	Es1H_148642	C	T	GT	0/0	0/0	0/0	0/0	0/0	0/0	0/0	0/0	0/0	1/1	0/0	0/0	0/0	0/0	0/0	0/0	0/0	0/0	0/0	0/0	0/0	./.	0/0	0/0	0/0	0/0	0/0	0/0	0/0	0/0	0/0	1/1	1/1	0/0	1/1	0/0
Es1H	229264	Es1H_229264	G	A	GT	0/0	0/0	0/0	0/0	0/0	0/0	0/0	0/0	0/0	0/0	0/0	1/1	0/0	0/0	1/1	0/0	0/0	0/0	0/0	0/0	0/0	0/0	0/0	1/1	1/1	1/1	1/1	1/1	0/0	0/0	0/0	0/0	0/0	0/0	0/0	0/0
Es1H	274857	Es1H_274857	C	G	GT	1/1	0/0	./.	0/0	0/0	0/0	1/1	1/1	0/0	0/0	0/0	0/0	0/0	0/0	0/0	0/0	0/0	0/0	0/0	0/0	0/0	0/0	0/0	0/0	0/0	0/0	0/0	0/0	0/0	0/0	0/0	0/0	0/0	0/0	0/0	0/0
Es1H	290646	Es1H_290646	G	T	GT	0/0	0/0	0/0	0/0	0/0	0/0	0/0	0/0	0/0	0/0	0/0	1/1	0/0	0/0	1/1	0/0	0/0	0/0	0/0	0/0	./.	0/0	0/0	./.	1/1	0/0	./.	./.	0/0	0/0	0/0	0/0	0/0	0/0	0/0	0/0
Es1H	520385	Es1H_520385	T	C	GT	0/0	0/0	0/0	0/0	0/0	0/0	0/0	0/0	0/0	1/1	0/0	1/1	1/1	1/1	0/0	1/1	1/1	1/1	1/1	1/1	1/1	1/1	1/1	1/1	1/1	1/1	1/1	1/1	0/0	0/0	0/0	1/1	1/1	./.	0/0	0/0
Es1H	568206	Es1H_568206	C	T	GT	0/0	0/0	0/0	0/0	0/0	0/0	0/0	0/0	0/0	0/0	0/0	0/0	0/0	0/0	0/0	0/0	0/0	0/0	0/0	0/0	0/0	0/0	0/0	0/0	1/1	0/0	1/1	1/1	0/0	0/0	0/0	0/0	0/0	./.	0/0	0/0
Es1H	589074	Es1H_589074	T	G	GT	0/0	0/0	0/0	0/0	0/0	0/0	0/0	0/0	0/0	1/1	0/0	1/1	1/1	1/1	0/0	1/1	1/1	1/1	1/1	1/1	1/1	1/1	1/1	1/1	1/1	1/1	1/1	1/1	0/0	0/0	0/0	1/1	1/1	./.	0/0	0/0
Es1H	593337	Es1H_593337	A	G	GT	0/0	0/0	0/0	0/0	1/1	0/0	0/0	0/0	0/0	0/0	1/1	0/0	0/0	0/0	0/0	0/0	0/0	0/0	0/0	0/0	0/0	0/0	0/0	0/0	0/0	0/0	0/0	0/0	0/0	0/0	0/0	0/0	0/0	./.	0/0	0/0
Es1H	608020	Es1H_608020	A	C	GT	0/0	0/0	0/0	0/0	0/0	0/0	0/0	0/0	0/0	1/1	0/0	1/1	1/1	1/1	0/0	1/1	1/1	1/1	1/1	1/1	1/1	1/1	1/1	1/1	1/1	1/1	1/1	1/1	0/0	0/0	0/0	1/1	1/1	./.	0/0	0/0
Es1H	628954	Es1H_628954	C	T	GT	0/0	0/0	1/1	0/0	0/0	0/0	0/0	0/0	1/1	0/0	0/0	0/0	0/0	0/0	1/1	0/0	0/0	0/0	0/0	0/0	0/0	0/0	0/0	0/0	0/0	0/0	0/0	0/0	1/1	0/0	0/0	0/0	0/0	1/1	1/1	1/1
Es1H	668900	Es1H_668900	T	A	GT	0/0	0/0	0/0	0/0	0/0	0/0	0/0	0/0	0/0	0/0	0/0	0/0	0/0	0/0	0/0	1/1	0/0	1/1	0/0	0/0	0/0	1/1	1/1	0/0	0/0	1/1	0/0	0/0	0/0	0/0	0/0	0/0	0/0	0/0	0/0	0/0
Es1H	712554	Es1H_712554	A	C	GT	0/0	0/0	0/0	0/0	0/0	0/0	0/0	0/0	1/1	0/0	0/0	0/0	0/0	0/0	0/0	0/0	0/0	0/0	0/0	0/0	0/0	0/0	0/0	0/0	0/0	0/0	0/0	0/0	1/1	0/0	0/0	0/0	0/0	0/0	0/0	0/0
Es1H	716915	Es1H_716915	T	G	GT	0/0	0/0	0/0	0/0	0/0	0/0	0/0	0/0	0/0	0/0	0/1	0/0	0/1	0/1	0/0	0/0	0/0	0/0	0/0	0/0	0/1	0/0	0/0	0/0	0/0	0/0	0/0	0/0	0/0	0/0	0/0	0/0	0/0	0/0	0/0	0/0
Es1H	739197	Es1H_739197	G	T	GT	0/0	0/0	0/0	0/0	0/0	1/1	0/0	0/0	0/0	1/1	0/0	0/0	0/0	0/0	0/0	0/0	0/0	0/0	0/0	0/0	0/0	0/0	0/0	0/0	0/0	0/0	0/0	0/0	0/0	0/0	0/0	1/1	1/1	0/0	0/0	0/0
Es1H	754631	Es1H_754631	C	A	GT	0/0	0/0	0/0	0/0	0/0	0/0	0/0	0/0	0/0	0/0	0/0	1/1	0/0	0/0	0/0	0/0	0/0	0/0	1/1	1/1	0/0	0/0	0/0	1/1	1/1	0/0	1/1	1/1	0/0	0/0	0/0	0/0	0/0	0/0	0/0	0/0
Es1H	764199	Es1H_764199	T	C	GT	0/0	0/0	0/0	0/0	0/0	1/1	0/0	0/0	0/0	1/1	0/0	0/1	0/0	0/0	0/0	1/1	0/0	1/1	./.	1/1	0/0	1/1	1/1	0/1	1/1	1/1	1/1	1/1	0/0	0/0	0/0	1/1	1/1	0/0	0/0	0/0
Es1H	795187	Es1H_795187	C	A	GT	0/0	0/0	0/0	0/0	0/0	0/0	0/0	0/0	0/0	0/0	0/0	0/0	1/1	0/0	0/0	1/1	0/0	1/1	1/1	1/1	0/0	1/1	1/1	0/0	0/0	1/1	0/0	0/0	0/0	0/0	0/0	0/0	0/0	0/0	0/0	0/0
Es1H	882453	Es1H_882453	G	T	GT	0/0	0/0	0/0	0/0	0/0	0/0	0/0	0/0	0/0	0/0	0/0	0/0	0/0	0/0	0/0	0/0	0/0	0/0	0/0	0/0	0/0	0/0	0/0	0/0	0/0	0/0	0/0	0/0	0/0	0/0	0/0	0/0	0/0	1/1	0/0	1/1
Es1H	885759	Es1H_885759	C	T	GT	1/1	1/1	0/0	1/1	0/0	0/0	1/1	1/1	0/0	0/0	0/0	0/0	0/0	1/1	1/1	0/0	1/1	0/0	0/0	0/0	1/1	0/0	0/0	0/0	1/1	0/0	1/1	1/1	0/0	1/1	1/1	0/0	0/0	0/0	0/0	0/0
Es1H	913487	Es1H_913487	A	C	GT	0/0	0/1	0/0	0/1	0/1	0/0	0/1	0/1	0/1	0/1	0/1	0/0	0/1	0/1	0/0	0/1	0/1	0/1	0/1	0/1	0/1	0/1	0/1	0/0	0/1	0/1	0/0	0/0	0/1	0/0	0/1	0/1	0/1	0/1	0/0	0/1
Es1H	942209	Es1H_942209	C	T	GT	0/0	0/0	1/1	0/0	0/0	1/1	0/0	0/0	0/0	0/0	0/0	0/0	0/0	0/0	0/0	0/0	0/0	0/0	0/0	0/0	0/0	0/0	0/0	0/0	0/0	0/0	0/0	0/0	0/0	0/0	0/0	1/1	1/1	1/1	1/1	1/1
Es1H	943546	Es1H_943546	G	C	GT	0/0	0/0	0/0	0/0	0/0	0/0	0/0	0/0	0/0	0/0	0/0	0/0	0/0	0/0	0/0	0/0	0/0	0/0	0/0	0/0	0/0	0/0	0/0	0/0	0/0	0/0	0/0	0/0	0/0	0/0	0/0	0/0	0/0	1/1	0/0	1/1
Es1H	1005235	Es1H_1005235	A	T	GT	0/0	0/0	0/0	0/0	0/0	0/0	0/0	0/0	0/0	0/0	0/0	0/0	0/0	0/0	0/0	0/0	0/0	0/0	0/0	0/0	0/0	0/0	0/0	0/0	0/0	0/0	0/0	0/0	0/0	0/0	0/0	1/1	1/1	0/0	0/0	0/0
Es1H	1025393	Es1H_1025393	A	G	GT	0/1	0/0	0/1	0/0	0/0	0/1	0/1	0/1	0/0	0/1	0/0	0/1	0/1	0/1	0/1	0/1	0/1	0/1	0/1	0/1	0/1	0/1	0/0	0/1	0/1	./.	0/1	0/1	0/1	0/0	0/0	0/0	0/1	0/0	0/1	0/0
Es1H	1046854	Es1H_1046854	T	C	GT	1/1	1/1	1/1	0/0	1/1	1/1	0/0	0/0	0/0	0/0	1/1	1/1	0/0	1/1	0/0	1/1	0/0	1/1	1/1	1/1	0/0	1/1	1/1	1/1	1/1	1/1	1/1	1/1	0/0	0/0	0/0	0/0	0/0	0/0	0/0	0/0
Es1H	1075132	Es1H_1075132	G	A	GT	0/0	0/0	0/0	0/0	0/0	0/0	0/0	0/0	1/1	1/1	0/0	0/0	1/1	0/0	1/1	0/0	1/1	0/0	0/0	0/0	1/1	./.	0/0	0/0	0/0	0/0	0/0	0/0	0/0	0/0	0/0	0/0	0/0	0/0	0/0	0/0
Es1H	1109254	Es1H_1109254	T	A	GT	0/0	0/0	0/0	0/0	0/0	0/0	0/0	0/0	0/0	0/0	0/0	1/1	0/0	1/1	0/0	0/0	0/0	0/0	0/0	0/0	0/0	0/0	0/0	1/1	1/1	0/0	1/1	1/1	0/0	0/0	0/0	0/0	0/0	0/0	0/0	0/0
Es1H	1115325	Es1H_1115325	C	T	GT	1/1	1/1	1/1	0/0	0/0	1/1	0/0	0/0	0/0	0/0	0/0	0/0	0/0	0/0	0/0	1/1	0/0	1/1	1/1	1/1	0/0	1/1	1/1	0/0	0/0	1/1	0/0	0/0	0/0	0/0	0/0	0/0	0/0	0/0	0/0	0/0
Es1H	1187975	Es1H_1187975	G	A	GT	0/1	0/1	0/0	0/1	0/0	0/1	0/0	./.	0/0	0/0	0/0	0/0	0/0	0/0	0/0	0/0	0/0	0/0	0/1	0/0	0/0	0/0	0/0	0/0	0/0	0/0	0/0	0/0	0/0	0/1	0/1	0/0	0/0	0/0	0/0	0/0
Es1H	1249201	Es1H_1249201	C	T	GT	0/0	0/0	0/0	0/0	0/0	0/1	0/1	0/0	0/1	0/0	1/1	0/1	0/0	0/0	0/0	0/0	0/1	0/1	0/1	0/1	0/0	0/1	0/1	0/1	0/1	0/1	0/1	0/1	0/0	0/1	0/0	0/0	0/0	0/0	0/0	0/0
Es1H	1268773	Es1H_1268773	G	A	GT	0/0	0/0	0/0	0/0	0/0	0/0	1/1	0/0	0/0	0/0	0/0	0/0	0/0	0/0	0/0	0/0	0/0	0/0	0/0	0/0	0/0	0/0	0/0	0/0	0/0	0/0	0/0	0/0	0/0	0/0	0/0	0/0	0/0	1/1	1/1	1/1
Es1H	1291632	Es1H_1291632	G	A	GT	0/0	0/0	0/0	0/0	0/0	0/0	0/0	0/0	0/0	0/0	0/0	0/0	0/0	0/0	0/0	1/1	0/0	1/1	0/0	0/0	0/0	1/1	1/1	0/0	0/0	1/1	0/0	0/0	0/0	0/0	0/0	0/0	0/0	0/0	0/0	0/0
Es1H	1327394	Es1H_1327394	C	G	GT	0/0	0/0	0/0	0/0	0/0	0/0	0/0	0/0	0/0	0/0	0/0	0/0	0/0	0/0	0/0	0/0	0/0	0/0	0/0	0/0	0/0	0/0	0/0	0/0	./.	0/0	1/1	1/1	0/0	0/0	0/0	0/0	0/0	0/0	0/0	0/0
Es1H	1366241	Es1H_1366241	T	C	GT	1/1	1/1	1/1	1/1	1/1	0/0	1/1	1/1	0/0	0/0	1/1	0/0	0/0	0/0	1/1	0/0	0/0	0/0	0/0	0/0	0/0	0/0	0/0	0/0	0/0	0/0	0/0	0/0	1/1	1/1	1/1	1/1	1/1	0/0	0/0	0/0
Es1H	1521989	Es1H_1521989	T	C	GT	0/0	0/1	0/0	0/1	./.	0/0	0/0	0/1	0/1	0/0	0/0	0/0	0/1	0/1	0/1	0/1	0/0	0/1	0/0	0/0	0/1	0/0	0/0	0/1	0/1	0/0	0/1	0/0	0/0	0/0	0/0	0/1	0/0	0/0	0/0	0/0
Es1H	1533946	Es1H_1533946	C	T	GT	0/0	0/0	0/0	0/0	0/0	0/0	0/0	0/0	0/1	0/1	0/0	0/0	0/0	0/0	0/1	0/0	0/0	0/0	0/1	0/1	0/0	0/0	0/0	0/0	0/0	0/0	0/0	0/0	0/0	0/0	0/0	0/0	0/0	0/0	0/0	0/0
Es1H	1546149	Es1H_1546149	C	G	GT	0/0	0/0	0/0	0/0	0/0	0/0	0/0	0/0	0/0	0/0	0/0	0/0	0/0	0/0	0/0	0/0	0/0	0/0	0/0	0/0	0/0	0/0	0/0	0/0	1/1	0/0	1/1	1/1	0/0	0/0	0/0	0/0	0/0	0/0	0/0	0/0
Es1H	1576135	Es1H_1576135	T	A	GT	0/0	0/0	0/0	0/0	0/0	0/0	0/0	0/0	0/0	0/0	0/0	0/0	0/0	1/1	0/0	0/0	0/0	0/0	0/0	0/0	1/1	0/0	0/0	1/1	0/0	0/0	0/0	0/0	0/0	0/0	0/0	./.	./.	0/0	0/0	0/0
Es1H	1582923	Es1H_1582923	G	T	GT	0/0	0/0	0/0	0/0	./.	0/0	0/0	1/1	0/0	0/0	./.	0/0	0/0	0/0	0/0	0/0	0/0	0/0	./.	0/0	0/0	0/0	0/0	0/0	0/0	0/0	0/0	0/0	1/1	1/1	0/0	./.	./.	0/0	0/0	0/0
Es1H	1611389	Es1H_1611389	C	T	GT	0/0	0/0	0/0	0/0	0/0	0/0	0/0	1/1	0/0	0/0	0/0	0/0	0/0	0/0	./.	0/0	0/0	0/0	0/0	0/0	0/0	0/0	0/0	0/0	0/0	0/0	0/0	0/0	1/1	1/1	0/0	0/0	0/0	0/0	0/0	0/0
Es1H	1639484	Es1H_1639484	T	C	GT	0/0	0/0	0/0	1/1	0/0	0/0	0/0	1/1	0/0	0/0	1/1	1/1	1/1	0/0	1/1	0/0	1/1	0/0	1/1	1/1	0/0	0/0	0/0	0/0	0/0	0/0	0/0	0/0	1/1	1/1	1/1	0/0	0/0	0/0	0/0	0/0
Es1H	1645218	Es1H_1645218	A	G	GT	0/0	0/0	0/0	1/1	0/1	0/1	0/1	1/1	0/0	0/0	1/1	1/1	1/1	0/1	1/1	0/1	1/1	0/1	1/1	1/1	0/1	0/1	0/1	0/0	0/1	0/1	0/0	0/1	1/1	1/1	1/1	0/0	0/0	0/0	0/1	0/0
Es1H	1653847	Es1H_1653847	A	G	GT	0/0	0/0	0/0	0/0	0/0	1/1	1/1	0/0	1/1	1/1	0/0	0/0	0/0	1/1	0/0	0/0	0/0	0/0	0/0	0/0	1/1	0/0	0/0	1/1	0/0	0/0	0/0	0/0	0/0	0/0	0/0	1/1	1/1	1/1	1/1	1/1
Es1H	1705821	Es1H_1705821	G	C	GT	1/1	0/0	0/0	1/1	0/0	0/0	0/0	1/1	0/0	0/0	1/1	1/1	1/1	0/0	0/0	0/0	1/1	0/0	1/1	1/1	1/1	0/0	0/0	0/0	0/0	0/0	0/0	0/0	1/1	1/1	1/1	0/0	0/0	0/0	0/0	0/0
Es1H	1786493	Es1H_1786493	G	A	GT	1/1	0/0	0/0	1/1	0/0	0/0	0/0	1/1	0/0	0/0	1/1	1/1	1/1	0/0	0/0	0/0	1/1	0/0	1/1	1/1	1/1	0/0	0/0	0/0	0/0	0/0	0/0	0/0	1/1	1/1	1/1	0/0	0/0	0/0	0/0	0/0
Es1H	1864643	Es1H_1864643	C	T	GT	1/1	0/0	0/0	0/0	0/0	0/0	0/0	0/0	0/0	0/0	1/1	0/0	0/0	0/0	0/0	0/0	0/0	0/0	0/0	0/0	0/0	0/0	0/0	0/0	0/0	0/0	0/0	0/0	1/1	0/0	0/0	0/0	0/0	1/1	1/1	1/1
Es1H	1904832	Es1H_1904832	G	A	GT	0/0	1/1	0/0	1/1	0/0	0/0	0/0	1/1	0/0	0/0	0/0	0/0	0/0	0/0	0/0	0/0	0/0	0/0	0/0	0/0	0/0	0/0	0/0	0/0	0/0	0/0	0/0	0/0	0/0	1/1	1/1	0/0	0/0	0/0	0/0	0/0
Es1H	1993164	Es1H_1993164	C	A	GT	0/0	0/0	0/0	0/0	0/0	0/0	0/0	0/0	0/0	0/0	0/0	0/0	1/1	1/1	0/0	0/0	0/0	0/0	0/0	0/0	0/0	0/0	0/0	0/0	1/1	0/0	1/1	1/1	0/0	0/0	0/0	0/0	0/0	0/0	0/0	0/0
Es1H	2034930	Es1H_2034930	G	A	GT	1/1	0/0	0/0	0/0	0/0	0/0	0/0	0/0	0/0	0/0	0/0	1/1	1/1	1/1	0/0	0/0	0/0	0/0	0/0	0/0	1/1	0/0	0/0	0/0	1/1	0/0	1/1	1/1	0/0	0/0	0/0	1/1	1/1	0/0	0/0	0/0
Es1H	2050949	Es1H_2050949	C	G	GT	0/0	0/0	0/0	0/0	0/0	0/0	0/0	0/0	0/0	0/0	0/0	1/1	1/1	0/0	0/0	0/0	0/0	0/0	0/0	0/0	1/1	0/0	0/0	0/0	0/0	0/0	0/0	0/0	0/0	0/0	0/0	./.	0/0	0/0	0/0	0/0
Es1H	2101578	Es1H_2101578	T	A	GT	0/0	1/1	0/0	0/0	1/1	0/0	0/0	0/0	1/1	0/0	1/1	1/1	0/0	1/1	0/0	0/0	0/0	0/0	1/1	1/1	0/0	0/0	0/0	1/1	1/1	0/0	1/1	1/1	1/1	1/1	1/1	0/0	0/0	0/0	0/0	0/0
Es1H	2106382	Es1H_2106382	T	G	GT	0/0	0/0	0/0	0/0	0/0	0/0	0/0	0/0	0/0	0/0	0/0	1/1	1/1	0/0	0/0	0/0	./.	0/0	1/1	1/1	0/0	0/0	0/0	1/1	1/1	0/0	1/1	1/1	0/0	0/0	1/1	0/0	0/0	0/0	0/0	0/0
Es1H	2152296	Es1H_2152296	C	T	GT	0/0	0/0	0/0	0/0	0/0	0/0	0/0	0/0	0/0	0/0	0/0	1/1	1/1	1/1	0/0	0/0	1/1	0/0	1/1	1/1	0/0	0/0	0/0	1/1	1/1	0/0	1/1	1/1	0/0	0/0	1/1	0/0	0/0	0/0	0/0	0/0
Es1H	2265960	Es1H_2265960	G	A	GT	0/0	0/0	0/0	0/0	0/0	0/0	0/0	0/0	0/0	0/0	0/0	1/1	1/1	1/1	0/0	0/0	0/1	0/0	0/0	0/0	0/0	0/0	0/0	1/1	1/1	0/0	1/1	1/1	0/0	0/0	0/0	0/0	0/0	0/0	0/0	0/0
Es1H	2285773	Es1H_2285773	C	G	GT	0/0	0/0	0/0	0/0	0/0	0/0	0/0	0/0	0/0	0/0	0/0	1/1	1/1	1/1	0/0	0/0	1/1	0/0	1/1	1/1	0/0	0/0	0/0	1/1	1/1	0/0	1/1	1/1	0/0	0/0	1/1	0/0	0/0	0/0	0/0	0/0
Es1H	2335919	Es1H_2335919	G	A	GT	./.	0/0	0/0	0/0	0/0	0/0	0/0	0/0	0/0	0/0	0/0	1/1	0/0	1/1	0/0	0/0	0/0	0/0	0/0	0/0	0/0	0/0	0/0	1/1	1/1	./.	1/1	1/1	0/0	0/0	0/0	0/0	0/0	0/0	0/0	0/0
Es1H	2355736	Es1H_2355736	T	A	GT	0/0	1/1	0/0	0/0	0/0	0/0	0/0	1/1	0/0	0/0	1/1	0/0	0/0	0/0	0/0	0/0	0/0	0/0	0/0	0/0	0/0	./.	0/0	0/0	0/0	0/0	0/0	0/0	0/0	1/1	0/0	0/0	0/0	0/0	0/0	0/0
Es1H	2367921	Es1H_2367921	G	A	GT	0/0	0/0	0/0	0/0	1/1	0/0	0/0	0/0	1/1	0/0	0/0	0/0	0/0	0/0	0/0	0/0	0/0	0/0	0/0	0/0	0/0	0/0	0/0	0/0	0/0	0/0	0/0	0/0	0/0	0/0	0/0	0/0	0/0	0/0	0/0	0/0
Es1H	2372196	Es1H_2372196	T	C	GT	0/0	0/0	0/0	0/0	0/0	0/0	0/0	0/0	0/0	0/0	0/0	0/0	0/0	0/0	0/0	1/1	0/0	1/1	1/1	1/1	0/0	1/1	1/1	0/0	0/0	1/1	0/0	0/0	0/0	0/0	0/0	0/0	0/0	0/0	0/0	0/0
Es1H	2377767	Es1H_2377767	G	A	GT	0/0	1/1	0/0	1/1	0/0	1/1	1/1	1/1	0/0	0/0	1/1	0/0	0/0	0/0	0/0	0/0	0/0	0/0	0/0	0/0	0/0	0/0	0/0	0/0	0/0	0/0	0/0	0/0	1/1	1/1	0/0	0/0	0/0	1/1	1/1	0/0
Es1H	2378807	Es1H_2378807	C	G	GT	0/0	0/0	0/0	0/0	0/0	0/0	0/0	0/0	0/0	0/0	0/0	0/0	0/0	0/0	0/0	1/1	0/0	1/1	0/0	0/0	0/0	1/1	1/1	0/0	0/0	1/1	0/0	0/0	0/0	0/0	0/0	0/0	0/0	./.	0/0	0/0
Es1H	2393653	Es1H_2393653	A	G	GT	0/0	0/0	0/0	0/0	0/0	0/0	0/0	0/0	0/0	0/0	0/0	0/0	0/0	0/0	0/0	1/1	0/0	1/1	1/1	1/1	0/0	1/1	1/1	0/0	0/0	1/1	0/0	0/0	0/0	0/0	0/0	0/0	0/0	0/0	0/0	0/0
Es1H	2428390	Es1H_2428390	G	A	GT	0/0	0/0	0/0	0/0	0/0	1/1	1/1	0/0	0/0	0/0	0/0	0/0	0/0	0/0	./.	0/0	0/0	0/0	0/0	./.	0/0	0/0	0/0	0/0	0/0	0/0	0/0	0/0	0/0	0/0	0/0	0/0	0/0	0/0	0/0	0/0
Es1H	2684826	Es1H_2684826	C	T	GT	1/1	1/1	1/1	0/0	./.	1/1	0/0	1/1	0/0	1/1	0/0	0/0	1/1	0/0	./.	0/0	1/1	0/0	1/1	1/1	0/0	0/0	0/0	0/0	0/0	0/0	0/0	0/0	1/1	1/1	1/1	0/0	0/0	0/0	0/0	1/1
Es1H	2685846	Es1H_2685846	A	G	GT	1/1	1/1	1/1	0/0	./.	1/1	0/0	1/1	./.	1/1	./.	0/0	1/1	0/0	./.	0/0	1/1	0/0	1/1	1/1	0/0	0/0	0/0	0/0	0/0	0/0	0/0	0/0	1/1	1/1	1/1	0/0	0/0	0/0	0/0	1/1
Es1H	2703401	Es1H_2703401	C	G	GT	0/0	0/0	0/1	0/0	0/0	0/0	0/0	0/0	0/0	0/1	./.	0/0	0/0	0/0	0/0	0/0	0/0	0/0	0/0	0/0	0/0	0/0	0/0	0/0	0/0	0/0	0/0	0/0	0/0	0/0	0/0	0/0	0/0	0/0	0/0	1/1
Es1H	2736741	Es1H_2736741	A	G	GT	1/1	1/1	1/1	0/0	1/1	1/1	0/1	1/1	1/1	1/1	./.	0/0	./.	0/0	0/0	0/1	1/1	0/0	0/1	1/1	0/1	0/0	0/0	0/0	0/0	0/0	0/0	0/0	1/1	1/1	1/1	0/0	0/0	0/0	0/1	1/1
Es1H	2737397	Es1H_2737397	T	A	GT	1/1	1/1	1/1	0/0	./.	1/1	0/0	1/1	./.	1/1	./.	0/0	1/1	0/0	0/1	0/1	1/1	0/0	1/1	1/1	0/0	0/1	0/1	0/0	0/0	0/1	0/0	0/0	1/1	1/1	1/1	0/0	0/0	0/0	0/0	1/1
Es1H	2825184	Es1H_2825184	G	A	GT	0/1	1/1	1/1	1/1	./.	1/1	0/0	1/1	./.	1/1	./.	0/0	1/1	0/0	0/0	0/0	1/1	0/0	1/1	1/1	0/0	0/0	0/0	0/0	0/0	0/0	0/0	0/0	1/1	1/1	1/1	0/0	0/0	0/0	0/0	1/1
Es1H	2828758	Es1H_2828758	G	A	GT	0/1	0/1	0/1	0/1	./.	0/0	0/0	0/0	./.	0/0	./.	0/0	0/0	0/0	0/0	0/0	0/0	0/0	0/0	0/0	0/0	0/0	0/0	0/0	0/0	0/0	0/0	0/0	0/0	0/1	0/0	0/1	0/1	0/0	0/1	0/0
Es1H	2876765	Es1H_2876765	C	G	GT	0/0	0/0	0/0	0/0	0/0	0/0	0/0	0/0	0/0	0/0	0/0	0/0	0/0	0/0	0/0	1/1	0/0	1/1	0/0	0/0	0/0	1/1	1/1	0/0	0/0	1/1	0/0	0/0	0/0	0/0	0/0	0/0	0/0	0/0	0/0	0/0
Es1H	2898316	Es1H_2898316	A	C	GT	0/0	0/0	0/0	0/0	0/0	0/0	0/0	0/0	0/0	0/0	0/0	0/0	0/0	0/0	0/0	1/1	0/0	1/1	0/0	0/0	0/0	1/1	1/1	0/0	0/0	1/1	0/0	0/0	0/0	0/0	0/0	0/0	0/0	0/0	0/0	0/0
Es1H	2983866	Es1H_2983866	C	A	GT	0/0	0/0	1/1	0/0	0/0	0/0	0/0	1/1	0/0	0/0	0/0	0/0	0/0	0/0	0/0	0/0	0/0	0/0	0/0	0/0	0/0	0/0	0/0	0/0	0/0	0/0	0/0	0/0	0/0	0/0	0/0	0/0	0/0	0/0	0/0	1/1
Es1H	2990787	Es1H_2990787	C	T	GT	0/0	0/0	0/0	0/0	0/0	0/0	0/0	0/0	0/0	0/0	0/0	0/0	0/0	0/0	0/0	1/1	0/0	1/1	0/0	0/0	0/0	1/1	1/1	0/0	0/0	1/1	0/0	0/0	0/0	0/0	0/0	0/0	0/0	0/0	0/0	0/0
Es1H	3011539	Es1H_3011539	T	C	GT	0/0	0/0	0/0	0/0	./.	0/0	0/0	0/0	0/0	0/0	0/0	1/1	0/0	0/0	1/1	0/0	1/1	0/0	0/0	0/0	0/0	0/0	0/0	1/1	1/1	0/0	1/1	1/1	0/0	0/0	0/0	0/0	0/0	0/0	0/0	0/0
Es1H	3047585	Es1H_3047585	T	C	GT	0/0	0/0	0/0	0/0	0/0	0/0	0/0	0/0	0/0	0/0	0/0	./.	1/1	0/0	./.	1/1	0/0	1/1	1/1	1/1	0/0	1/1	1/1	./.	./.	1/1	./.	./.	1/1	0/0	0/0	0/0	0/0	0/0	0/0	0/0
Es1H	3087827	Es1H_3087827	A	G	GT	0/0	0/0	0/0	0/0	0/0	0/0	0/0	0/0	0/0	0/0	0/0	./.	0/0	0/0	./.	0/0	./.	0/0	./.	0/1	0/0	0/1	0/0	1/1	./.	0/1	./.	./.	0/0	0/0	0/0	0/0	0/0	0/0	0/0	0/0
Es1H	3115689	Es1H_3115689	A	T	GT	0/0	0/0	1/1	0/0	0/0	0/0	1/1	1/1	0/0	1/1	0/0	0/0	1/1	0/0	0/0	1/1	0/0	1/1	1/1	1/1	0/0	1/1	1/1	0/0	0/0	1/1	0/0	0/0	1/1	0/0	0/0	0/0	0/0	1/1	1/1	1/1
Es1H	3120712	Es1H_3120712	T	C	GT	0/0	0/0	1/1	0/0	0/0	0/0	1/1	1/1	0/0	1/1	0/0	0/0	1/1	0/0	0/0	1/1	0/0	1/1	1/1	1/1	0/0	1/1	1/1	0/0	0/0	1/1	0/0	0/0	1/1	0/0	0/0	0/0	0/0	1/1	1/1	1/1
Es1H	3155727	Es1H_3155727	G	A	GT	0/0	0/0	1/1	0/0	0/0	0/0	1/1	1/1	0/0	1/1	0/0	0/0	1/1	0/0	0/0	1/1	0/0	1/1	1/1	1/1	0/0	1/1	1/1	0/0	0/0	1/1	0/0	0/0	1/1	0/0	0/0	0/0	0/0	1/1	1/1	1/1
Es1H	3184883	Es1H_3184883	C	G	GT	0/0	0/0	1/1	0/0	0/0	0/0	1/1	1/1	0/0	1/1	0/0	0/0	1/1	0/0	0/0	1/1	0/0	0/0	1/1	1/1	0/0	0/0	1/1	0/0	0/0	0/0	0/0	0/0	1/1	0/0	0/0	0/0	0/0	1/1	1/1	1/1
Es1H	3265639	Es1H_3265639	C	A	GT	0/0	0/0	./.	0/0	0/1	0/0	0/0	./.	0/0	./.	0/0	1/1	1/1	0/1	0/1	0/0	0/1	0/0	./.	0/0	0/1	0/0	0/0	./.	0/1	0/1	0/1	0/1	0/0	0/0	0/1	0/0	0/0	0/1	./.	./.
Es1H	3522538	Es1H_3522538	G	C	GT	0/0	0/0	0/0	0/0	0/0	0/0	1/1	1/1	0/0	1/1	0/0	0/0	0/0	0/0	./.	./.	0/0	0/0	./.	./.	0/0	0/0	0/0	0/0	0/0	0/0	0/0	0/0	0/0	0/0	0/0	0/0	0/0	1/1	1/1	0/0
Es1H	3548418	Es1H_3548418	T	C	GT	0/0	0/0	0/0	0/0	0/0	0/0	0/0	0/0	0/0	0/0	0/0	1/1	1/1	0/0	./.	1/1	1/1	1/1	1/1	1/1	0/0	1/1	0/0	1/1	1/1	1/1	1/1	1/1	0/0	0/0	1/1	0/0	0/0	0/0	0/0	0/0
Es1H	3555410	Es1H_3555410	C	T	GT	0/0	0/0	0/0	0/0	0/0	0/0	0/0	0/0	0/0	0/0	0/0	0/0	0/0	0/0	./.	0/0	0/0	1/1	0/0	0/0	0/0	1/1	0/0	0/0	1/1	1/1	1/1	1/1	0/0	0/0	0/0	0/0	0/0	0/0	0/0	0/0
Es1H	3617763	Es1H_3617763	T	A	GT	0/0	0/0	0/0	0/0	0/0	0/0	0/0	0/0	0/0	0/0	0/0	0/1	0/1	0/1	1/1	1/1	0/0	0/1	1/1	1/1	0/0	0/1	0/1	0/1	0/0	0/1	0/0	0/0	0/0	0/0	0/0	0/0	0/0	0/0	0/0	0/0
Es1H	3619543	Es1H_3619543	A	T	GT	0/0	0/0	0/0	0/0	0/0	0/0	0/0	0/0	0/0	0/0	0/0	0/0	0/1	./.	1/1	1/1	0/1	0/1	1/1	1/1	0/1	0/1	0/1	0/0	0/1	0/1	0/1	0/1	0/0	0/0	0/0	0/0	0/0	0/0	0/0	0/0
Es1H	3646822	Es1H_3646822	C	T	GT	0/0	0/0	0/0	0/0	0/0	0/0	0/0	0/0	0/0	0/0	0/0	0/0	0/0	1/1	./.	./.	0/0	0/0	./.	./.	0/0	0/0	0/0	0/0	0/0	0/0	0/0	0/0	0/0	0/0	0/0	1/1	1/1	0/0	0/0	1/1
Es1H	3698062	Es1H_3698062	C	T	GT	0/0	0/0	0/0	0/0	0/0	./.	0/0	0/0	0/1	0/0	0/0	0/0	0/0	0/0	0/0	0/0	0/0	0/0	0/0	0/0	0/0	0/0	0/0	0/0	0/1	0/0	0/0	0/0	0/1	0/0	0/0	0/1	0/0	0/0	0/0	0/0
Es1H	3740966	Es1H_3740966	C	T	GT	0/0	0/0	0/0	1/1	0/0	1/1	1/1	1/1	1/1	1/1	1/1	0/0	./.	0/0	./.	0/0	0/0	0/0	0/0	0/0	0/0	0/0	0/0	0/0	0/0	0/0	0/0	0/0	0/0	1/1	1/1	0/0	0/0	1/1	0/0	0/0
Es1H	3814317	Es1H_3814317	C	T	GT	0/0	0/0	0/0	0/0	0/0	0/0	0/0	0/0	0/0	0/0	0/0	0/0	0/0	0/0	0/0	1/1	0/0	1/1	./.	1/1	0/0	./.	1/1	0/0	0/0	1/1	0/0	0/0	0/0	0/0	0/0	0/0	0/0	0/0	0/0	0/0
Es1H	3847876	Es1H_3847876	T	G	GT	1/1	0/0	1/1	0/0	1/1	1/1	1/1	0/0	1/1	1/1	1/1	1/1	0/0	0/0	1/1	./.	1/1	./.	./.	./.	0/0	./.	./.	1/1	0/0	./.	0/0	0/0	0/0	0/0	0/0	0/0	0/0	1/1	0/0	0/0
Es1H	3895576	Es1H_3895576	C	A	GT	0/0	./.	./.	0/0	./.	0/0	0/1	0/1	1/1	0/0	0/0	0/0	0/0	0/0	0/0	0/1	0/0	0/1	./.	./.	0/0	./.	1/1	0/0	0/0	0/1	0/0	0/0	0/0	0/0	0/0	0/0	0/0	./.	0/0	0/1
Es1H	4148161	Es1H_4148161	T	C	GT	0/0	0/0	1/1	0/0	0/0	0/0	0/0	0/0	0/0	0/0	0/0	1/1	1/1	0/0	1/1	0/0	1/1	0/0	0/0	0/0	0/0	0/0	0/0	1/1	1/1	0/0	1/1	1/1	0/0	0/0	0/0	0/0	0/0	0/0	0/0	0/0
Es1H	4194891	Es1H_4194891	G	C	GT	0/1	0/1	0/1	0/1	0/0	0/1	0/1	0/0	0/1	0/0	0/1	0/1	0/1	0/1	0/1	./.	0/1	./.	0/1	0/1	./.	./.	./.	0/1	0/1	./.	0/1	0/1	0/0	0/0	0/0	0/0	0/0	0/1	0/1	0/0
Es1H	4205638	Es1H_4205638	G	A	GT	0/0	0/0	0/0	0/0	0/0	0/0	0/0	0/0	0/0	0/0	0/0	1/1	1/1	0/0	1/1	./.	0/0	./.	0/0	0/0	0/0	./.	./.	0/0	1/1	./.	1/1	1/1	0/0	0/0	0/0	0/0	0/0	0/0	0/0	0/0
Es1H	4244345	Es1H_4244345	C	T	GT	0/0	0/0	0/0	0/0	0/0	0/0	0/0	0/0	0/0	0/0	0/0	0/0	0/0	0/0	0/0	1/1	0/0	1/1	./.	./.	0/0	1/1	1/1	0/0	0/0	1/1	0/0	0/0	0/0	0/0	0/0	0/0	0/0	0/0	0/0	0/0
Es1H	4246870	Es1H_4246870	T	A	GT	1/1	0/1	1/1	0/0	0/0	0/0	0/1	0/1	0/0	0/0	0/0	0/1	0/0	./.	0/1	0/1	./.	0/1	0/1	0/1	1/1	0/1	0/1	1/1	0/0	0/1	0/0	0/0	0/1	0/1	0/1	0/1	0/1	0/1	0/1	0/1
Es1H	4517934	Es1H_4517934	G	A	GT	0/0	0/0	1/1	0/0	0/0	0/0	0/0	0/0	0/0	0/0	0/0	0/0	0/0	0/0	0/0	0/0	1/1	0/0	0/0	0/0	0/0	0/0	0/0	0/0	0/0	0/0	0/0	0/0	0/0	0/0	0/0	0/0	0/0	0/0	0/0	0/0
Es1H	4685557	Es1H_4685557	A	G	GT	0/0	0/0	0/1	0/0	0/0	0/1	0/1	0/0	0/0	0/0	0/1	0/0	0/0	0/0	0/0	./.	0/0	./.	./.	./.	0/0	./.	./.	0/0	0/0	0/0	0/0	0/0	0/0	0/0	0/0	0/0	0/0	0/0	0/0	0/0
Es1H	4785542	Es1H_4785542	T	A	GT	0/0	0/1	0/0	0/0	0/0	0/0	0/0	0/0	0/0	0/0	0/0	0/1	0/1	0/0	0/1	0/0	0/0	0/0	0/0	0/0	0/0	0/0	0/0	0/1	0/0	0/0	0/0	0/0	0/0	0/0	0/0	0/0	0/0	0/0	0/0	0/0
Es1H	4928894	Es1H_4928894	G	T	GT	0/0	0/0	0/0	0/0	0/0	0/0	0/0	0/0	0/0	0/0	0/0	0/0	0/0	./.	0/0	0/1	0/0	0/1	1/1	1/1	0/0	1/1	1/1	0/0	0/0	0/0	0/0	0/0	0/0	0/0	0/0	0/0	0/0	0/0	0/0	0/0
Es1H	5141410	Es1H_5141410	T	A	GT	0/0	0/0	0/1	0/0	0/1	0/0	0/0	0/1	0/0	0/1	0/0	0/0	0/0	0/0	0/0	0/0	0/0	0/0	0/0	0/0	0/0	0/0	0/0	0/0	0/0	0/0	0/0	0/0	0/1	0/1	0/1	0/1	0/1	0/0	0/0	0/1
Es1H	5535728	Es1H_5535728	C	T	GT	1/1	1/1	0/0	0/0	0/0	0/0	0/0	0/0	0/0	0/0	0/0	1/1	1/1	0/0	1/1	0/0	0/0	0/0	0/0	0/0	0/0	0/0	0/0	1/1	0/0	0/0	0/0	0/0	0/0	0/0	0/0	0/0	0/0	0/0	0/0	0/0
Es1H	5586552	Es1H_5586552	G	T	GT	0/0	0/0	1/1	1/1	1/1	1/1	1/1	0/0	1/1	1/1	1/1	0/0	./.	0/0	0/0	0/0	0/0	./.	0/0	./.	0/0	0/0	./.	0/0	0/0	./.	0/0	0/0	1/1	0/0	1/1	1/1	1/1	1/1	1/1	1/1
Es1H	5922753	Es1H_5922753	C	T	GT	./.	1/1	0/0	0/0	0/0	1/1	0/0	0/0	0/0	0/0	0/0	0/0	0/0	0/0	0/0	0/0	./.	0/0	0/0	0/0	./.	0/0	0/0	0/0	./.	./.	0/0	0/0	0/0	0/0	0/0	0/0	0/0	0/0	0/0	./.
Es1H	6019604	Es1H_6019604	A	T	GT	./.	0/0	1/1	1/1	1/1	1/1	1/1	0/0	1/1	1/1	1/1	0/0	0/0	0/0	0/0	0/0	./.	0/0	0/0	0/0	./.	0/0	0/0	0/0	0/0	0/0	0/0	0/0	1/1	0/0	1/1	1/1	1/1	1/1	1/1	1/1
Es1H	6033601	Es1H_6033601	G	C	GT	1/1	0/0	0/0	0/0	0/0	0/0	0/0	1/1	0/0	0/0	0/0	0/0	0/0	1/1	0/0	1/1	1/1	1/1	1/1	1/1	1/1	1/1	1/1	0/0	1/1	1/1	1/1	1/1	0/0	1/1	0/0	0/0	0/0	0/0	0/0	0/0
Es1H	6055332	Es1H_6055332	A	G	GT	1/1	1/1	0/0	1/1	1/1	1/1	0/0	1/1	1/1	1/1	1/1	0/0	0/0	0/0	0/0	0/0	1/1	0/0	0/0	0/0	1/1	0/0	0/0	0/0	0/0	0/0	0/0	0/0	1/1	1/1	1/1	1/1	1/1	1/1	1/1	1/1
Es1H	6057580	Es1H_6057580	C	T	GT	1/1	1/1	0/0	1/1	1/1	1/1	0/0	1/1	1/1	1/1	1/1	0/0	0/0	0/0	0/0	0/0	1/1	0/0	0/0	0/0	1/1	0/0	0/0	0/0	0/0	0/0	0/0	0/0	1/1	1/1	1/1	1/1	1/1	1/1	1/1	1/1
Es1H	6058706	Es1H_6058706	C	T	GT	1/1	1/1	0/0	1/1	1/1	1/1	0/0	1/1	1/1	1/1	1/1	0/0	0/0	0/0	0/0	0/0	1/1	0/0	0/0	0/0	1/1	0/0	0/0	0/0	0/0	0/0	0/0	0/0	1/1	1/1	1/1	1/1	1/1	1/1	1/1	1/1
Es1H	6061893	Es1H_6061893	T	C	GT	1/1	1/1	0/0	1/1	1/1	1/1	0/0	1/1	1/1	1/1	1/1	0/0	0/0	0/0	0/0	0/0	1/1	0/0	0/0	0/0	1/1	0/0	0/0	0/0	0/0	0/0	0/0	0/0	1/1	1/1	1/1	1/1	1/1	1/1	1/1	1/1
Es1H	6062199	Es1H_6062199	G	A	GT	1/1	1/1	0/0	1/1	1/1	1/1	0/0	1/1	1/1	1/1	1/1	0/0	0/0	0/0	0/0	0/0	1/1	0/0	0/0	0/0	1/1	0/0	0/0	0/0	0/0	0/0	0/0	0/0	1/1	1/1	1/1	1/1	1/1	1/1	1/1	1/1
Es1H	6136323	Es1H_6136323	C	T	GT	./.	1/1	0/0	1/1	1/1	1/1	0/0	1/1	1/1	1/1	1/1	0/0	0/0	0/0	0/0	0/0	1/1	0/0	0/0	0/0	1/1	0/0	0/0	0/0	0/0	0/0	0/0	0/0	1/1	1/1	1/1	1/1	1/1	1/1	1/1	1/1
Es1H	6138731	Es1H_6138731	A	T	GT	1/1	1/1	0/0	1/1	1/1	1/1	./.	1/1	1/1	1/1	1/1	0/0	0/0	./.	0/0	0/0	1/1	0/0	0/0	0/0	1/1	0/0	0/0	0/0	./.	0/0	0/0	0/0	1/1	1/1	1/1	1/1	1/1	1/1	1/1	1/1
Es1H	6532614	Es1H_6532614	T	A	GT	0/0	0/0	0/0	0/0	0/0	./.	0/0	0/0	0/0	0/0	0/0	0/0	0/0	0/1	0/0	0/0	0/0	0/0	0/0	0/1	0/0	0/0	0/0	0/0	0/0	0/0	0/0	0/0	1/1	0/0	0/0	./.	0/0	0/0	0/0	./.
Es1H	6893836	Es1H_6893836	A	C	GT	0/0	0/0	0/0	0/0	0/0	0/0	1/1	0/0	0/0	0/0	0/0	0/1	0/1	0/0	0/1	0/0	0/0	./.	0/0	0/0	0/0	0/0	./.	0/1	0/0	./.	0/0	0/0	0/0	0/0	0/0	./.	0/0	0/0	0/0	0/0
Es1H	6910937	Es1H_6910937	T	C	GT	0/0	0/0	0/0	./.	0/0	0/0	./.	0/0	0/0	0/0	0/0	0/0	0/0	0/1	1/1	1/1	0/0	./.	1/1	1/1	0/0	0/1	./.	0/0	0/0	./.	0/0	0/0	0/0	0/0	./.	0/0	0/0	0/0	0/0	0/0
Es1H	7002887	Es1H_7002887	C	G	GT	0/0	./.	0/0	./.	0/0	0/0	1/1	0/0	0/0	0/0	0/0	0/0	0/0	0/0	0/0	0/0	0/0	./.	0/0	0/0	0/0	0/0	./.	0/0	0/0	./.	0/0	0/0	0/0	0/0	./.	1/1	0/0	0/0	0/0	0/0
Es1H	7049985	Es1H_7049985	T	C	GT	0/0	1/1	0/0	1/1	0/0	0/0	./.	0/0	0/0	0/0	0/0	0/0	0/0	0/0	0/0	0/0	0/0	0/0	0/0	0/0	0/0	0/0	0/0	0/0	0/0	0/0	0/0	0/0	0/0	0/0	1/1	./.	0/0	0/0	0/0	0/0
Es1H	7053992	Es1H_7053992	T	A	GT	0/0	1/1	0/0	1/1	0/0	0/0	./.	0/0	0/0	0/0	0/0	0/0	0/0	0/0	0/0	0/0	0/0	0/0	0/0	0/0	0/0	0/0	0/0	0/0	0/0	0/0	0/0	0/0	0/0	0/0	1/1	./.	0/0	0/0	0/0	0/0
Es1H	7068705	Es1H_7068705	C	A	GT	0/0	0/0	0/0	0/0	0/0	./.	./.	0/0	0/0	0/0	0/0	0/0	0/0	0/0	0/0	0/0	0/0	0/0	0/0	0/0	0/1	0/0	0/0	0/0	0/1	0/0	1/1	0/1	0/0	0/0	0/0	./.	0/0	0/0	0/0	0/0
Es1H	7070705	Es1H_7070705	T	A	GT	0/0	1/1	0/0	1/1	0/0	0/0	./.	0/0	0/0	0/0	0/0	0/0	0/0	1/1	1/1	1/1	0/0	1/1	1/1	1/1	1/1	1/1	1/1	0/0	1/1	1/1	1/1	1/1	0/0	0/0	1/1	./.	0/0	0/0	0/0	0/0
Es1H	7072265	Es1H_7072265	G	T	GT	0/0	0/0	0/0	0/0	0/0	0/0	0/0	0/0	0/0	0/0	0/0	0/0	0/0	0/0	0/0	0/0	0/0	0/0	0/0	0/0	1/1	0/0	0/0	0/0	1/1	0/0	1/1	1/1	0/0	0/0	0/0	./.	0/0	0/0	0/0	0/0
Es1H	7255979	Es1H_7255979	A	G	GT	1/1	0/0	0/0	1/1	0/0	0/0	1/1	1/1	0/0	0/0	0/0	0/0	0/0	0/0	0/0	0/0	0/0	0/0	0/0	0/0	0/0	0/0	0/0	0/0	0/0	0/0	0/0	0/0	0/0	1/1	0/0	0/0	1/1	1/1	0/0	0/0
Es1H	7257188	Es1H_7257188	C	T	GT	1/1	0/0	0/0	1/1	0/0	0/0	1/1	1/1	0/0	0/0	0/0	0/0	0/0	0/0	0/0	0/0	0/0	0/0	0/0	0/0	0/0	0/0	0/0	0/0	0/0	0/0	0/0	0/0	0/0	1/1	0/0	0/0	1/1	1/1	0/0	0/0
Es1H	7294322	Es1H_7294322	G	C	GT	0/1	0/0	0/0	0/0	0/0	1/1	0/1	0/0	0/0	./.	0/0	0/0	1/1	0/1	0/0	0/0	0/0	1/1	1/1	1/1	0/1	1/1	0/0	0/0	0/0	0/0	0/0	0/0	0/0	0/0	0/0	0/0	0/0	0/0	1/1	1/1
Es1H	7326077	Es1H_7326077	T	G	GT	1/1	1/1	0/0	1/1	0/0	0/0	1/1	1/1	0/0	0/0	0/0	0/0	0/0	0/0	0/0	0/0	0/0	0/0	0/0	0/0	0/0	0/0	0/0	0/0	0/0	0/0	0/0	0/0	0/0	1/1	1/1	0/0	1/1	1/1	0/0	0/0
Es1H	7419089	Es1H_7419089	T	C	GT	0/0	1/1	0/0	0/0	0/0	0/0	1/1	0/0	0/0	0/0	0/0	0/0	0/0	0/0	0/0	0/0	0/0	0/0	0/0	0/0	0/0	0/0	0/0	0/0	0/0	0/0	0/0	0/0	0/0	0/0	1/1	0/0	0/0	0/0	0/0	0/0
Es1H	7573674	Es1H_7573674	C	A	GT	1/1	0/0	0/0	1/1	0/0	0/0	0/0	1/1	0/0	1/1	1/1	0/0	0/0	0/0	0/0	0/0	0/0	0/0	0/0	0/0	0/0	0/0	0/0	0/0	0/0	0/0	0/0	0/0	0/0	1/1	0/0	0/0	1/1	1/1	0/0	0/0
Es1H	7574072	Es1H_7574072	T	A	GT	0/0	0/0	0/0	0/0	1/1	0/0	0/0	0/0	1/1	0/0	0/0	0/0	0/0	0/0	0/0	0/0	0/0	0/0	0/0	0/0	0/0	0/0	0/0	0/0	0/0	0/0	0/0	0/0	0/0	0/0	0/0	0/0	0/0	0/0	0/0	0/0
Es1H	7575007	Es1H_7575007	A	G	GT	1/1	1/1	0/0	1/1	0/0	0/0	1/1	1/1	0/0	1/1	1/1	0/0	0/0	0/0	0/0	0/0	0/0	0/0	0/0	0/0	0/0	0/0	0/0	0/0	0/0	0/0	0/0	0/0	0/0	1/1	1/1	0/0	1/1	1/1	0/0	0/0
Es1H	7587022	Es1H_7587022	A	G	GT	0/0	0/0	1/1	0/0	1/1	1/1	0/0	0/0	1/1	0/0	0/0	0/0	0/0	0/0	0/0	./.	0/0	./.	./.	./.	0/0	./.	./.	0/0	0/0	./.	0/0	0/0	1/1	0/0	0/0	1/1	0/0	0/0	1/1	1/1
Es1H	7587153	Es1H_7587153	G	C	GT	1/1	0/0	0/0	1/1	0/0	0/0	0/0	1/1	0/0	1/1	1/1	0/0	0/0	0/0	0/0	0/0	0/0	0/0	0/0	0/0	0/0	0/0	0/0	0/0	0/0	0/0	0/0	0/0	0/0	1/1	0/0	0/0	1/1	1/1	0/0	0/0
Es1H	7592195	Es1H_7592195	A	C	GT	1/1	1/1	0/0	1/1	0/0	0/0	1/1	1/1	0/0	1/1	1/1	0/0	0/0	0/0	0/0	0/0	0/0	0/0	./.	./.	0/0	./.	0/0	0/0	0/0	0/0	0/0	0/0	0/0	1/1	1/1	0/0	1/1	1/1	0/0	0/0
Es1H	7595035	Es1H_7595035	C	T	GT	0/0	1/1	0/0	0/0	0/0	0/0	1/1	0/0	0/0	0/0	0/0	0/0	0/0	0/0	0/0	0/0	0/0	0/0	./.	./.	0/0	./.	0/0	0/0	0/0	0/0	0/0	0/0	0/0	0/0	1/1	0/0	0/0	0/0	0/0	0/0
Es1H	7612366	Es1H_7612366	G	A	GT	0/0	0/0	1/1	0/0	1/1	1/1	0/0	0/0	1/1	./.	0/0	0/0	0/0	0/0	0/0	0/0	0/0	0/0	0/0	0/0	0/1	0/0	0/0	0/0	0/0	0/0	0/0	0/0	1/1	0/0	0/0	1/1	0/0	0/0	1/1	1/1
Es1H	7612873	Es1H_7612873	G	C	GT	1/1	0/0	0/0	1/1	0/0	0/0	0/0	1/1	0/0	1/1	1/1	0/0	0/0	0/0	0/0	0/0	0/0	0/0	0/0	0/0	0/0	0/0	0/0	0/0	0/0	0/0	0/0	0/0	0/0	1/1	0/0	0/0	1/1	1/1	0/0	0/0
Es1H	7614480	Es1H_7614480	C	G	GT	0/0	1/1	0/0	0/0	0/0	0/0	1/1	0/0	0/0	0/0	0/0	0/0	0/0	0/0	0/0	0/0	0/0	0/0	0/0	0/0	0/0	0/0	0/0	0/0	0/0	0/0	0/0	0/0	0/0	0/0	1/1	0/0	0/0	0/0	0/0	0/0
Es1H	7640319	Es1H_7640319	A	G	GT	1/1	1/1	0/0	0/0	1/1	0/0	1/1	0/0	1/1	1/1	0/0	1/1	1/1	1/1	1/1	0/0	1/1	0/0	0/0	0/0	1/1	0/0	0/0	1/1	1/1	0/0	1/1	1/1	0/0	0/0	1/1	0/0	1/1	1/1	0/0	0/0
Es1H	7662288	Es1H_7662288	C	A	GT	0/0	0/0	0/0	0/0	0/0	0/0	0/0	0/0	0/0	0/0	0/0	0/0	0/0	0/0	0/0	0/0	0/0	0/0	0/0	0/0	0/0	0/0	0/0	0/0	0/0	0/0	0/0	0/0	0/0	0/0	0/0	0/0	1/1	1/1	0/0	0/0
Es1H	7844245	Es1H_7844245	T	C	GT	0/1	0/1	0/0	0/1	1/1	0/1	0/0	0/0	0/1	0/0	0/1	0/1	0/1	0/0	0/1	0/0	0/1	0/0	0/0	0/0	0/1	0/0	0/0	0/1	0/0	./.	0/0	0/0	0/1	0/0	0/1	0/1	0/1	0/1	0/1	0/1
Es1H	8322137	Es1H_8322137	G	A	GT	0/0	0/0	./.	1/1	1/1	0/0	1/1	1/1	1/1	1/1	./.	1/1	0/0	0/0	0/0	0/0	0/0	0/0	0/0	0/0	0/0	0/0	0/0	0/0	0/0	0/0	0/0	0/0	0/0	1/1	0/0	0/0	0/0	0/0	0/0	0/0
Es1H	8376432	Es1H_8376432	A	G	GT	0/0	0/0	1/1	0/0	0/0	0/0	0/0	0/0	0/0	0/0	0/0	0/0	0/0	0/0	./.	0/0	0/0	0/0	0/0	0/0	./.	0/0	0/0	1/1	1/1	0/0	1/1	1/1	0/0	0/0	0/0	0/0	0/0	0/0	0/0	0/0
Es1H	8467568	Es1H_8467568	G	A	GT	0/0	0/0	0/0	0/0	0/0	1/1	0/0	0/0	0/0	0/0	1/1	0/0	1/1	0/0	0/0	0/0	1/1	0/0	0/0	0/0	0/0	0/0	0/0	1/1	0/0	0/0	0/0	0/0	1/1	0/0	0/0	0/0	0/0	0/0	1/1	1/1
Es1H	8555382	Es1H_8555382	G	A	GT	0/0	0/0	0/0	0/0	0/0	0/0	0/0	0/0	0/0	0/0	0/0	0/0	0/0	0/0	0/0	0/0	0/0	0/0	0/0	0/0	0/0	0/0	0/0	0/0	1/1	0/0	1/1	1/1	0/0	0/0	0/0	0/0	0/0	0/0	0/0	0/0
Es1H	8556066	Es1H_8556066	A	G	GT	0/0	0/0	0/0	1/1	1/1	0/0	1/1	1/1	1/1	1/1	0/0	1/1	0/0	1/1	1/1	1/1	0/0	1/1	1/1	1/1	1/1	1/1	1/1	0/0	0/0	1/1	0/0	0/0	0/0	1/1	0/0	1/1	1/1	1/1	0/0	0/0
Es1H	8984990	Es1H_8984990	G	A	GT	1/1	1/1	0/0	0/0	0/0	0/0	0/0	1/1	0/0	0/0	0/0	0/0	1/1	0/0	1/1	1/1	1/1	1/1	1/1	1/1	0/0	1/1	1/1	0/0	0/0	1/1	0/0	0/0	0/0	0/0	1/1	1/1	1/1	1/1	0/0	0/0
Es1H	8990870	Es1H_8990870	A	G	GT	1/1	1/1	0/0	0/0	0/0	0/0	0/0	0/0	0/0	0/0	0/0	0/0	0/0	0/0	0/0	0/0	0/0	0/0	0/0	0/0	0/0	0/0	0/0	0/0	0/0	0/0	0/0	0/0	0/0	0/0	1/1	0/0	0/0	0/0	0/0	0/0
Es1H	9049372	Es1H_9049372	G	A	GT	./.	./.	0/0	0/0	0/0	0/0	0/0	0/0	0/0	0/0	0/0	0/0	0/0	0/0	0/0	0/0	0/0	0/0	0/0	0/0	1/1	0/0	0/0	1/1	0/0	0/0	0/0	0/0	0/0	0/0	./.	0/0	0/0	0/0	0/0	0/0
Es1H	9049708	Es1H_9049708	A	G	GT	./.	./.	0/0	0/0	1/1	0/0	0/0	0/0	1/1	0/0	0/0	0/0	0/0	0/0	0/1	0/0	0/0	0/0	1/1	1/1	0/0	0/0	0/0	0/0	0/0	1/1	0/0	0/0	0/0	0/0	./.	1/1	0/0	0/0	0/0	0/0
Es1H	9064907	Es1H_9064907	T	C	GT	./.	./.	0/0	0/0	1/1	0/0	0/0	0/0	1/1	0/0	0/0	0/0	0/0	0/0	0/0	0/0	0/0	0/0	1/1	1/1	0/0	./.	0/0	0/0	0/0	1/1	0/0	0/0	0/0	0/0	./.	1/1	0/0	0/0	0/0	0/0
Es1H	9076498	Es1H_9076498	A	G	GT	./.	./.	0/0	0/0	1/1	0/0	0/0	0/0	1/1	0/0	0/0	0/0	0/0	0/0	0/0	0/0	0/0	0/0	1/1	1/1	0/0	0/0	0/0	0/0	1/1	1/1	1/1	1/1	0/0	0/0	./.	./.	0/0	0/0	0/0	0/0
Es1H	9077949	Es1H_9077949	C	T	GT	./.	./.	0/0	0/0	1/1	0/0	0/0	0/0	1/1	0/0	0/0	0/0	0/0	0/0	0/0	0/0	0/0	0/0	0/0	0/0	0/0	0/0	0/0	0/0	0/0	0/0	0/0	0/0	0/0	0/0	./.	0/0	0/0	0/0	0/0	0/0
Es1H	9097964	Es1H_9097964	G	C	GT	./.	./.	0/0	0/0	0/0	0/0	0/0	0/0	0/0	0/0	0/0	0/0	0/0	0/0	0/0	0/0	0/0	0/0	0/0	0/0	0/0	0/0	0/0	0/0	1/1	0/0	1/1	1/1	0/0	0/0	./.	./.	0/0	0/0	0/0	0/0
Es1H	9125399	Es1H_9125399	G	T	GT	./.	./.	0/0	0/0	1/1	0/0	0/0	0/0	1/1	0/0	0/0	0/0	0/0	0/0	0/0	0/0	0/0	0/0	0/0	0/0	0/0	0/0	0/0	0/0	0/0	0/0	0/0	0/0	0/0	0/0	./.	0/0	0/0	0/0	0/0	0/0
Es1H	9129104	Es1H_9129104	G	A	GT	./.	./.	0/0	0/0	1/1	0/0	0/0	0/0	1/1	0/0	0/0	0/0	0/0	0/0	0/0	0/0	0/0	0/0	0/0	0/0	0/0	0/0	0/0	0/0	0/0	0/0	0/0	0/0	0/0	0/0	./.	0/0	0/0	0/0	0/0	0/0
Es1H	9138669	Es1H_9138669	T	C	GT	./.	./.	0/0	0/0	0/0	0/0	0/0	0/0	0/0	0/0	0/0	0/0	0/0	0/0	0/0	0/0	0/0	0/0	1/1	1/1	0/0	0/0	0/0	0/0	0/0	1/1	0/0	0/0	0/0	0/0	./.	1/1	0/0	0/0	0/0	0/0
Es1H	9182125	Es1H_9182125	G	T	GT	./.	./.	0/0	0/0	0/0	0/0	1/1	0/0	0/0	1/1	0/0	0/0	0/0	1/1	1/1	0/0	0/0	0/0	1/1	1/1	0/0	0/0	0/0	0/0	0/0	1/1	0/0	0/0	0/0	0/0	./.	0/0	0/0	0/0	0/0	0/0
Es1H	9189327	Es1H_9189327	C	T	GT	1/1	1/1	0/0	0/0	0/0	0/0	0/0	0/0	0/0	0/0	0/0	0/0	0/0	0/1	0/0	0/0	0/1	0/0	0/0	0/0	0/0	0/0	0/0	0/0	0/0	0/0	0/0	0/0	0/0	0/0	1/1	0/0	0/0	0/0	0/0	0/0
Es1H	9255176	Es1H_9255176	T	C	GT	./.	./.	0/0	0/0	0/0	0/0	0/0	./.	0/1	0/1	0/0	0/1	0/0	0/0	0/1	1/1	0/1	1/1	1/1	1/1	0/0	1/1	1/1	0/1	0/1	1/1	0/1	0/1	1/1	0/0	./.	0/0	0/0	0/0	0/0	0/0
Es1H	9255899	Es1H_9255899	T	C	GT	./.	./.	0/0	0/0	0/0	0/0	0/0	0/0	0/1	0/1	0/0	0/1	0/0	0/0	0/1	1/1	0/1	1/1	1/1	1/1	0/0	1/1	1/1	0/1	0/1	1/1	0/1	0/1	1/1	0/0	./.	0/0	0/0	0/0	0/0	0/0
Es1H	9265556	Es1H_9265556	T	G	GT	0/1	0/1	0/0	0/0	0/0	0/0	0/0	0/1	0/0	0/0	0/0	0/0	0/0	0/0	0/0	0/1	0/0	0/1	0/1	0/1	0/0	0/1	0/1	0/0	0/0	0/1	0/0	0/0	0/1	0/0	1/1	0/0	0/0	0/0	0/0	0/0
Es1H	9266565	Es1H_9266565	T	C	GT	1/1	1/1	0/0	0/0	0/0	0/0	0/0	1/1	0/0	0/0	0/0	0/0	0/0	0/0	0/0	1/1	0/0	1/1	1/1	1/1	./.	1/1	1/1	0/0	./.	1/1	./.	./.	1/1	0/0	1/1	0/0	0/0	0/0	0/0	0/0
Es1H	9373607	Es1H_9373607	T	A	GT	0/1	0/1	0/0	0/0	0/0	0/0	0/0	0/1	0/0	0/0	0/0	0/0	0/0	0/0	0/0	0/0	0/0	0/0	0/0	0/0	0/0	0/0	0/1	0/0	0/0	0/0	0/0	0/0	0/1	0/0	0/1	0/0	0/0	0/0	0/0	0/0
Es1H	9402954	Es1H_9402954	A	T	GT	1/1	1/1	0/0	0/0	0/0	0/0	0/0	1/1	0/0	0/0	0/0	0/0	0/0	0/0	0/0	1/1	0/0	1/1	1/1	0/1	0/0	1/1	1/1	0/0	0/0	1/1	0/0	0/0	0/1	0/0	1/1	0/0	0/0	0/0	0/0	0/0
Es1H	9430443	Es1H_9430443	A	G	GT	1/1	1/1	0/0	0/0	0/0	0/0	0/0	1/1	0/0	0/0	0/0	0/0	0/0	0/0	0/0	1/1	0/0	1/1	1/1	1/1	0/0	1/1	1/1	0/0	0/0	1/1	0/0	0/0	1/1	0/0	1/1	0/0	0/0	0/0	0/0	0/0
Es1H	9480277	Es1H_9480277	A	T	GT	1/1	1/1	0/0	0/0	0/0	0/0	0/0	0/1	0/0	0/0	0/0	0/0	0/0	0/0	0/0	0/1	0/0	0/1	1/1	0/1	0/0	0/1	0/1	0/0	0/0	1/1	0/0	0/0	1/1	0/0	1/1	0/0	0/0	0/0	0/0	0/0
Es1H	9542526	Es1H_9542526	G	T	GT	0/1	0/1	0/0	0/0	0/0	0/0	0/0	0/1	0/0	0/0	0/0	0/0	0/0	0/0	0/0	0/1	0/0	0/1	0/1	0/1	0/0	0/1	0/1	0/0	0/0	0/1	0/0	0/0	0/1	0/0	0/1	0/0	0/0	0/0	0/0	0/0
Es1H	9566807	Es1H_9566807	C	T	GT	1/1	1/1	0/0	0/0	0/0	0/0	0/0	1/1	0/0	0/0	0/0	0/0	0/0	0/0	0/0	1/1	0/0	1/1	1/1	1/1	0/0	1/1	1/1	0/0	0/0	1/1	0/0	0/0	1/1	0/0	1/1	0/0	0/0	0/0	0/0	0/0
Es1H	9569581	Es1H_9569581	C	T	GT	1/1	1/1	0/0	0/0	0/0	0/0	0/0	1/1	0/0	0/0	0/0	0/0	0/0	0/0	0/0	1/1	0/0	1/1	1/1	1/1	0/0	1/1	1/1	0/0	0/0	1/1	0/0	0/0	1/1	0/0	1/1	0/0	0/0	0/0	0/0	0/0
Es1H	9585557	Es1H_9585557	G	T	GT	0/0	0/0	0/1	0/0	0/0	0/1	0/1	0/1	0/0	0/0	0/0	0/0	0/0	0/0	0/0	0/1	0/0	0/0	0/0	./.	0/0	0/0	0/0	0/0	0/0	0/1	0/1	0/1	1/1	0/0	0/0	0/0	0/0	0/0	0/0	0/0
Es1H	9656721	Es1H_9656721	C	T	GT	1/1	0/1	0/0	0/1	0/1	0/0	0/1	0/0	0/1	0/1	0/1	0/0	0/0	0/1	0/0	0/0	0/0	0/0	0/0	0/0	0/0	0/0	0/0	0/0	0/0	0/0	0/0	0/0	0/1	0/0	0/1	0/0	0/0	0/0	0/1	0/1
Es1H	9659447	Es1H_9659447	G	A	GT	./.	1/1	0/0	0/0	0/0	0/0	0/0	1/1	0/0	0/0	0/0	0/0	0/0	0/0	0/0	1/1	0/0	1/1	1/1	1/1	0/0	1/1	1/1	0/0	0/0	1/1	0/0	0/0	1/1	0/0	1/1	0/0	0/0	0/0	0/0	0/0
Es1H	9678146	Es1H_9678146	G	A	GT	0/0	0/0	0/0	0/0	0/0	0/0	0/0	0/0	0/0	0/0	0/0	1/1	1/1	0/0	0/0	0/0	1/1	0/0	0/0	0/0	1/1	0/0	0/0	0/0	1/1	0/0	1/1	1/1	0/0	0/0	0/0	0/0	0/0	0/0	0/0	0/0
Es1H	9735744	Es1H_9735744	C	T	GT	1/1	1/1	0/0	0/0	0/0	0/0	0/0	0/0	0/0	0/0	0/0	0/0	0/0	0/0	0/0	0/0	0/0	0/0	0/0	0/0	0/0	0/0	0/0	0/0	0/0	0/0	0/0	0/0	0/0	0/0	1/1	0/0	0/0	0/0	0/0	0/0
Es1H	9768088	Es1H_9768088	C	T	GT	1/1	1/1	0/0	0/0	0/0	0/0	0/0	0/0	0/0	0/0	0/0	0/0	0/0	0/0	0/0	0/0	0/0	0/0	0/0	0/0	0/0	0/0	0/0	0/0	0/0	0/0	0/0	0/0	0/0	0/0	1/1	0/0	0/0	0/0	0/0	0/0
Es1H	9799237	Es1H_9799237	C	T	GT	0/0	0/0	0/0	0/0	0/0	0/0	0/0	0/0	0/0	0/0	0/0	0/0	0/0	0/0	0/0	0/0	1/1	0/0	0/0	./.	0/1	0/0	0/0	0/0	0/1	0/0	1/1	0/1	0/0	0/0	0/0	0/0	0/0	0/0	0/0	0/0
Es1H	9904323	Es1H_9904323	C	A	GT	0/0	0/0	0/0	0/1	0/0	0/0	0/0	./.	0/0	0/0	0/0	0/0	0/1	0/1	0/0	./.	0/0	./.	./.	./.	0/1	./.	0/1	0/0	0/1	1/1	0/0	0/0	1/1	0/0	0/1	0/0	0/1	0/0	0/0	0/1
Es1H	10269600	Es1H_10269600	G	T	GT	0/0	0/0	0/0	0/0	0/0	0/0	0/0	1/1	0/0	0/0	0/0	0/0	0/0	0/0	0/0	1/1	0/0	1/1	1/1	1/1	0/0	1/1	1/1	0/0	0/0	1/1	0/0	0/0	1/1	0/0	0/0	0/0	0/0	0/0	0/0	0/0
Es1H	10291796	Es1H_10291796	A	G	GT	0/0	0/0	0/0	0/0	0/0	0/0	0/0	1/1	0/0	0/0	0/0	1/1	1/1	0/0	0/0	0/0	0/0	0/0	0/0	0/0	0/0	1/1	1/1	0/0	0/0	0/0	0/0	0/0	1/1	0/0	0/0	0/0	0/0	0/0	0/0	0/0
Es1H	10319091	Es1H_10319091	C	G	GT	0/0	./.	./.	./.	./.	./.	0/0	0/0	0/0	./.	0/0	0/0	0/0	0/0	0/0	0/1	0/1	0/1	0/1	0/1	0/0	0/1	0/1	0/0	0/0	0/1	0/0	0/0	0/0	0/0	./.	0/0	0/0	0/0	0/0	0/0
Es1H	10334401	Es1H_10334401	A	G	GT	0/0	0/0	0/0	0/0	0/0	0/0	0/0	0/0	0/0	0/0	0/0	./.	0/0	1/1	0/0	0/0	1/1	0/0	0/0	0/0	1/1	0/0	0/0	0/0	1/1	0/0	1/1	1/1	0/0	0/0	0/0	0/0	0/0	0/0	0/0	0/0
Es1H	10344229	Es1H_10344229	G	A	GT	1/1	0/0	0/0	0/0	0/0	0/0	1/1	0/1	1/1	0/0	1/1	0/0	0/0	0/0	0/0	0/0	0/0	0/0	0/0	0/0	0/0	0/0	0/0	0/0	0/0	0/0	0/0	0/0	0/0	0/0	0/0	1/1	1/1	1/1	1/1	1/1
Es1H	10356799	Es1H_10356799	C	T	GT	0/0	0/0	1/1	0/0	0/0	0/0	0/0	1/1	0/0	0/0	0/0	0/0	0/0	0/0	0/0	0/0	0/0	1/1	1/1	1/1	0/0	0/0	1/1	0/0	0/0	1/1	0/0	0/0	1/1	0/0	0/0	0/0	0/0	0/0	0/0	0/0
Es1H	10366785	Es1H_10366785	C	G	GT	0/0	0/0	0/0	0/0	0/0	0/0	0/0	0/0	0/0	0/0	0/0	0/0	0/0	0/0	0/0	0/0	0/0	1/1	1/1	1/1	0/0	0/0	1/1	0/0	0/0	1/1	0/0	0/0	0/0	0/0	0/0	0/0	0/0	0/0	0/0	0/0
Es1H	10407598	Es1H_10407598	C	T	GT	1/1	0/0	0/0	0/0	0/0	0/0	1/1	0/0	1/1	0/0	1/1	0/0	0/0	0/0	0/0	0/0	0/0	0/0	0/0	0/0	0/0	0/0	./.	0/0	0/0	0/0	0/0	0/0	0/0	0/0	0/0	1/1	1/1	1/1	1/1	1/1
Es1H	10467141	Es1H_10467141	T	C	GT	0/0	0/0	0/0	0/0	0/0	0/0	0/0	0/0	0/0	0/0	0/0	0/1	0/0	0/0	0/1	0/0	0/0	0/0	0/0	0/0	0/1	0/0	0/0	0/0	0/0	0/0	0/0	0/1	0/0	0/0	0/0	0/0	0/0	0/0	0/0	0/0
Es1H	10489463	Es1H_10489463	C	T	GT	0/0	0/0	0/0	0/0	0/0	0/0	0/0	0/0	0/0	0/0	0/0	0/0	0/0	0/0	0/0	0/0	0/0	1/1	1/1	1/1	0/0	0/0	1/1	0/0	0/0	1/1	0/0	0/0	0/0	0/0	0/0	0/0	0/0	0/0	0/0	0/0
Es1H	10526495	Es1H_10526495	C	A	GT	0/0	0/0	0/0	0/0	0/0	0/0	0/0	0/0	0/0	0/0	0/0	0/0	0/0	0/0	0/0	1/1	1/1	0/0	0/0	0/0	1/1	1/1	0/0	0/0	1/1	0/0	1/1	1/1	0/0	0/0	0/0	0/0	0/0	0/0	0/0	0/0
Es1H	10545257	Es1H_10545257	G	A	GT	0/0	0/0	0/0	0/0	0/0	0/0	0/0	0/0	0/0	0/0	0/0	1/1	1/1	1/1	1/1	0/0	0/0	1/1	1/1	1/1	./.	0/0	1/1	1/1	0/0	1/1	0/0	0/0	0/0	0/0	0/0	0/0	0/0	0/0	0/0	0/0
Es1H	10560195	Es1H_10560195	G	A	GT	0/0	0/0	0/1	0/0	0/0	0/0	0/0	0/1	0/0	0/0	0/0	0/1	0/1	0/0	0/1	0/1	1/1	0/1	0/1	0/1	0/0	0/1	0/1	0/1	1/1	0/0	1/1	1/1	0/1	0/0	0/0	0/0	0/0	0/0	0/0	0/0
Es1H	10573836	Es1H_10573836	T	A	GT	0/0	1/1	0/0	1/1	1/1	1/1	0/0	0/0	1/1	1/1	0/0	0/0	0/0	0/0	0/0	0/0	0/0	0/0	0/0	0/0	0/0	0/0	0/0	0/0	0/0	0/0	0/0	0/0	0/0	1/1	1/1	0/0	0/0	0/0	0/0	0/0
Es1H	10579316	Es1H_10579316	G	T	GT	0/0	0/0	./.	0/0	0/0	0/0	0/0	0/0	0/0	0/0	0/0	1/1	1/1	1/1	0/1	0/0	0/0	1/1	1/1	1/1	0/0	0/0	0/1	1/1	0/0	1/1	0/0	0/0	0/0	0/0	0/0	0/0	0/0	0/0	./.	0/0
Es1H	10580897	Es1H_10580897	G	A	GT	0/0	0/0	1/1	0/0	0/0	0/0	0/0	0/1	0/0	0/0	0/0	1/1	1/1	1/1	1/1	1/1	1/1	1/1	1/1	1/1	1/1	1/1	1/1	1/1	1/1	1/1	1/1	1/1	1/1	0/0	0/0	0/0	0/0	0/0	0/0	0/0
Es1H	10649963	Es1H_10649963	T	C	GT	0/0	0/0	0/0	0/0	0/0	0/0	0/0	0/0	0/0	0/0	0/0	1/1	1/1	1/1	./.	1/1	1/1	./.	0/1	1/1	0/0	1/1	./.	1/1	1/1	1/1	1/1	1/1	1/1	0/0	0/0	0/0	0/0	0/0	0/0	0/0
Es1H	10684132	Es1H_10684132	A	G	GT	0/0	0/0	1/1	0/0	0/0	1/1	0/0	1/1	1/1	1/1	0/0	0/0	0/0	0/0	0/0	0/0	0/0	0/0	0/0	0/0	0/0	0/0	0/0	0/0	0/0	0/0	0/0	0/0	0/0	0/0	0/0	0/0	0/0	0/0	0/0	0/0
Es1H	10684823	Es1H_10684823	T	G	GT	./.	0/0	1/1	0/0	0/0	./.	./.	1/1	1/1	1/1	0/0	0/0	0/0	1/1	1/1	0/0	1/1	./.	1/1	1/1	0/0	./.	1/1	./.	1/1	1/1	1/1	1/1	0/0	0/0	0/0	0/0	0/0	0/0	0/0	0/0
Es1H	10709178	Es1H_10709178	C	T	GT	1/1	1/1	0/0	1/1	1/1	0/0	1/1	0/0	0/0	0/0	1/1	0/0	0/0	0/0	0/0	0/0	0/0	0/0	0/0	0/0	1/1	0/0	0/0	0/0	0/0	0/0	0/0	0/0	1/1	1/1	1/1	1/1	1/1	1/1	1/1	1/1
Es1H	10738517	Es1H_10738517	G	T	GT	0/0	0/0	0/0	0/0	0/0	0/0	0/0	0/0	0/0	0/0	0/0	1/1	1/1	1/1	0/0	1/1	1/1	1/1	1/1	1/1	0/0	1/1	1/1	1/1	1/1	1/1	1/1	./.	0/0	0/0	0/0	0/0	0/0	0/0	0/0	0/0
Es1H	10911034	Es1H_10911034	A	G	GT	0/0	0/0	0/0	0/0	0/0	0/0	0/0	0/0	0/0	0/0	0/0	1/1	1/1	1/1	0/1	1/1	1/1	1/1	1/1	1/1	0/0	1/1	1/1	1/1	1/1	1/1	1/1	1/1	0/0	0/0	0/0	0/0	0/0	0/0	0/0	0/0
Es1H	10933770	Es1H_10933770	G	A	GT	0/0	1/1	0/0	0/0	0/0	1/1	0/0	1/1	0/0	1/1	0/0	0/0	0/0	0/0	1/1	0/0	0/0	0/0	0/0	0/0	1/1	0/0	0/0	0/0	0/0	0/0	0/0	0/0	0/0	./.	1/1	0/0	0/0	0/0	0/0	0/0
Es1H	10935585	Es1H_10935585	G	A	GT	0/0	1/1	0/0	0/0	0/0	1/1	0/0	1/1	0/0	1/1	0/0	0/0	0/0	0/0	0/0	0/0	0/0	0/0	0/0	0/0	1/1	0/0	0/0	0/0	0/0	0/0	0/0	0/0	1/1	1/1	1/1	0/0	0/0	0/0	0/0	0/0
Es1H	11377500	Es1H_11377500	G	A	GT	0/0	0/0	0/0	0/0	0/0	0/0	0/0	0/0	0/0	0/0	0/0	0/0	1/1	1/1	0/0	0/0	./.	1/1	0/0	0/0	0/0	0/0	1/1	0/0	1/1	./.	1/1	1/1	0/0	0/0	0/0	0/0	0/0	0/0	0/0	0/0
Es1H	11378526	Es1H_11378526	G	A	GT	0/0	1/1	0/0	0/0	0/0	1/1	0/0	1/1	./.	1/1	./.	0/0	0/0	0/0	0/0	0/0	0/0	0/0	0/0	0/0	0/0	0/0	0/0	0/0	0/0	0/0	0/0	0/0	1/1	1/1	1/1	0/0	0/0	0/0	0/0	0/0
Es1H	11450671	Es1H_11450671	C	T	GT	0/0	0/0	0/0	1/1	0/0	0/0	0/0	0/0	1/1	0/0	0/0	0/0	0/0	0/0	0/0	0/0	0/0	0/0	0/0	0/0	0/0	0/0	0/0	0/0	0/0	0/0	0/0	0/0	0/0	0/0	0/0	0/0	0/0	./.	0/0	0/0
Es1H	11456835	Es1H_11456835	T	C	GT	0/0	./.	1/1	1/1	1/1	./.	0/1	./.	1/1	./.	0/1	0/0	0/0	0/0	0/0	0/0	0/0	0/0	0/0	0/0	0/0	0/0	0/0	0/0	./.	0/0	0/0	0/0	./.	./.	0/0	1/1	1/1	1/1	1/1	1/1
Es1H	11562766	Es1H_11562766	T	C	GT	1/1	0/0	1/1	1/1	1/1	0/0	1/1	0/0	1/1	0/0	1/1	0/0	0/0	0/0	0/0	0/0	0/0	1/1	0/0	0/0	0/0	0/0	0/0	0/0	0/0	0/0	0/0	0/0	0/0	0/0	0/0	1/1	1/1	1/1	1/1	1/1
Es1H	11562987	Es1H_11562987	A	G	GT	0/0	0/0	0/0	0/0	0/0	1/1	0/0	1/1	0/0	1/1	0/0	0/0	0/0	0/0	0/0	0/0	0/0	0/0	0/0	0/0	0/0	0/0	0/0	0/0	0/0	0/0	0/0	0/0	0/1	0/0	0/0	0/0	0/0	0/0	0/0	0/0
Es1H	11722132	Es1H_11722132	T	C	GT	1/1	0/0	1/1	1/1	1/1	./.	1/1	0/0	1/1	0/0	1/1	0/0	0/0	0/0	0/0	0/0	0/0	0/0	0/0	0/0	0/0	0/0	0/0	0/0	0/0	0/0	0/0	0/0	0/0	0/0	0/0	1/1	1/1	1/1	1/1	1/1
Es1H	12472712	Es1H_12472712	T	G	GT	0/0	0/0	0/0	0/0	0/0	0/0	0/0	0/0	0/0	0/0	0/0	0/0	0/0	0/0	1/1	0/0	0/0	1/1	0/0	0/0	0/0	0/0	0/0	0/0	0/0	0/0	0/0	0/0	0/1	0/0	0/0	0/0	0/0	0/0	0/0	0/0
Es1H	12476299	Es1H_12476299	C	G	GT	0/0	0/0	0/0	0/0	0/0	0/0	0/0	0/0	0/0	0/0	0/0	0/0	0/0	0/0	1/1	1/1	0/0	1/1	1/1	1/1	0/0	1/1	1/1	0/0	0/0	1/1	0/0	0/0	0/1	0/0	0/0	0/0	0/0	0/0	0/0	0/0
Es1H	12544924	Es1H_12544924	G	T	GT	1/1	0/0	0/0	0/0	0/0	0/1	0/0	1/1	0/1	0/0	0/0	0/0	0/0	0/0	0/0	0/0	0/0	0/0	0/0	0/0	0/0	0/0	0/0	0/0	0/0	0/0	0/0	0/0	0/0	0/0	0/0	0/0	0/0	0/0	0/0	0/0
Es1H	12627802	Es1H_12627802	C	T	GT	0/0	0/0	0/0	0/0	0/0	0/0	0/0	0/0	0/0	0/0	0/0	0/0	0/0	0/0	./.	1/1	0/0	1/1	1/1	1/1	0/0	1/1	1/1	0/0	0/0	./.	0/0	0/0	0/0	0/0	0/0	0/0	0/0	0/0	0/0	0/0
Es1H	12633070	Es1H_12633070	T	C	GT	0/0	0/0	0/0	0/0	1/1	0/0	0/0	0/0	0/0	0/0	1/1	0/0	0/0	0/0	0/0	0/0	0/0	0/0	0/0	0/0	0/0	0/0	0/0	0/0	0/0	0/0	0/0	0/0	0/0	0/0	0/0	0/0	0/0	0/0	0/0	0/0
Es1H	12633251	Es1H_12633251	G	A	GT	0/0	0/0	0/0	0/0	0/0	0/0	0/0	0/0	0/0	0/0	0/0	0/0	0/0	0/0	0/0	1/1	0/0	1/1	1/1	1/1	0/0	1/1	1/1	0/0	0/0	1/1	0/0	0/0	0/0	0/0	0/0	0/0	0/0	0/0	0/0	0/0
Es1H	12654989	Es1H_12654989	G	A	GT	0/0	0/0	0/0	0/0	0/0	0/0	0/0	0/0	0/0	0/0	0/0	0/0	0/0	0/0	0/0	1/1	0/0	1/1	1/1	1/1	0/0	1/1	1/1	0/0	0/0	1/1	0/0	0/0	1/1	0/0	0/0	0/0	0/0	0/0	0/0	0/0
Es1H	12697901	Es1H_12697901	T	C	GT	0/0	0/0	0/0	0/0	1/1	0/0	0/0	0/0	0/0	0/0	1/1	0/0	0/0	0/0	0/0	0/0	0/0	0/0	0/0	0/0	0/0	0/0	0/0	0/0	0/0	0/0	0/0	0/0	0/0	0/0	0/0	0/0	0/0	0/0	0/0	0/0
Es1H	12715726	Es1H_12715726	G	A	GT	0/0	1/1	0/0	0/0	1/1	0/0	0/0	0/0	0/0	0/0	1/1	0/0	0/0	0/0	0/0	0/0	0/0	0/0	0/0	0/0	0/0	0/0	0/0	0/0	0/0	0/0	0/0	0/0	./.	1/1	1/1	0/0	0/0	0/0	0/0	0/0
Es1H	12720116	Es1H_12720116	G	A	GT	0/0	0/0	0/0	0/0	1/1	0/0	0/0	0/0	0/0	0/0	1/1	0/0	0/0	0/0	0/0	0/0	0/0	0/0	0/0	0/0	0/0	0/0	0/0	0/0	0/0	0/0	0/0	0/0	./.	0/0	0/0	0/0	0/0	0/0	0/0	0/0
Es1H	12758038	Es1H_12758038	C	T	GT	0/0	0/0	0/0	0/0	0/0	0/0	0/0	0/0	0/0	0/0	0/0	0/0	0/0	0/0	0/0	1/1	0/0	1/1	1/1	1/1	0/0	1/1	1/1	0/0	0/0	1/1	0/0	0/0	./.	0/0	0/0	0/0	0/0	0/0	0/0	0/0
Es1H	12774822	Es1H_12774822	G	A	GT	0/0	0/0	0/0	0/0	0/0	1/1	0/0	0/0	1/1	0/0	0/0	0/0	0/0	0/0	0/0	0/0	0/0	0/0	0/0	0/0	0/0	0/0	0/0	0/0	0/0	0/0	0/0	0/0	./.	0/0	0/0	0/0	0/0	0/0	0/0	0/0
Es1H	12797059	Es1H_12797059	T	C	GT	0/0	0/1	0/0	0/0	0/1	0/1	0/0	0/0	0/1	0/0	0/1	0/0	0/0	0/0	0/0	1/1	0/0	1/1	1/1	1/1	0/0	1/1	1/1	0/0	0/0	1/1	0/0	0/0	./.	0/1	0/1	0/1	0/1	0/0	0/1	0/1
Es1H	12798453	Es1H_12798453	G	C	GT	0/0	0/1	0/0	0/0	0/1	0/0	0/0	0/0	0/0	0/0	0/1	0/0	0/0	0/0	0/0	0/0	0/0	0/0	0/0	0/0	0/0	0/0	0/0	0/0	0/0	0/0	0/0	0/0	./.	0/1	0/1	0/0	0/0	0/0	0/0	0/0
Es1H	12818047	Es1H_12818047	C	T	GT	0/0	0/1	0/0	0/0	0/1	./.	0/0	0/0	./.	0/0	0/1	0/0	0/0	0/0	0/0	0/0	0/0	0/0	0/0	0/0	0/0	0/0	0/0	0/0	0/0	0/0	0/0	0/0	./.	0/1	0/1	0/0	0/0	0/0	0/0	0/0
Es1H	12824123	Es1H_12824123	A	G	GT	0/0	1/1	0/0	0/0	1/1	1/1	0/0	0/0	1/1	0/0	1/1	0/0	0/0	0/0	0/0	1/1	0/0	1/1	1/1	1/1	0/0	1/1	1/1	0/0	0/0	1/1	0/0	0/0	./.	1/1	1/1	0/0	0/0	0/0	0/0	0/0
Es1H	12869476	Es1H_12869476	A	G	GT	0/0	0/0	0/0	0/0	0/0	0/0	0/0	0/0	0/0	0/0	0/0	0/0	0/0	0/0	0/0	0/0	0/0	0/0	0/0	0/0	0/0	1/1	0/0	0/0	0/0	0/0	0/0	0/0	1/1	0/0	0/0	0/0	0/0	0/0	0/0	0/0
Es1H	12870249	Es1H_12870249	C	T	GT	0/0	0/0	0/0	0/0	0/0	0/0	0/0	0/0	0/0	0/0	0/0	0/0	0/0	0/0	1/1	0/0	0/0	0/0	0/0	0/0	0/0	./.	0/0	0/0	0/0	0/0	0/0	0/0	1/1	0/0	0/0	0/0	0/0	0/0	0/0	0/0
Es1H	12921520	Es1H_12921520	G	C	GT	1/1	0/0	0/0	0/0	0/0	1/1	0/0	1/1	1/1	0/0	0/0	0/0	1/1	1/1	1/1	1/1	1/1	1/1	1/1	1/1	1/1	./.	1/1	0/0	1/1	1/1	1/1	1/1	./.	0/0	0/0	0/0	0/0	0/0	0/0	0/0
Es1H	12957735	Es1H_12957735	C	T	GT	0/0	0/0	0/0	0/0	0/0	0/0	0/0	0/0	0/0	0/0	0/0	0/0	0/0	0/0	0/0	1/1	0/0	1/1	1/1	1/1	0/0	0/0	1/1	0/0	0/0	1/1	0/0	0/0	0/0	0/0	0/0	0/0	0/0	0/0	0/0	0/0
Es1H	12959371	Es1H_12959371	A	C	GT	0/0	0/0	0/0	0/0	0/0	0/0	0/0	0/0	0/0	0/0	0/0	0/0	0/0	0/0	0/0	0/0	0/0	0/0	0/0	0/0	0/0	1/1	0/0	0/0	0/0	0/0	0/0	0/0	1/1	0/0	0/0	0/0	0/0	0/0	0/0	0/0
Es1H	13009052	Es1H_13009052	C	A	GT	0/0	0/0	0/0	0/0	0/0	1/1	0/0	1/1	1/1	0/0	0/0	0/0	0/0	0/0	0/0	0/0	0/0	0/0	0/0	0/0	0/0	./.	0/0	0/0	0/0	0/0	0/0	0/0	./.	0/0	0/0	0/0	0/0	0/0	0/0	0/0
Es1H	13020536	Es1H_13020536	G	C	GT	1/1	0/0	0/0	0/0	0/0	0/0	0/0	0/0	0/0	0/0	0/0	./.	1/1	0/0	0/0	0/0	1/1	0/0	0/0	0/0	0/0	./.	0/0	0/0	1/1	0/0	1/1	1/1	./.	0/0	0/0	0/0	0/0	0/0	0/0	0/0
Es1H	13058091	Es1H_13058091	G	A	GT	0/0	0/0	0/0	0/0	0/0	1/1	0/0	1/1	1/1	0/0	0/0	0/0	0/0	0/0	1/1	1/1	0/0	1/1	1/1	1/1	0/0	./.	1/1	0/0	0/0	1/1	0/0	0/0	./.	0/0	0/0	0/0	0/0	0/0	0/0	0/0
Es1H	13067968	Es1H_13067968	A	G	GT	0/0	0/0	0/0	0/0	1/1	0/0	0/0	0/0	0/0	0/0	1/1	0/0	0/0	0/0	0/0	0/0	0/0	0/0	0/0	0/0	0/0	./.	0/0	0/0	0/0	0/0	0/0	0/0	./.	0/0	0/0	0/0	0/0	0/0	0/0	0/0
Es1H	13097651	Es1H_13097651	A	G	GT	0/0	0/0	0/0	0/0	0/0	0/0	0/0	0/0	0/0	0/0	0/0	0/0	0/0	0/0	0/1	0/0	0/0	0/0	0/0	0/0	0/0	0/1	0/0	0/0	0/1	0/0	0/1	0/1	./.	0/0	0/0	0/0	0/0	0/0	0/0	0/0
Es1H	13300645	Es1H_13300645	T	C	GT	0/0	0/0	0/0	0/0	1/1	1/1	0/0	0/0	1/1	0/0	0/0	0/0	1/1	0/0	1/1	0/0	1/1	0/0	0/0	0/0	0/0	0/0	0/0	0/0	1/1	0/0	1/1	1/1	0/0	0/0	0/0	0/0	0/0	0/0	0/0	0/0
Es1H	13397159	Es1H_13397159	G	A	GT	0/0	0/0	0/0	0/0	1/1	1/1	0/0	0/0	1/1	0/0	0/0	0/0	1/1	0/0	0/0	0/0	1/1	0/0	0/0	0/0	0/0	0/0	0/0	0/0	1/1	0/0	1/1	1/1	0/0	0/0	0/0	0/0	0/0	0/0	0/0	0/0
Es1H	13457686	Es1H_13457686	T	G	GT	0/0	0/0	1/1	1/1	0/0	0/0	1/1	0/0	0/0	1/1	1/1	0/0	0/0	0/0	0/0	0/0	0/0	0/0	0/0	0/0	0/0	0/0	0/0	0/0	0/0	0/0	0/0	0/0	1/1	0/0	0/0	1/1	1/1	1/1	1/1	1/1
Es1H	13489694	Es1H_13489694	C	G	GT	0/0	0/0	1/1	1/1	0/0	0/0	1/1	0/0	0/0	1/1	1/1	0/0	0/0	0/0	0/0	0/0	0/0	0/0	0/0	0/0	0/0	0/0	0/0	0/0	0/0	0/0	0/0	0/0	1/1	0/0	0/0	1/1	1/1	1/1	1/1	1/1
Es1H	13492851	Es1H_13492851	C	T	GT	1/1	1/1	0/0	0/0	./.	0/0	0/0	1/1	0/0	0/0	0/0	1/1	0/0	1/1	1/1	1/1	0/0	1/1	1/1	1/1	1/1	1/1	1/1	1/1	0/0	1/1	0/0	0/0	0/0	1/1	1/1	0/0	0/0	0/0	0/0	0/0
Es1H	13577718	Es1H_13577718	T	C	GT	1/1	1/1	0/1	0/0	0/0	0/0	0/1	1/1	0/0	0/0	0/0	1/1	0/0	1/1	1/1	1/1	0/0	1/1	1/1	1/1	1/1	1/1	1/1	1/1	0/0	1/1	0/0	0/0	0/0	1/1	1/1	0/1	0/1	0/1	0/1	0/1
Es1H	13637898	Es1H_13637898	G	A	GT	0/0	0/0	0/1	1/1	1/1	1/1	0/0	0/0	1/1	1/1	1/1	0/0	1/1	1/1	0/0	0/0	1/1	0/0	0/0	0/0	0/0	0/0	0/0	0/0	1/1	0/0	1/1	1/1	0/0	0/1	0/0	0/0	0/0	0/0	0/0	0/0
Es1H	13640666	Es1H_13640666	C	T	GT	0/0	0/0	0/0	1/1	1/1	1/1	0/0	0/0	1/1	1/1	1/1	0/0	1/1	0/0	0/0	0/0	1/1	0/0	0/0	0/0	0/0	0/0	0/0	0/0	1/1	0/0	1/1	1/1	0/0	0/0	0/0	0/0	0/0	0/0	0/0	0/0
Es1H	13641729	Es1H_13641729	G	T	GT	0/0	0/0	0/0	1/1	1/1	1/1	0/0	./.	1/1	1/1	./.	0/0	1/1	./.	0/0	0/0	1/1	0/0	0/0	0/0	0/0	0/0	0/0	0/0	1/1	0/0	1/1	1/1	0/0	./.	0/0	0/0	0/0	0/0	0/0	0/0
Es1H	13678246	Es1H_13678246	T	C	GT	0/0	0/0	0/0	1/1	1/1	1/1	0/0	0/0	1/1	1/1	1/1	0/0	1/1	./.	0/0	0/0	1/1	0/0	0/0	0/0	0/0	0/0	0/0	0/0	1/1	0/0	1/1	1/1	0/0	0/0	0/0	0/0	0/0	0/0	0/0	0/0
Es1H	13683321	Es1H_13683321	C	T	GT	0/0	0/0	0/0	1/1	1/1	1/1	0/0	0/0	1/1	1/1	1/1	0/0	1/1	0/0	0/0	0/0	1/1	0/0	0/0	0/0	0/0	0/0	0/0	0/0	1/1	0/0	1/1	1/1	0/0	0/0	0/0	0/0	0/0	0/0	0/0	0/0
Es1H	13698028	Es1H_13698028	C	T	GT	0/0	0/0	0/0	1/1	1/1	1/1	0/0	0/0	1/1	1/1	1/1	0/0	1/1	0/0	0/0	0/0	1/1	0/0	0/0	0/0	0/0	0/0	0/0	1/1	1/1	0/0	1/1	1/1	0/0	0/0	0/0	0/0	0/0	0/0	0/0	0/0
Es1H	13702156	Es1H_13702156	G	T	GT	0/0	0/0	0/0	1/1	1/1	1/1	0/0	0/0	1/1	1/1	1/1	0/0	1/1	0/0	0/0	0/0	1/1	0/0	0/0	0/0	0/0	0/0	0/0	0/0	1/1	0/0	1/1	1/1	0/0	0/0	0/0	0/0	0/0	0/0	0/0	0/0
Es1H	13703330	Es1H_13703330	G	T	GT	0/0	0/0	0/0	1/1	1/1	1/1	0/0	0/0	1/1	1/1	1/1	0/0	1/1	0/0	0/0	0/0	1/1	0/0	0/0	0/0	0/0	0/0	0/0	0/0	1/1	0/0	1/1	1/1	0/0	0/0	0/0	0/0	0/0	0/0	0/0	0/0
Es1H	13703423	Es1H_13703423	G	C	GT	0/0	0/0	0/0	1/1	1/1	1/1	0/0	0/0	1/1	1/1	1/1	0/0	1/1	1/1	0/0	0/0	1/1	0/0	0/0	0/0	0/0	0/0	0/0	0/0	1/1	0/0	1/1	1/1	0/0	0/0	0/0	0/0	0/0	0/0	0/0	0/0
Es1H	13832205	Es1H_13832205	G	T	GT	0/0	0/0	0/0	1/1	1/1	1/1	0/0	0/0	1/1	1/1	1/1	0/0	1/1	0/0	0/0	0/0	1/1	0/0	0/0	0/0	0/0	0/0	0/0	0/0	1/1	0/0	1/1	1/1	0/0	0/0	0/0	0/0	0/0	0/0	0/0	0/0
Es1H	13877169	Es1H_13877169	C	G	GT	0/0	0/1	0/1	0/0	0/0	0/0	0/0	0/0	0/1	0/0	0/1	0/1	0/1	0/1	0/1	0/0	0/1	0/0	0/0	0/0	0/1	0/0	0/1	0/1	0/1	0/0	0/1	0/1	0/0	0/0	0/1	0/0	0/0	0/0	0/0	0/0
Es1H	13955268	Es1H_13955268	C	T	GT	0/0	0/0	0/0	0/0	0/0	0/0	0/0	0/0	0/0	0/0	0/0	0/0	0/0	1/1	0/0	1/1	0/0	1/1	1/1	1/1	0/0	1/1	1/1	0/0	0/0	1/1	0/0	0/0	0/0	0/0	0/0	0/0	0/0	0/0	0/0	0/0
Es1H	13963391	Es1H_13963391	C	A	GT	0/0	0/0	0/0	0/0	1/1	1/1	0/0	1/1	1/1	0/0	0/0	0/0	0/0	0/0	0/0	0/0	0/0	0/0	0/0	0/0	0/0	0/0	0/0	0/0	0/0	0/0	0/0	0/0	0/0	0/0	0/0	0/0	0/0	0/0	0/0	0/0
Es1H	13973065	Es1H_13973065	T	C	GT	0/0	0/0	0/0	0/0	0/0	0/0	0/0	0/0	0/0	0/0	0/0	./.	1/1	0/0	./.	0/0	1/1	0/0	0/0	0/0	./.	0/0	0/0	./.	1/1	0/0	1/1	1/1	0/0	0/0	0/0	0/0	0/0	0/0	0/0	0/0
Es1H	13979438	Es1H_13979438	T	A	GT	0/0	1/1	0/0	1/1	0/0	0/0	0/0	0/0	0/0	1/1	1/1	1/1	1/1	0/0	1/1	0/0	1/1	0/0	0/0	0/0	1/1	0/0	0/0	1/1	1/1	0/0	1/1	1/1	0/0	1/1	1/1	0/0	0/0	0/0	0/0	0/0
Es1H	13990646	Es1H_13990646	G	A	GT	0/0	0/0	0/0	0/0	1/1	1/1	0/0	1/1	1/1	0/0	0/0	0/0	0/0	0/0	0/0	0/0	0/0	0/0	0/0	0/0	0/0	0/0	0/0	0/0	0/0	0/0	0/0	0/0	./.	0/0	0/0	0/0	0/0	0/0	0/0	0/0
Es1H	14080249	Es1H_14080249	G	A	GT	0/0	0/0	0/0	0/0	0/0	0/0	0/0	0/0	0/0	0/0	0/0	0/0	0/0	1/1	0/0	1/1	0/0	1/1	1/1	1/1	0/0	1/1	1/1	0/0	0/0	1/1	0/0	0/0	0/0	0/0	0/0	0/0	0/0	0/0	0/0	0/0
Es1H	14090614	Es1H_14090614	C	A	GT	0/0	0/0	0/0	0/0	0/0	0/0	0/0	0/0	0/0	0/0	0/0	0/0	0/0	1/1	0/0	1/1	0/0	1/1	1/1	1/1	0/0	1/1	1/1	0/0	0/0	1/1	0/0	0/0	0/0	0/0	0/0	0/0	0/0	0/0	0/0	0/0
Es1H	14097106	Es1H_14097106	T	G	GT	0/0	0/0	0/0	0/0	0/0	0/0	0/0	0/0	0/0	0/0	0/0	0/0	0/0	1/1	0/0	1/1	0/0	1/1	1/1	1/1	0/0	1/1	1/1	0/0	0/0	1/1	0/0	0/0	0/0	0/0	0/0	0/0	0/0	0/0	0/0	0/0
Es1H	14097830	Es1H_14097830	G	A	GT	0/0	0/0	0/0	0/0	0/0	0/0	0/0	0/0	0/0	0/0	0/0	0/0	0/0	1/1	0/0	1/1	0/0	./.	1/1	1/1	0/0	./.	./.	0/0	0/0	1/1	0/0	0/0	0/0	0/0	0/0	0/0	0/0	0/0	0/0	0/0
Es1H	14122210	Es1H_14122210	T	C	GT	0/0	0/0	0/0	0/0	1/1	1/1	0/0	1/1	1/1	0/0	0/0	0/0	0/0	1/1	0/0	1/1	0/0	1/1	1/1	1/1	0/1	1/1	1/1	0/0	0/0	1/1	0/1	0/0	0/0	0/1	0/0	0/0	0/0	0/0	0/0	0/0
Es1H	14188535	Es1H_14188535	C	G	GT	0/0	0/0	0/0	0/0	./.	0/0	0/0	0/0	0/0	0/0	0/0	0/0	0/0	./.	0/0	1/1	0/0	1/1	1/1	1/1	0/0	1/1	1/1	0/0	0/0	1/1	0/0	0/0	0/0	0/0	0/0	0/0	0/0	0/0	0/0	0/0
Es1H	14293509	Es1H_14293509	C	T	GT	0/0	./.	1/1	0/0	0/0	0/0	1/1	0/0	0/0	0/0	0/0	0/0	0/0	0/0	0/0	0/0	0/0	0/0	./.	./.	0/0	0/0	0/0	0/0	./.	0/0	./.	./.	0/1	0/0	0/0	0/1	1/1	1/1	1/1	1/1
Es1H	14320096	Es1H_14320096	G	A	GT	0/0	0/0	0/0	0/0	0/0	0/0	0/0	0/0	0/0	0/0	0/0	0/0	0/0	0/0	1/1	1/1	1/1	1/1	0/0	0/0	1/1	1/1	1/1	1/1	./.	1/1	0/0	0/0	0/0	0/0	0/0	0/0	0/0	0/0	0/0	0/0
Es1H	14320612	Es1H_14320612	T	A	GT	0/0	0/0	1/1	0/0	0/0	0/0	1/1	0/0	0/0	0/0	0/0	0/0	0/0	0/0	0/0	0/0	0/0	0/0	0/0	0/0	0/0	0/0	0/0	0/0	0/0	0/0	0/0	0/0	1/1	0/0	0/0	1/1	1/1	1/1	1/1	1/1
Es1H	14340884	Es1H_14340884	C	T	GT	0/0	0/0	0/0	1/1	0/0	0/0	0/0	0/0	0/0	0/0	1/1	0/0	0/0	0/0	0/0	0/0	0/0	0/0	0/0	0/0	0/0	0/0	0/0	0/0	0/0	0/0	0/0	0/0	0/0	0/0	0/0	0/0	0/0	0/0	0/0	0/0
Es1H	14360732	Es1H_14360732	A	C	GT	1/1	0/0	0/0	1/1	0/0	0/0	0/0	1/1	0/0	0/0	1/1	1/1	0/0	0/0	0/0	0/0	0/0	0/0	0/0	0/0	0/0	0/0	0/0	0/0	0/0	0/0	0/0	0/0	0/0	0/0	0/0	0/0	0/0	0/0	0/0	0/0
Es1H	14418712	Es1H_14418712	G	A	GT	0/0	0/0	0/0	0/0	1/1	0/0	0/0	0/0	1/1	1/1	0/0	0/0	0/0	0/0	./.	0/0	0/0	0/0	0/0	0/0	0/0	0/0	0/0	0/0	0/0	0/0	0/0	0/0	0/0	0/0	0/0	0/0	0/0	0/0	0/0	0/0
Es1H	14466245	Es1H_14466245	G	A	GT	0/0	0/0	0/0	0/0	0/0	0/0	0/0	0/0	0/0	0/0	0/0	0/0	1/1	0/0	0/0	0/0	0/0	0/0	0/0	0/0	0/0	0/0	0/0	0/0	1/1	0/0	1/1	1/1	0/0	0/0	0/0	0/0	0/0	0/0	0/0	0/0
Es1H	14566110	Es1H_14566110	C	T	GT	0/0	0/0	0/0	0/0	0/1	0/0	0/0	0/0	0/1	1/1	0/0	0/0	0/0	0/1	0/1	0/0	0/0	0/1	0/0	0/0	0/0	0/1	0/1	0/1	0/0	0/1	0/0	0/0	0/0	0/0	0/0	0/0	0/0	0/0	0/0	0/0
Es1H	14583588	Es1H_14583588	C	T	GT	0/0	0/0	0/0	0/1	0/0	0/1	0/0	0/1	0/0	0/0	0/1	0/0	0/1	0/0	0/0	0/1	0/0	0/0	0/1	0/1	1/1	0/0	0/0	0/0	0/1	0/0	0/1	0/1	0/0	0/0	0/0	0/0	0/0	0/0	0/0	0/0
Es1H	14613679	Es1H_14613679	A	C	GT	0/0	0/0	0/0	0/0	0/0	1/1	0/0	1/1	0/0	0/0	0/0	0/0	0/0	0/0	0/0	0/0	./.	0/0	0/0	0/0	./.	0/0	0/0	0/0	0/0	0/0	0/0	0/0	0/0	0/0	0/0	0/0	0/0	0/0	0/0	0/0
Es1H	14614752	Es1H_14614752	G	A	GT	0/0	0/0	0/0	0/0	1/1	0/0	0/0	0/0	1/1	1/1	0/0	0/0	0/0	1/1	0/0	0/0	./.	0/0	0/0	0/0	./.	0/0	0/0	0/0	0/0	0/0	0/0	0/0	0/0	0/0	0/0	0/0	0/0	0/0	0/0	0/0
Es1H	14618620	Es1H_14618620	C	T	GT	0/0	0/0	0/0	0/0	0/0	1/1	0/0	0/1	0/0	0/0	0/0	0/0	1/1	0/0	0/0	0/1	./.	0/0	0/1	0/1	./.	0/0	0/0	0/0	1/1	0/0	1/1	1/1	0/0	0/0	0/0	0/0	0/0	0/0	0/0	0/0
Es1H	14621845	Es1H_14621845	C	T	GT	0/0	1/1	0/0	0/0	0/0	0/0	0/0	0/0	0/0	0/0	0/0	0/0	0/0	0/0	0/0	0/0	./.	0/0	0/0	0/0	./.	0/0	0/0	0/0	0/0	0/0	0/0	0/0	0/0	1/1	1/1	0/0	0/0	0/0	0/0	0/0
Es1H	14682198	Es1H_14682198	A	T	GT	1/1	0/0	1/1	0/0	0/0	0/0	1/1	0/0	0/0	0/0	0/0	0/0	0/0	0/0	0/0	0/0	./.	0/0	0/0	0/0	./.	0/0	./.	0/0	0/0	0/0	0/0	0/0	1/1	0/0	0/0	1/1	1/1	1/1	1/1	1/1
Es1H	14717282	Es1H_14717282	G	A	GT	0/0	0/0	0/0	0/0	0/0	0/0	0/0	0/0	0/0	0/0	0/0	0/0	0/0	0/0	0/0	0/0	1/1	0/0	0/0	0/0	1/1	0/0	0/0	0/0	0/0	0/0	0/0	0/0	0/0	0/0	0/0	0/0	0/0	0/0	0/0	0/0
Es1H	14723442	Es1H_14723442	A	G	GT	0/0	0/0	0/0	0/0	0/0	0/0	0/0	0/0	0/0	0/0	0/0	0/0	0/0	0/0	0/0	0/0	1/1	0/0	0/0	0/0	1/1	0/0	0/0	0/0	0/0	0/0	0/0	0/0	0/0	0/0	0/0	0/0	0/0	0/0	0/0	0/0
Es1H	14725910	Es1H_14725910	G	T	GT	0/0	0/0	0/0	1/1	0/0	0/0	0/0	0/0	0/0	0/0	1/1	0/0	0/0	0/0	0/0	0/0	0/0	0/0	0/0	./.	0/0	0/0	0/0	0/0	0/0	0/0	0/0	0/0	0/0	0/0	0/0	0/0	0/0	0/0	0/0	0/0
Es1H	14728963	Es1H_14728963	G	C	GT	0/0	0/0	0/0	0/0	0/0	0/0	0/0	0/0	0/0	0/0	0/0	0/0	0/0	0/0	0/0	0/0	1/1	0/0	0/0	0/0	1/1	0/0	0/0	0/0	0/0	0/0	0/0	0/0	0/0	0/0	0/0	0/0	0/0	0/0	0/0	0/0
Es1H	14791627	Es1H_14791627	C	A	GT	0/0	1/1	0/0	0/0	0/0	0/0	0/0	0/0	0/0	0/0	0/0	1/1	0/0	0/0	0/0	0/0	./.	0/0	0/0	0/0	./.	0/0	0/0	0/0	0/0	0/0	0/0	0/0	0/0	1/1	1/1	0/0	0/0	0/0	0/0	0/0
Es1H	14848849	Es1H_14848849	G	T	GT	0/0	0/0	0/1	0/0	0/0	0/0	0/1	0/0	0/0	1/1	0/0	0/0	0/0	0/0	0/0	0/0	0/0	0/0	0/0	0/0	./.	0/0	0/0	./.	0/0	0/0	0/0	0/0	0/1	0/0	0/0	0/1	0/1	0/0	0/1	0/1
Es1H	14909329	Es1H_14909329	G	T	GT	0/0	0/0	0/0	0/0	0/0	0/0	0/0	0/0	0/0	0/0	0/0	0/0	0/0	0/0	1/1	0/0	0/0	1/1	0/0	0/0	0/0	1/1	1/1	1/1	0/0	0/0	0/0	0/0	0/0	0/0	0/0	0/0	0/0	0/0	0/0	0/0
Es1H	14917767	Es1H_14917767	T	C	GT	0/0	1/1	0/0	0/0	0/0	0/0	0/0	0/0	0/0	0/0	0/0	0/0	0/0	0/0	0/0	0/0	1/1	0/0	0/0	0/0	1/1	0/1	0/0	0/0	0/0	0/0	0/0	0/0	0/0	1/1	1/1	0/0	0/0	0/0	0/0	0/0
Es1H	14934626	Es1H_14934626	A	G	GT	0/1	0/0	0/1	0/1	0/1	0/1	0/1	0/0	0/1	0/1	0/1	0/1	0/1	0/0	0/1	0/1	0/0	0/1	0/1	0/1	0/0	0/0	0/0	0/1	0/0	0/0	0/1	0/0	0/1	0/1	0/0	0/0	0/0	0/1	0/1	0/1
Es1H	14968218	Es1H_14968218	G	A	GT	0/0	./.	0/0	1/1	0/0	0/0	0/0	0/0	0/0	1/1	0/0	0/0	0/0	0/0	0/0	0/0	./.	0/0	0/0	0/0	0/0	./.	0/0	0/0	0/0	0/0	0/0	0/0	0/0	./.	./.	0/0	0/0	0/0	0/0	0/0
Es1H	14981891	Es1H_14981891	A	T	GT	0/0	1/1	0/0	0/0	0/0	0/0	0/0	0/0	0/0	0/0	0/0	0/0	0/0	0/0	0/0	0/0	1/1	0/0	0/0	0/0	0/0	./.	0/0	0/0	0/0	0/0	0/0	0/0	0/0	1/1	0/1	0/0	0/0	0/0	0/0	0/0
Es1H	14985720	Es1H_14985720	G	A	GT	0/0	1/1	0/0	0/0	0/0	0/0	0/0	0/0	0/0	0/0	0/0	0/0	0/0	0/0	0/0	0/0	1/1	0/0	0/0	0/0	0/0	1/1	0/0	0/0	0/0	0/0	0/0	0/0	0/0	1/1	./.	0/0	0/0	0/0	0/0	0/0
Es1H	15095788	Es1H_15095788	T	C	GT	0/0	1/1	0/0	0/0	0/0	0/0	0/0	0/0	0/0	0/0	0/0	0/0	0/0	0/0	0/0	0/0	0/1	./.	0/0	0/0	0/0	./.	0/0	./.	0/0	0/0	0/0	0/1	0/0	./.	1/1	0/0	0/0	0/0	0/0	0/0
Es1H	15109892	Es1H_15109892	C	T	GT	1/1	./.	1/1	1/1	1/1	1/1	0/0	1/1	1/1	1/1	0/0	0/0	0/0	0/0	0/0	1/1	0/0	0/0	1/1	1/1	0/0	./.	0/0	./.	0/0	./.	0/0	0/0	0/0	./.	./.	0/0	0/0	0/0	0/0	0/0
Es1H	15130646	Es1H_15130646	A	T	GT	0/0	0/0	0/0	0/0	0/1	0/0	0/0	0/0	0/0	0/0	0/1	0/0	0/0	0/0	0/0	0/1	0/0	0/1	0/0	0/0	0/0	0/0	0/1	0/0	0/0	0/1	./.	0/0	0/1	0/0	0/0	0/0	0/0	0/0	0/0	0/0
Es1H	15146365	Es1H_15146365	G	A	GT	0/0	1/1	./.	0/0	0/0	0/0	0/0	0/0	0/0	0/0	0/0	0/0	0/0	0/0	0/0	0/0	0/0	0/0	0/0	0/0	0/0	1/1	0/0	0/0	0/0	0/0	0/0	0/0	0/0	0/1	1/1	0/0	0/0	0/0	0/0	0/0
Es1H	15228547	Es1H_15228547	G	A	GT	0/1	0/0	0/0	0/0	0/0	0/0	1/1	0/0	0/0	0/0	1/1	0/0	0/0	0/0	0/0	0/0	0/0	0/0	0/0	0/0	0/0	0/0	0/0	0/0	0/0	0/0	0/0	0/0	1/1	0/0	0/0	1/1	1/1	1/1	1/1	1/1
Es1H	15238289	Es1H_15238289	T	C	GT	0/0	./.	0/0	0/0	0/0	0/0	1/1	0/0	0/0	0/0	1/1	0/0	0/0	0/0	0/0	0/0	0/0	0/0	0/0	0/0	0/0	0/0	0/0	0/0	0/0	0/0	0/0	0/0	1/1	./.	./.	1/1	1/1	1/1	1/1	1/1
Es1H	15251058	Es1H_15251058	C	T	GT	0/0	0/0	0/0	0/0	./.	0/0	0/0	0/0	./.	0/0	0/0	0/0	1/1	0/0	0/0	0/0	1/1	0/0	0/0	0/0	0/0	0/0	0/0	0/0	1/1	0/0	1/1	1/1	0/0	0/0	0/0	0/0	0/0	0/0	0/0	0/0
Es1H	15262175	Es1H_15262175	G	A	GT	0/0	0/0	1/1	1/1	1/1	1/1	0/0	1/1	1/1	1/1	0/0	0/0	0/0	0/0	0/0	0/0	0/0	0/0	0/0	0/0	0/0	0/0	0/0	0/0	0/0	0/0	0/0	./.	0/0	0/0	0/0	0/0	0/0	0/0	0/0	0/0
Es1H	15279475	Es1H_15279475	A	G	GT	0/1	0/1	0/1	0/1	0/0	0/0	0/1	0/1	0/0	0/1	0/1	0/1	0/1	0/1	0/1	0/1	0/0	0/1	0/1	0/1	0/1	0/1	0/1	0/1	0/1	0/1	0/1	0/1	0/0	0/1	0/1	0/1	0/1	0/1	0/1	0/0
Es1H	15285142	Es1H_15285142	C	T	GT	0/0	1/1	0/0	0/0	0/0	0/0	0/0	0/0	0/0	0/0	0/0	0/0	0/0	./.	0/0	1/1	0/0	0/0	1/1	1/1	0/0	1/1	0/0	0/0	0/0	0/0	0/0	0/0	0/0	1/1	1/1	0/0	0/0	0/0	0/0	0/0
Es1H	15324104	Es1H_15324104	G	C	GT	1/1	0/0	1/1	1/1	1/1	1/1	0/0	1/1	1/1	1/1	0/0	0/0	0/0	0/0	0/0	0/0	0/0	0/0	0/0	0/0	1/1	./.	1/1	0/0	0/0	1/1	0/0	0/0	0/0	./.	0/0	0/0	0/0	0/0	0/0	0/0
Es1H	15332061	Es1H_15332061	C	T	GT	0/0	0/0	0/0	0/0	0/0	0/0	0/0	0/0	0/0	0/0	0/0	1/1	0/0	0/0	1/1	0/0	0/0	0/0	0/0	0/0	0/0	0/0	0/0	0/0	0/0	0/0	0/0	0/0	0/0	0/0	0/0	0/0	0/0	0/0	0/0	0/0
Es1H	15354627	Es1H_15354627	G	T	GT	0/0	0/0	0/0	0/0	0/0	0/0	1/1	0/0	0/0	0/0	1/1	1/1	1/1	0/0	1/1	0/0	1/1	1/1	0/0	0/0	0/0	0/0	0/0	0/0	1/1	0/0	1/1	1/1	1/1	0/0	0/0	1/1	1/1	1/1	1/1	1/1
Es1H	15373892	Es1H_15373892	G	T	GT	1/1	0/0	0/0	0/0	0/0	0/0	0/0	0/0	0/0	0/0	0/0	0/0	0/0	1/1	0/0	0/0	0/0	0/0	0/0	0/0	1/1	0/0	1/1	0/0	0/0	1/1	0/0	0/0	0/0	0/0	0/0	0/0	0/0	0/0	0/0	0/0
Es1H	15409787	Es1H_15409787	T	C	GT	1/1	0/0	0/0	0/0	0/0	0/0	1/1	0/0	0/0	0/0	1/1	0/0	0/0	1/1	0/0	0/0	0/0	0/0	0/0	0/0	0/0	0/0	0/0	0/0	0/0	0/0	0/0	0/0	1/1	0/0	0/0	1/1	1/1	1/1	1/1	1/1
Es1H	15462080	Es1H_15462080	T	C	GT	0/0	0/0	0/0	0/0	0/0	1/1	1/1	1/1	0/0	0/0	0/0	0/0	0/0	0/0	0/0	0/0	0/0	0/0	0/0	0/0	0/0	0/0	0/0	0/0	0/0	0/0	0/0	0/0	1/1	0/0	0/0	1/1	1/1	1/1	1/1	0/1
Es1H	15530290	Es1H_15530290	G	C	GT	0/0	0/0	0/0	0/0	0/0	0/0	0/0	0/0	0/0	0/0	0/0	0/0	0/0	0/0	0/0	1/1	0/0	1/1	1/1	1/1	0/0	1/1	0/1	0/0	0/0	0/0	0/0	0/0	0/0	0/0	0/0	0/0	0/0	0/0	0/0	0/0
Es1H	15535908	Es1H_15535908	T	A	GT	0/0	0/0	0/0	0/0	0/0	0/0	0/0	0/0	0/0	0/1	0/1	0/1	0/1	0/1	0/1	0/1	0/1	0/1	0/1	0/1	0/1	0/1	0/1	0/0	0/0	0/0	0/0	0/0	0/0	0/0	0/0	0/0	0/0	0/0	0/0	0/0
Es1H	15837044	Es1H_15837044	T	G	GT	0/0	0/0	0/0	0/0	0/0	0/0	1/1	0/0	0/0	0/0	1/1	1/1	1/1	0/0	1/1	1/1	0/0	1/1	1/1	1/1	0/0	1/1	1/1	0/0	0/0	1/1	0/0	0/0	1/1	0/0	0/0	1/1	1/1	1/1	1/1	1/1
Es1H	15839455	Es1H_15839455	G	T	GT	0/0	0/0	1/1	1/1	1/1	0/0	0/0	0/0	1/1	1/1	0/0	0/0	0/0	0/0	0/0	0/0	0/0	0/0	0/0	0/0	0/0	0/0	0/0	0/0	./.	0/0	0/0	0/0	0/0	0/0	0/0	0/0	0/0	0/0	0/0	0/0
Es1H	15843377	Es1H_15843377	G	T	GT	0/0	0/0	0/0	0/0	0/0	0/0	1/1	0/0	0/0	0/0	1/1	1/1	1/1	0/0	1/1	1/1	0/0	1/1	1/1	1/1	0/0	1/1	1/1	0/0	0/0	1/1	0/0	0/0	0/0	0/0	0/0	1/1	1/1	1/1	1/1	1/1
Es1H	15900431	Es1H_15900431	C	T	GT	0/0	1/1	1/1	1/1	1/1	0/0	0/0	0/0	0/0	1/1	0/0	0/0	0/0	0/0	0/0	0/0	0/0	0/0	0/0	0/0	0/0	0/0	0/0	0/0	0/0	0/0	0/0	0/0	0/0	1/1	1/1	0/0	0/0	0/0	0/0	0/0
Es1H	16043594	Es1H_16043594	C	T	GT	0/0	1/1	1/1	1/1	1/1	0/0	0/0	./.	0/0	1/1	0/0	0/0	0/0	0/0	0/0	0/0	0/0	0/0	0/0	0/0	0/0	0/0	0/0	0/0	0/0	0/0	0/0	0/0	0/0	1/1	1/1	0/0	0/0	0/0	0/0	0/0
Es1H	16208624	Es1H_16208624	T	C	GT	1/1	1/1	1/1	1/1	1/1	0/0	0/0	1/1	0/0	1/1	0/0	0/0	0/0	0/0	0/0	0/0	0/0	0/0	0/0	0/0	0/0	0/0	0/0	0/0	0/0	0/0	0/0	0/0	0/0	1/1	1/1	0/0	0/0	0/0	0/0	0/0
Es1H	16214823	Es1H_16214823	T	C	GT	0/0	./.	0/0	0/0	0/0	0/0	0/0	0/1	0/0	0/0	0/0	0/0	0/0	0/0	0/0	1/1	0/0	1/1	1/1	1/1	0/0	1/1	1/1	0/0	0/0	0/0	0/0	0/0	0/0	0/0	0/0	0/0	0/0	0/0	0/0	0/0
Es1H	16326532	Es1H_16326532	A	G	GT	1/1	1/1	1/1	1/1	1/1	0/0	0/0	1/1	0/0	1/1	0/0	0/0	0/0	0/0	0/0	0/0	0/0	0/0	0/0	0/0	0/0	0/0	0/0	0/0	0/0	0/0	0/0	0/0	0/0	1/1	1/1	0/0	0/0	0/0	0/0	0/0
Es1H	16332154	Es1H_16332154	G	C	GT	1/1	0/0	0/0	0/0	0/0	0/0	0/0	1/1	0/0	0/0	0/0	0/0	0/0	0/0	0/0	0/0	0/0	0/0	0/0	0/0	0/0	0/0	0/0	0/0	0/0	0/0	0/0	0/0	0/0	0/0	0/0	0/0	0/0	0/0	0/0	0/0
Es1H	16346115	Es1H_16346115	C	A	GT	1/1	0/0	0/0	0/0	0/0	0/0	0/0	1/1	0/0	0/0	0/0	0/0	0/0	0/0	0/0	0/0	0/0	0/0	0/0	0/0	0/0	0/0	0/0	0/0	0/0	0/0	0/0	0/0	0/0	0/0	0/0	0/0	0/0	0/0	0/0	0/0
Es1H	16363368	Es1H_16363368	C	T	GT	0/0	0/0	0/0	0/0	0/0	0/0	0/0	0/0	1/1	0/0	1/1	0/0	0/0	0/0	0/0	0/0	0/0	0/0	0/0	0/0	0/0	0/0	0/0	0/0	0/0	0/0	0/0	0/0	0/0	0/0	0/0	0/0	0/0	0/0	0/0	0/0
Es1H	16363456	Es1H_16363456	C	A	GT	1/1	0/0	0/0	0/0	0/0	0/0	0/0	1/1	0/0	0/0	0/0	0/0	0/0	0/0	0/0	0/0	0/0	0/0	0/0	0/0	0/0	0/0	0/0	0/0	0/0	0/0	0/0	0/0	0/0	0/0	0/0	0/0	0/0	0/0	0/0	0/0
Es1H	16414103	Es1H_16414103	C	A	GT	0/0	1/1	1/1	1/1	1/1	0/0	0/0	0/0	0/0	1/1	0/0	0/0	0/0	0/0	0/0	0/0	0/0	0/0	0/0	0/0	0/0	0/0	0/0	0/0	0/0	0/0	0/0	0/0	0/0	1/1	1/1	0/0	0/0	0/0	0/0	0/0
Es1H	16507559	Es1H_16507559	A	G	GT	1/1	0/0	0/0	0/0	0/0	0/0	0/0	1/1	0/0	0/0	0/0	0/0	0/0	0/0	0/0	0/0	0/0	0/0	0/0	0/0	0/0	0/0	0/0	0/0	0/0	0/0	0/0	0/0	0/0	0/0	0/0	0/0	0/0	0/0	0/0	0/0
Es1H	16642762	Es1H_16642762	T	C	GT	0/0	0/0	0/0	./.	0/0	0/0	0/0	0/0	0/0	0/0	0/0	0/0	0/0	0/0	0/0	1/1	./.	1/1	1/1	1/1	0/0	1/1	1/1	0/0	0/0	0/0	0/0	0/0	0/0	0/0	0/0	0/0	0/0	0/0	0/0	0/0
Es1H	16705606	Es1H_16705606	T	C	GT	0/0	0/0	0/0	0/1	0/0	0/0	0/0	1/1	1/1	0/0	1/1	0/0	0/0	0/0	0/0	0/1	0/0	0/0	0/1	0/1	0/0	0/1	0/1	0/0	0/0	0/1	0/0	0/0	0/0	0/0	0/0	0/0	0/0	0/0	0/0	0/0
Es1H	16767757	Es1H_16767757	G	T	GT	0/0	0/0	0/0	0/0	0/0	0/0	0/0	./.	./.	0/0	./.	0/0	1/1	1/1	1/1	0/0	0/0	0/0	0/0	0/0	1/1	0/0	0/0	0/0	0/0	0/0	0/0	0/0	0/0	0/0	0/0	0/0	0/0	0/0	0/0	0/0
Es1H	16780666	Es1H_16780666	C	T	GT	0/0	0/0	0/0	0/0	0/0	0/0	0/0	./.	./.	0/0	1/1	0/1	0/0	0/0	0/0	0/1	0/0	./.	./.	0/0	0/0	0/1	0/0	./.	0/0	0/1	./.	0/1	0/0	0/0	0/0	0/0	0/0	0/0	0/0	0/0
Es1H	16799655	Es1H_16799655	C	A	GT	0/0	0/0	0/0	0/0	0/0	1/1	1/1	./.	./.	0/0	./.	1/1	0/0	0/0	0/0	0/0	0/0	0/0	0/0	0/0	0/0	0/0	0/0	1/1	1/1	0/0	1/1	1/1	1/1	0/0	0/0	1/1	1/1	1/1	1/1	1/1
Es1H	16893684	Es1H_16893684	C	G	GT	0/0	0/0	0/0	0/0	0/0	0/0	0/0	./.	./.	0/0	./.	1/1	0/0	0/0	0/0	0/0	0/0	0/0	0/0	0/0	0/0	0/0	0/0	1/1	1/1	0/0	1/1	1/1	0/0	0/0	0/0	0/0	0/0	0/0	0/0	0/0
Es1H	16924208	Es1H_16924208	G	C	GT	0/0	0/0	0/0	0/0	0/0	0/0	0/0	./.	./.	0/0	./.	0/0	0/0	0/0	0/0	0/1	0/0	0/1	0/1	0/1	0/0	0/1	0/1	0/0	0/0	0/1	0/0	0/0	0/0	0/0	0/0	0/0	0/0	0/0	0/0	0/0
Es1H	16945728	Es1H_16945728	C	G	GT	0/0	0/0	0/1	0/0	0/0	0/0	0/0	./.	./.	0/0	./.	0/0	0/0	0/0	0/0	0/0	0/0	0/0	0/1	0/0	0/0	0/0	0/0	0/0	0/0	0/0	0/0	0/0	0/0	0/0	0/1	0/0	0/0	0/1	0/0	0/0
Es1H	16994742	Es1H_16994742	T	C	GT	0/0	0/0	0/0	0/0	0/0	0/0	0/0	./.	./.	0/0	./.	0/0	1/1	1/1	1/1	0/0	0/0	0/0	0/0	0/0	1/1	./.	./.	0/0	0/0	0/0	0/0	0/0	0/0	0/0	./.	0/0	0/0	0/0	0/0	0/0
Es1H	17053360	Es1H_17053360	T	C	GT	0/1	0/0	0/0	0/0	0/1	0/0	0/0	./.	1/1	0/1	1/1	0/0	0/0	0/0	0/0	0/0	0/0	0/0	0/0	0/0	0/0	0/0	0/0	0/0	0/0	0/0	0/0	0/1	0/0	0/0	0/0	0/0	0/0	0/0	0/0	0/0
Es1H	17124479	Es1H_17124479	T	C	GT	0/0	0/0	0/0	0/0	0/0	0/0	0/0	1/1	1/1	0/0	1/1	0/0	0/0	0/0	0/0	0/0	0/0	0/0	0/0	0/0	0/0	0/0	0/0	0/0	0/0	0/0	0/0	0/0	0/0	0/0	0/0	0/0	0/0	0/0	0/0	0/0
Es1H	17127885	Es1H_17127885	G	C	GT	0/0	0/0	0/0	0/0	0/0	0/0	0/0	1/1	1/1	0/0	1/1	0/0	0/0	0/0	0/0	0/0	0/0	0/0	0/0	0/0	0/0	0/0	0/0	0/0	0/0	0/0	0/0	0/0	0/0	0/0	0/0	0/0	0/0	0/0	0/0	0/0
Es1H	17133047	Es1H_17133047	C	T	GT	0/0	0/0	0/0	0/0	0/0	0/0	0/0	0/0	./.	0/0	./.	0/0	0/0	0/0	0/0	1/1	0/0	1/1	1/1	1/1	0/0	1/1	1/1	0/0	0/0	1/1	0/0	0/0	0/0	0/0	0/0	0/0	0/0	0/0	0/0	0/0
Es1H	17221219	Es1H_17221219	T	C	GT	0/0	1/1	./.	1/1	1/1	0/0	0/0	1/1	1/1	1/1	1/1	0/0	0/0	0/0	0/0	0/0	0/0	0/0	0/0	0/0	0/0	0/0	0/0	0/0	0/0	0/0	0/0	0/0	0/0	1/1	1/1	0/0	0/0	0/0	0/0	0/0
Es1H	17225029	Es1H_17225029	C	T	GT	0/0	0/0	0/0	0/0	0/0	0/0	0/0	0/0	1/1	0/0	1/1	0/0	0/0	0/0	0/0	0/0	0/0	0/0	0/0	0/0	0/0	0/0	0/0	0/0	0/0	0/0	0/0	0/0	0/0	0/0	0/0	0/0	0/0	0/0	0/0	0/0
Es1H	17290111	Es1H_17290111	G	A	GT	0/0	1/1	1/1	1/1	1/1	1/1	0/0	1/1	0/0	1/1	1/1	0/0	0/0	0/0	0/0	0/0	0/0	0/0	0/0	0/0	0/0	0/0	0/0	0/0	0/0	0/0	0/0	0/0	0/0	1/1	1/1	0/0	0/0	0/0	0/0	0/0
Es1H	17378132	Es1H_17378132	C	G	GT	0/0	1/1	0/0	0/0	1/1	0/0	0/0	1/1	0/0	0/0	1/1	1/1	1/1	1/1	1/1	1/1	1/1	1/1	1/1	1/1	1/1	1/1	1/1	1/1	1/1	1/1	1/1	1/1	0/0	0/0	1/1	0/0	0/0	0/0	0/0	0/0
Es1H	17566893	Es1H_17566893	C	T	GT	0/1	./.	0/0	0/0	./.	0/0	0/1	0/1	0/0	0/0	1/1	1/1	1/1	1/1	1/1	1/1	1/1	1/1	0/0	1/1	0/0	0/1	1/1	1/1	1/1	1/1	0/1	./.	0/0	0/1	1/1	0/0	0/1	0/0	0/1	0/1
Es1H	17567115	Es1H_17567115	G	T	GT	0/1	0/0	1/1	0/1	0/0	1/1	1/1	0/1	0/1	0/1	0/0	0/0	0/0	0/0	0/0	./.	0/0	0/0	./.	0/0	./.	0/0	0/0	0/0	0/0	0/0	0/0	0/0	1/1	0/1	0/0	0/1	1/1	0/1	0/1	0/1
Es1H	17690345	Es1H_17690345	A	T	GT	0/0	0/0	0/0	0/0	0/0	0/0	0/0	0/0	0/0	0/0	0/0	0/1	./.	0/1	0/0	./.	0/0	./.	./.	0/0	./.	./.	0/0	0/0	0/1	./.	0/1	0/1	0/0	0/0	0/0	0/0	0/0	0/0	0/0	0/0
Es1H	17741740	Es1H_17741740	G	C	GT	0/0	0/1	0/0	0/0	1/1	0/0	0/0	0/0	0/0	0/0	0/1	1/1	./.	1/1	1/1	0/0	0/0	0/0	0/0	0/0	0/0	0/0	./.	0/1	1/1	0/0	1/1	1/1	0/0	0/0	0/1	0/0	0/0	0/0	0/0	0/0
Es1H	17933939	Es1H_17933939	A	T	GT	0/0	1/1	0/0	0/0	1/1	0/0	0/0	0/0	0/0	0/0	1/1	1/1	1/1	1/1	1/1	1/1	1/1	1/1	1/1	1/1	1/1	1/1	1/1	1/1	1/1	1/1	1/1	1/1	0/0	0/0	1/1	0/0	0/0	0/0	0/0	0/0
Es1H	18089440	Es1H_18089440	A	T	GT	0/0	0/0	0/1	0/0	0/0	0/0	0/0	0/0	0/1	0/0	0/0	0/0	0/0	0/0	0/0	0/0	0/0	0/0	0/0	0/0	0/0	0/0	0/0	0/0	0/0	0/0	0/0	0/0	0/0	0/0	0/1	0/1	0/0	0/0	0/0	0/0
Es1H	18133746	Es1H_18133746	A	G	GT	1/1	1/1	0/0	0/0	1/1	0/0	0/0	0/0	0/0	0/0	1/1	1/1	1/1	1/1	1/1	1/1	1/1	1/1	1/1	1/1	1/1	1/1	1/1	1/1	1/1	1/1	1/1	1/1	0/0	0/0	1/1	0/0	0/0	0/0	0/0	0/0
Es1H	18167812	Es1H_18167812	C	T	GT	0/1	0/0	0/0	0/0	0/1	0/0	0/0	0/0	0/0	0/0	0/1	1/1	0/0	0/1	1/1	0/0	0/0	0/0	0/0	0/0	1/1	0/0	0/0	1/1	0/1	0/0	1/1	1/1	0/0	0/0	1/1	0/0	0/0	0/0	0/0	0/0
Es1H	18203806	Es1H_18203806	G	A	GT	0/0	0/0	0/0	0/0	./.	0/0	0/0	0/0	0/1	0/0	./.	./.	0/0	0/0	0/0	0/0	0/0	0/0	0/0	0/0	0/0	0/0	0/0	0/0	0/0	0/1	0/0	0/1	0/0	0/0	0/0	0/0	0/0	0/0	0/0	0/1
Es1H	18227850	Es1H_18227850	G	A	GT	1/1	0/0	0/0	0/0	1/1	0/0	0/0	0/0	0/0	0/0	1/1	1/1	1/1	1/1	1/1	0/0	0/0	0/0	0/0	0/0	1/1	0/0	0/0	1/1	1/1	0/0	1/1	1/1	0/0	0/0	1/1	0/0	0/0	0/0	0/0	0/0
Es1H	18228348	Es1H_18228348	C	A	GT	1/1	0/0	0/0	0/0	1/1	0/0	0/0	0/0	0/0	0/0	1/1	1/1	1/1	1/1	1/1	0/0	0/0	0/0	0/0	0/0	1/1	0/0	0/0	1/1	1/1	0/0	1/1	0/1	0/0	0/0	1/1	0/0	0/0	0/0	0/0	0/0
Es1H	18284444	Es1H_18284444	C	T	GT	1/1	0/0	0/0	0/0	1/1	0/0	0/0	0/0	0/0	0/0	1/1	1/1	1/1	1/1	1/1	0/0	0/0	0/0	0/0	0/0	1/1	0/0	0/0	1/1	1/1	0/0	1/1	1/1	0/0	0/0	1/1	0/0	0/0	0/0	0/0	0/0
Es1H	18300072	Es1H_18300072	T	C	GT	1/1	0/0	0/0	0/0	1/1	0/0	0/0	0/0	0/0	0/0	0/1	1/1	1/1	1/1	1/1	0/0	0/0	0/0	0/0	0/0	1/1	0/0	0/0	1/1	1/1	0/0	1/1	1/1	0/0	0/0	1/1	0/0	0/0	0/0	0/0	0/0
Es1H	18319862	Es1H_18319862	C	T	GT	0/1	0/0	0/0	./.	0/1	./.	0/0	0/0	./.	0/0	0/1	0/0	0/1	0/1	0/1	0/0	0/0	0/0	0/0	0/0	0/1	0/0	0/0	0/1	0/1	0/0	0/0	0/0	0/0	0/0	0/1	0/0	0/0	0/0	0/0	0/0
Es1H	18356962	Es1H_18356962	A	C	GT	1/1	0/0	0/0	0/0	1/1	0/0	0/0	0/0	0/0	0/0	1/1	1/1	1/1	1/1	1/1	0/0	0/0	0/0	0/0	0/0	1/1	0/0	0/0	1/1	1/1	0/0	1/1	1/1	0/0	0/0	1/1	0/0	0/0	0/0	0/0	0/0
Es1H	18395337	Es1H_18395337	A	C	GT	0/0	0/0	1/1	1/1	0/0	1/1	1/1	0/0	1/1	1/1	0/0	0/0	0/0	0/0	0/0	0/0	0/0	0/0	0/0	0/0	0/0	0/0	0/0	0/0	0/0	0/0	0/0	0/0	1/1	1/1	0/0	1/1	1/1	1/1	1/1	1/1
Es1H	18461815	Es1H_18461815	G	A	GT	1/1	0/0	0/0	0/0	0/0	0/0	0/0	0/0	0/0	0/0	1/1	0/0	0/0	./.	0/0	0/0	0/0	0/0	0/0	0/0	0/0	0/0	0/0	./.	0/0	0/0	0/0	0/0	0/0	0/0	0/0	0/0	0/0	0/0	0/0	0/0
Es1H	18471565	Es1H_18471565	C	A	GT	./.	0/0	0/0	0/0	0/0	0/0	0/0	0/0	0/0	0/0	./.	0/0	0/0	0/0	0/0	1/1	0/0	1/1	1/1	1/1	0/0	0/0	1/1	0/0	0/0	0/0	0/0	0/0	0/0	0/0	0/0	0/0	0/0	0/0	0/0	0/0
Es1H	18472667	Es1H_18472667	A	T	GT	./.	0/0	0/0	0/0	0/0	0/0	0/0	0/0	0/0	0/0	./.	1/1	1/1	1/1	1/1	0/0	0/0	0/0	0/0	0/0	1/1	0/0	0/0	1/1	1/1	0/0	1/1	1/1	0/0	0/0	0/0	0/0	0/0	0/0	0/0	0/0
Es1H	18486230	Es1H_18486230	C	A	GT	0/0	1/1	0/0	0/0	1/1	0/0	1/1	1/1	0/0	0/0	0/0	0/0	0/0	0/0	0/0	0/0	0/0	0/0	0/0	0/0	0/0	0/0	0/0	0/0	0/0	0/0	0/0	0/0	1/1	0/0	1/1	1/1	1/1	1/1	1/1	1/1
Es1H	18533872	Es1H_18533872	G	A	GT	1/1	0/0	0/0	0/0	0/0	0/0	1/1	0/0	0/0	0/0	1/1	0/0	0/0	0/0	0/0	0/0	0/0	0/0	0/0	0/0	0/0	0/0	0/0	0/0	0/0	0/0	0/0	0/0	1/1	1/1	0/0	0/1	1/1	1/1	1/1	1/1
Es1H	18537636	Es1H_18537636	C	T	GT	0/0	0/0	0/0	0/0	0/0	0/0	0/0	0/0	0/1	0/0	0/0	0/1	0/1	0/0	0/0	0/0	0/0	0/0	0/0	0/0	0/1	0/0	0/0	0/1	0/1	0/0	0/0	0/0	0/0	0/1	0/0	0/1	0/0	0/1	./.	0/0
Es1H	18540498	Es1H_18540498	C	T	GT	0/0	1/1	1/1	1/1	1/1	1/1	0/0	1/1	1/1	1/1	0/0	0/0	0/0	0/0	0/0	1/1	1/1	1/1	1/1	1/1	0/0	1/1	1/1	0/0	0/0	1/1	0/0	0/0	0/0	0/0	1/1	0/0	0/0	0/0	0/0	0/0
Es1H	18550878	Es1H_18550878	A	G	GT	0/0	1/1	0/0	0/0	1/1	0/0	0/0	1/1	0/0	0/0	0/0	0/0	0/0	0/0	0/0	1/1	1/1	1/1	1/1	1/1	0/0	1/1	1/1	0/0	0/0	1/1	0/0	0/0	0/0	0/0	1/1	0/0	0/0	0/0	0/0	0/0
Es1H	18551257	Es1H_18551257	C	T	GT	0/0	0/0	1/1	1/1	0/0	1/1	0/0	0/0	1/1	1/1	0/0	1/1	0/0	1/1	1/1	0/0	0/0	0/0	0/0	0/0	1/1	0/0	0/0	1/1	1/1	0/0	1/1	1/1	0/0	0/0	0/0	0/0	0/0	0/0	0/0	0/0
Es1H	18552094	Es1H_18552094	G	T	GT	0/0	0/0	1/1	1/1	0/0	1/1	0/0	0/0	1/1	1/1	0/0	0/0	0/0	0/0	0/0	0/0	0/0	0/0	0/0	0/0	0/0	0/0	0/0	0/0	0/0	0/0	0/0	0/0	0/0	0/0	0/0	0/0	0/0	0/0	0/0	0/0
Es1H	18553014	Es1H_18553014	G	A	GT	0/0	1/1	0/0	0/0	1/1	0/0	0/0	1/1	0/0	0/0	0/0	0/0	0/0	0/0	0/0	1/1	1/1	1/1	1/1	1/1	0/0	1/1	1/1	0/0	0/0	1/1	0/0	0/0	0/0	0/0	1/1	0/0	0/0	0/0	0/0	0/0
Es1H	18561739	Es1H_18561739	C	T	GT	1/1	0/0	0/0	0/0	0/0	0/0	1/1	0/0	0/0	0/0	0/1	0/0	1/1	0/0	0/0	0/0	0/0	0/0	0/0	0/0	0/0	0/0	0/0	0/0	0/0	0/0	0/0	0/0	1/1	1/1	0/0	1/1	1/1	1/1	1/1	1/1
Es1H	18565109	Es1H_18565109	A	G	GT	0/0	0/0	0/0	0/0	0/0	0/0	0/0	0/0	0/0	0/0	0/0	0/0	0/0	0/0	0/0	1/1	1/1	1/1	1/1	1/1	0/0	1/1	1/1	0/0	0/0	1/1	0/0	0/0	0/0	0/0	0/0	0/0	0/0	0/0	0/0	0/0
Es1H	18605848	Es1H_18605848	T	C	GT	0/0	0/0	0/0	0/0	0/0	0/0	0/0	0/0	0/0	0/0	1/1	1/1	1/1	1/1	1/1	0/0	0/0	0/0	0/0	0/0	1/1	./.	0/0	1/1	1/1	0/0	1/1	1/1	0/0	0/0	0/0	0/0	0/0	0/0	0/0	0/0
Es1H	18716871	Es1H_18716871	G	A	GT	0/0	1/1	0/0	0/0	0/0	0/0	0/0	1/1	0/0	0/0	0/0	0/0	0/0	0/0	0/0	0/0	0/0	0/0	0/0	0/0	0/0	0/0	0/0	0/0	0/0	0/0	0/0	0/0	0/0	0/0	0/0	0/0	0/0	0/0	0/0	0/0
Es1H	18737473	Es1H_18737473	C	A	GT	1/1	0/0	0/0	0/0	1/1	0/0	1/1	0/0	0/0	0/0	1/1	0/0	1/1	0/0	0/0	0/0	0/0	0/0	0/0	0/0	0/0	0/0	0/0	0/0	0/0	0/0	0/0	0/0	1/1	1/1	1/1	1/1	1/1	1/1	1/1	1/1
Es1H	18737543	Es1H_18737543	C	G	GT	0/0	1/1	0/0	0/0	0/0	0/0	0/0	1/1	0/0	0/0	0/0	0/0	0/0	0/0	0/0	0/0	0/0	0/0	0/0	0/0	0/0	0/0	0/0	0/0	0/0	0/0	0/0	0/0	0/0	0/0	0/0	0/0	0/0	0/0	0/0	0/0
Es1H	18768955	Es1H_18768955	C	G	GT	0/0	0/0	1/1	1/1	0/0	1/1	0/0	0/0	1/1	1/1	0/0	0/0	0/0	0/0	0/0	0/0	0/0	0/0	0/0	0/0	0/0	0/0	0/0	0/0	0/0	0/0	0/0	0/0	0/0	0/0	0/0	0/0	0/0	0/0	0/0	0/0
Es1H	18821899	Es1H_18821899	G	A	GT	0/0	0/0	1/1	1/1	0/0	1/1	0/0	0/1	1/1	1/1	0/0	1/1	0/0	0/0	0/1	0/0	1/1	0/0	0/0	0/0	0/0	0/0	0/0	0/0	0/0	0/0	0/0	0/0	0/0	0/0	0/0	0/0	0/0	0/0	0/0	0/0
Es1H	18854024	Es1H_18854024	T	C	GT	0/0	0/0	0/0	0/0	0/0	0/0	0/0	0/0	0/0	0/0	0/0	0/0	0/0	0/1	0/0	0/0	0/0	0/0	0/0	0/0	0/0	0/0	0/0	1/1	1/1	0/0	1/1	1/1	0/0	0/0	0/0	0/0	0/0	0/0	0/0	0/0
Es1H	18880225	Es1H_18880225	A	G	GT	0/1	0/0	0/0	0/0	1/1	0/0	1/1	0/0	0/0	1/1	1/1	0/0	0/0	0/0	0/0	0/0	1/1	0/0	0/0	0/0	0/0	0/0	0/0	0/0	0/0	0/0	0/0	0/0	1/1	1/1	1/1	1/1	1/1	1/1	1/1	1/1
Es1H	18908781	Es1H_18908781	T	C	GT	0/0	0/0	0/0	1/1	0/0	1/1	0/0	0/0	1/1	0/0	0/0	0/0	0/0	0/0	0/1	./.	0/0	./.	./.	./.	1/1	0/0	./.	0/0	0/0	./.	0/0	0/0	0/0	0/0	0/0	0/0	0/0	0/0	0/0	0/0
Es1H	18936490	Es1H_18936490	G	A	GT	0/0	0/0	0/0	0/0	0/0	0/0	0/0	0/0	0/0	0/0	0/0	1/1	1/1	0/0	0/0	0/0	./.	0/0	0/0	0/0	0/0	0/0	0/0	1/1	0/0	0/0	0/0	0/0	0/0	0/0	0/0	0/0	0/0	0/0	0/0	0/0
Es1H	18936766	Es1H_18936766	G	A	GT	0/0	0/0	0/0	0/0	0/0	0/0	0/0	0/0	0/0	0/0	0/0	0/0	0/0	0/0	0/0	1/1	./.	1/1	1/1	1/1	0/0	1/1	1/1	0/0	0/0	1/1	0/0	0/0	0/0	0/0	0/0	0/0	0/0	0/0	0/0	0/0
Es1H	18964113	Es1H_18964113	C	T	GT	0/0	1/1	0/0	0/0	1/1	0/0	1/1	0/0	0/0	1/1	1/1	0/0	0/0	0/0	0/0	0/0	0/0	0/0	0/0	0/0	0/0	0/0	0/0	0/0	0/0	0/0	0/0	0/0	1/1	1/1	1/1	1/1	1/1	1/1	1/1	1/1
Es1H	18966447	Es1H_18966447	T	A	GT	0/0	0/1	0/1	0/0	./.	0/0	0/0	0/0	0/0	0/0	0/0	0/1	0/0	0/1	0/1	0/0	0/0	0/0	0/0	0/0	0/1	0/0	0/0	0/1	0/1	0/0	0/1	0/1	0/0	0/1	./.	0/0	0/0	0/0	0/0	0/0
Es1H	18978971	Es1H_18978971	G	T	GT	0/0	0/0	0/0	0/0	0/0	0/0	0/0	0/0	0/0	0/0	0/0	./.	0/0	0/0	0/0	1/1	1/1	1/1	0/0	0/0	0/0	1/1	1/1	0/0	./.	1/1	0/0	0/0	0/0	0/0	0/0	0/0	0/0	0/0	0/0	0/0
Es1H	19035633	Es1H_19035633	G	A	GT	0/0	0/0	0/0	0/0	0/0	0/0	0/0	0/0	0/0	0/0	0/0	0/0	0/0	0/0	0/0	1/1	1/1	1/1	1/1	1/1	0/0	1/1	1/1	0/0	0/0	1/1	0/0	0/0	0/0	0/0	0/0	0/0	0/0	0/0	0/0	0/0
Es1H	20011703	Es1H_20011703	G	A	GT	0/0	0/1	0/1	0/1	0/0	0/1	0/0	0/0	0/1	0/1	0/1	0/0	0/1	0/1	0/1	1/1	1/1	1/1	./.	./.	0/1	1/1	./.	0/1	0/0	1/1	0/0	0/1	0/0	0/0	0/1	0/1	0/0	0/1	0/0	0/1
Es1H	20057264	Es1H_20057264	G	A	GT	0/0	0/0	0/0	0/0	0/0	0/0	0/0	0/0	0/0	0/0	0/0	0/1	0/1	0/1	0/0	0/0	./.	0/1	1/1	0/1	0/1	0/0	0/1	0/0	0/0	1/1	0/0	0/0	0/0	0/0	0/0	0/0	0/0	0/0	0/0	0/0
Es1H	20324373	Es1H_20324373	G	A	GT	0/0	0/0	0/0	0/0	0/0	0/0	0/0	0/0	0/0	1/1	1/1	0/0	0/0	0/0	0/0	1/1	1/1	1/1	1/1	1/1	0/0	1/1	1/1	0/0	0/0	1/1	0/0	0/0	0/0	0/0	0/0	0/0	0/0	0/0	0/0	0/0
Es1H	20339926	Es1H_20339926	C	T	GT	0/0	0/0	0/0	0/0	0/0	0/0	0/0	0/0	0/0	./.	./.	0/0	0/0	0/0	0/0	1/1	./.	1/1	./.	./.	0/0	1/1	1/1	0/0	0/0	1/1	0/0	0/0	0/0	0/0	0/0	0/0	0/0	0/0	0/0	0/0
Es1H	20429405	Es1H_20429405	T	C	GT	./.	0/0	./.	0/1	./.	0/0	0/0	0/1	0/1	0/0	0/1	0/0	0/0	0/0	0/0	0/0	0/0	0/0	0/0	0/0	0/0	0/0	./.	0/0	0/1	0/0	0/0	0/0	0/0	0/0	./.	0/0	0/1	0/0	0/1	0/0
Es1H	20571531	Es1H_20571531	G	T	GT	0/0	0/0	1/1	0/0	1/1	0/0	0/0	0/0	0/0	0/0	0/0	0/0	0/0	0/0	0/0	0/0	0/0	0/0	0/0	0/0	0/0	0/0	1/1	0/0	0/0	0/0	0/0	0/0	0/0	0/0	0/0	0/0	0/0	0/0	0/0	0/0
Es1H	20586142	Es1H_20586142	C	T	GT	0/0	0/0	./.	0/0	./.	0/0	1/1	0/0	0/0	0/0	0/0	0/0	0/0	0/0	0/0	0/0	0/0	0/0	0/0	0/0	0/0	0/0	./.	0/0	0/0	0/0	0/0	0/0	1/1	0/0	0/0	1/1	1/1	1/1	1/1	1/1
Es1H	20728912	Es1H_20728912	G	A	GT	0/0	0/0	./.	0/0	./.	0/0	1/1	0/0	0/0	0/0	0/0	0/0	0/0	0/0	0/0	0/0	0/0	0/0	0/0	0/0	0/0	0/0	0/0	0/0	0/0	0/0	0/0	0/0	1/1	0/0	0/0	1/1	1/1	1/1	1/1	1/1
Es1H	20825610	Es1H_20825610	A	C	GT	1/1	0/0	1/1	0/0	1/1	0/0	0/0	0/0	0/0	0/0	0/0	0/0	0/0	0/0	0/0	0/0	0/0	0/0	0/0	0/0	0/0	0/0	0/0	0/0	0/0	0/0	0/0	0/0	0/0	0/0	0/0	0/0	0/0	0/0	0/0	0/0
Es1H	20864303	Es1H_20864303	T	C	GT	1/1	1/1	1/1	0/0	1/1	0/0	0/0	1/1	0/0	1/1	0/1	1/1	1/1	1/1	1/1	0/0	1/1	0/0	0/0	0/0	1/1	0/0	0/0	1/1	1/1	0/0	1/1	1/1	0/0	1/1	0/0	0/0	0/0	0/0	0/0	0/0
Es1H	20890165	Es1H_20890165	G	A	GT	0/0	0/0	0/0	0/0	0/0	0/0	0/0	0/0	0/0	0/0	0/0	0/0	0/0	1/1	0/0	0/0	0/0	0/0	0/0	0/0	0/0	0/0	0/0	0/0	1/1	0/0	1/1	1/1	0/0	0/0	0/0	0/0	0/0	0/0	0/0	0/0
Es1H	20947761	Es1H_20947761	T	C	GT	1/1	1/1	1/1	0/0	1/1	0/0	0/0	1/1	0/0	1/1	0/0	1/1	1/1	1/1	1/1	0/0	1/1	0/0	0/0	0/0	1/1	0/0	1/1	1/1	1/1	0/0	1/1	1/1	0/0	1/1	0/0	0/0	0/0	0/0	0/0	0/0
Es1H	20979325	Es1H_20979325	G	A	GT	0/0	0/0	0/0	0/0	0/0	0/0	0/0	0/0	0/0	0/0	0/0	0/0	0/0	1/1	0/0	0/0	0/0	0/0	0/0	0/0	0/0	0/0	./.	0/0	0/1	0/0	1/1	1/1	0/0	0/0	0/0	0/0	0/0	0/0	0/0	0/0
Es1H	20982264	Es1H_20982264	C	G	GT	0/0	0/1	0/0	0/0	0/0	0/0	0/0	1/1	0/0	0/0	0/0	0/0	0/0	0/1	0/0	0/0	0/0	0/0	0/0	0/0	0/0	0/0	0/0	0/0	0/1	0/0	1/1	0/1	0/0	0/0	0/0	0/0	0/0	0/0	0/0	0/0
Es1H	20997582	Es1H_20997582	C	T	GT	0/0	0/0	0/0	1/1	0/0	1/1	0/0	0/0	1/1	0/0	0/0	0/0	0/0	0/0	0/0	0/0	0/0	0/0	0/0	0/0	0/0	0/0	0/0	0/0	0/0	0/0	0/0	0/0	0/0	0/0	1/1	0/0	0/0	0/0	0/0	0/0
Es1H	21001316	Es1H_21001316	C	G	GT	1/1	1/1	1/1	0/0	1/1	0/0	0/0	1/1	0/0	1/1	0/0	1/1	1/1	1/1	0/1	0/0	1/1	0/0	0/0	0/0	1/1	0/0	0/0	1/1	1/1	0/0	1/1	1/1	0/0	1/1	0/0	0/0	0/0	0/0	0/0	0/0
Es1H	21018647	Es1H_21018647	G	A	GT	0/0	0/0	0/0	1/1	0/0	1/1	0/0	0/0	1/1	0/0	0/0	0/0	0/0	0/0	0/0	0/0	0/0	0/0	0/0	0/0	0/0	0/0	0/0	0/0	0/0	0/0	0/0	0/0	0/0	0/0	1/1	0/0	0/0	0/0	0/0	0/0
Es1H	21021464	Es1H_21021464	A	G	GT	0/0	1/1	0/0	0/0	0/0	0/0	0/0	1/1	0/0	0/0	0/0	0/0	0/0	1/1	0/0	0/0	0/0	0/0	0/0	0/0	0/0	0/0	0/0	0/0	1/1	0/0	1/1	1/1	0/0	0/0	0/0	0/0	0/0	0/0	0/0	0/0
Es1H	21034594	Es1H_21034594	C	T	GT	0/0	0/0	0/0	0/0	0/0	0/0	0/0	0/0	0/0	0/0	0/0	0/1	0/0	0/0	0/0	0/1	0/0	0/0	0/1	0/1	0/1	0/1	0/1	0/0	0/0	0/1	0/0	0/0	0/0	0/0	0/0	0/0	0/0	0/0	0/0	0/0
Es1H	21053521	Es1H_21053521	G	A	GT	0/0	0/0	0/0	0/0	0/0	0/0	0/0	0/0	0/0	0/0	0/0	0/0	./.	0/0	0/0	1/1	0/0	1/1	1/1	1/1	0/0	1/1	0/0	0/0	0/0	1/1	0/0	0/0	0/0	0/0	0/0	0/0	0/0	0/0	0/0	0/0
Es1H	21054282	Es1H_21054282	T	A	GT	0/0	0/0	0/0	1/1	0/0	1/1	0/0	0/0	1/1	./.	0/0	./.	./.	0/0	./.	0/0	./.	0/0	0/0	0/0	./.	0/1	0/0	./.	0/0	0/0	0/0	0/0	0/0	0/0	1/1	0/0	0/0	0/0	0/0	0/0
Es1H	21170384	Es1H_21170384	A	G	GT	0/0	0/1	0/1	0/1	0/0	0/0	0/0	0/0	0/1	0/1	0/1	0/0	0/1	0/0	0/0	0/0	0/0	0/0	0/1	0/0	0/1	0/0	0/0	0/0	0/1	0/0	0/0	0/0	0/0	0/0	0/1	0/0	0/1	0/0	0/0	0/0
Es1H	21178552	Es1H_21178552	T	G	GT	0/0	0/0	0/0	0/0	0/0	0/0	0/0	0/0	0/0	0/0	0/0	0/0	0/0	0/0	0/0	0/1	0/1	0/1	0/0	0/0	0/0	0/0	0/1	0/1	0/1	0/0	0/0	0/1	0/0	./.	0/0	0/0	0/0	0/0	0/0	0/0
Es1H	21179354	Es1H_21179354	C	T	GT	1/1	0/0	1/1	0/0	1/1	0/0	0/0	0/0	0/0	1/1	0/0	1/1	1/1	0/0	1/1	0/0	./.	0/0	0/0	0/0	1/1	0/0	0/0	1/1	0/0	0/0	0/0	0/0	0/0	1/1	0/0	0/0	0/0	0/0	0/0	0/0
Es1H	21188486	Es1H_21188486	G	A	GT	./.	0/0	0/0	0/0	0/0	0/0	0/0	0/0	0/0	0/0	1/1	0/0	0/0	0/0	0/0	1/1	0/0	1/1	1/1	1/1	0/0	1/1	0/0	0/0	0/0	1/1	0/0	0/0	0/0	0/0	0/0	0/0	0/0	0/0	0/0	0/0
Es1H	21221730	Es1H_21221730	T	C	GT	1/1	1/1	1/1	0/0	1/1	0/0	0/0	1/1	0/0	1/1	0/0	1/1	1/1	1/1	1/1	0/0	1/1	0/0	0/0	0/0	1/1	0/0	1/1	1/1	1/1	0/0	1/1	1/1	0/0	1/1	0/0	0/0	0/0	0/0	0/0	0/0
Es1H	21376822	Es1H_21376822	A	C	GT	0/0	1/1	0/0	0/0	./.	0/1	0/1	1/1	0/1	0/1	0/1	0/1	0/0	0/1	0/1	0/1	0/0	0/1	0/0	0/1	0/1	0/0	0/1	0/1	0/1	0/0	0/1	0/1	0/0	0/0	0/1	0/1	0/0	0/1	0/1	0/0
Es1H	21381156	Es1H_21381156	C	T	GT	0/1	0/0	0/0	0/0	0/0	0/0	0/0	0/0	0/0	0/1	0/0	1/1	1/1	0/0	1/1	0/0	1/1	0/0	0/0	0/0	0/1	0/0	0/1	1/1	0/0	0/0	0/0	0/0	0/0	0/1	0/0	0/0	0/0	0/0	0/0	0/0
Es1H	21405879	Es1H_21405879	C	T	GT	0/1	0/0	0/0	0/0	0/0	0/0	0/0	0/0	0/0	0/1	0/0	0/1	0/1	0/0	0/1	0/0	0/1	0/0	0/0	0/0	0/1	0/0	0/1	0/1	0/0	0/0	0/0	0/0	0/0	0/1	0/0	0/0	0/0	0/0	0/0	0/0
Es1H	21416421	Es1H_21416421	T	C	GT	0/0	0/0	0/0	0/0	0/0	0/0	0/0	0/0	0/0	0/0	0/0	0/1	0/1	0/0	0/1	0/0	0/1	0/0	0/0	0/0	0/1	0/0	0/0	0/1	0/0	0/0	0/0	0/0	0/0	0/0	0/0	0/0	0/0	0/0	0/0	0/0
Es1H	21437813	Es1H_21437813	C	T	GT	0/0	0/0	0/0	0/0	0/0	0/0	0/0	0/0	0/0	0/0	0/0	0/0	0/0	0/0	0/0	1/1	0/0	1/1	1/1	1/1	0/0	1/1	0/0	0/0	0/0	1/1	0/0	0/0	0/0	0/0	0/0	0/0	0/0	0/0	0/0	0/0
Es1H	21455369	Es1H_21455369	A	G	GT	1/1	1/1	0/0	0/0	1/1	0/0	0/0	1/1	0/0	1/1	0/0	1/1	1/1	./.	0/0	1/1	1/1	1/1	1/1	1/1	0/1	1/1	1/1	0/1	0/0	1/1	0/0	0/0	0/0	1/1	0/0	0/0	0/0	0/0	0/0	0/0
Es1H	21455584	Es1H_21455584	G	C	GT	1/1	0/0	0/0	0/0	0/0	0/0	./.	0/0	0/0	0/0	0/0	0/0	0/0	0/0	0/0	0/0	0/0	0/0	0/0	0/0	0/0	0/0	0/0	0/0	0/0	0/0	0/0	0/0	./.	1/1	0/0	0/0	0/0	0/0	0/0	0/0
Es1H	21465260	Es1H_21465260	C	A	GT	1/1	0/0	0/0	0/0	0/0	0/0	0/0	0/0	0/0	1/1	0/0	1/1	0/1	0/0	1/1	0/0	0/1	0/0	0/0	0/0	1/1	0/0	0/0	1/1	0/0	0/0	0/0	0/0	0/0	1/1	0/0	0/0	0/0	0/0	0/0	0/0
Es1H	21529600	Es1H_21529600	C	T	GT	1/1	0/0	0/0	./.	0/0	./.	0/0	0/0	./.	1/1	0/0	1/1	0/1	0/0	1/1	0/0	0/1	0/0	0/0	0/0	./.	0/0	0/0	1/1	0/0	0/0	0/0	0/0	0/0	1/1	./.	0/0	0/0	0/0	0/0	0/0
Es1H	21544349	Es1H_21544349	G	A	GT	0/0	0/0	0/0	0/0	0/0	0/0	1/1	0/0	0/0	0/0	0/0	0/0	0/0	0/0	0/0	0/0	0/0	0/0	0/0	0/0	0/0	0/0	0/0	0/0	0/0	0/0	0/0	0/0	1/1	0/0	0/0	1/1	1/1	1/1	1/1	1/1
Es1H	21548400	Es1H_21548400	A	G	GT	0/0	0/0	0/0	1/1	0/0	1/1	0/0	0/0	1/1	0/0	0/0	0/0	0/0	0/0	0/0	0/0	0/0	0/0	0/0	0/0	0/0	0/0	0/0	0/0	0/0	0/0	0/0	0/0	0/0	0/0	1/1	0/0	0/0	0/0	0/0	0/0
Es1H	21561710	Es1H_21561710	A	C	GT	1/1	1/1	0/0	0/0	1/1	0/0	0/0	1/1	0/0	1/1	0/0	1/1	1/1	0/0	1/1	1/1	1/1	1/1	1/1	1/1	1/1	1/1	1/1	1/1	0/0	1/1	0/0	0/0	0/0	1/1	0/0	0/0	0/0	0/0	0/0	0/0
Es1H	21663529	Es1H_21663529	T	A	GT	0/0	0/0	0/0	0/0	0/0	0/0	./.	0/0	0/0	0/0	0/0	./.	1/1	1/1	1/1	0/0	1/1	0/0	0/0	0/0	1/1	0/0	0/0	1/1	1/1	0/0	1/1	1/1	1/1	0/0	1/1	0/0	1/1	0/0	0/0	0/0
Es1H	21675258	Es1H_21675258	C	G	GT	0/0	1/1	0/0	0/0	1/1	0/0	0/0	1/1	0/0	1/1	0/0	1/1	1/1	1/1	1/1	1/1	1/1	1/1	1/1	1/1	1/1	1/1	1/1	1/1	1/1	1/1	1/1	1/1	0/0	1/1	0/0	0/0	0/0	0/0	0/0	0/0
Es1H	21685050	Es1H_21685050	C	T	GT	0/0	1/1	0/0	0/0	1/1	0/0	0/0	0/0	0/0	0/0	0/0	0/0	0/0	0/0	0/0	0/0	0/0	0/0	0/0	0/0	0/0	0/0	1/1	0/0	0/0	0/0	0/0	0/0	0/0	0/0	0/0	0/0	0/0	0/0	0/0	0/0
Es1H	21690872	Es1H_21690872	C	T	GT	0/0	1/1	0/0	0/0	1/1	0/0	0/0	1/1	0/0	1/1	0/0	1/1	1/1	0/0	1/1	0/0	1/1	0/0	0/0	0/0	1/1	0/0	1/1	1/1	0/0	0/0	0/0	0/0	0/0	1/1	0/0	0/0	0/0	0/0	0/0	0/0
Es1H	21723295	Es1H_21723295	C	T	GT	0/0	0/0	0/0	1/1	0/0	1/1	0/0	0/0	1/1	0/0	0/0	0/0	0/0	0/0	0/0	0/0	0/0	0/0	0/0	0/0	0/0	0/0	0/0	0/0	0/0	0/0	0/0	0/0	0/0	0/0	1/1	0/0	0/0	0/0	0/0	0/0
Es1H	21728068	Es1H_21728068	T	C	GT	0/0	0/0	0/0	0/0	0/0	0/0	0/0	0/0	0/0	1/1	0/0	1/1	1/1	0/0	1/1	0/0	1/1	0/0	0/0	0/0	1/1	0/0	0/0	1/1	0/0	0/0	0/0	0/0	0/0	0/0	0/0	0/0	0/0	0/0	0/0	0/0
Es1H	21733091	Es1H_21733091	G	A	GT	0/0	0/0	0/0	0/0	0/0	0/0	0/0	0/0	0/0	0/0	0/0	0/0	0/0	1/1	0/0	1/1	0/0	1/1	1/1	1/1	0/0	1/1	0/0	0/0	1/1	1/1	1/1	1/1	0/0	0/0	0/0	0/0	0/0	0/0	0/0	0/0
Es1H	21763137	Es1H_21763137	A	C	GT	0/0	0/0	0/0	0/0	0/0	0/0	0/0	0/0	0/0	0/0	0/0	0/1	0/1	0/1	0/1	0/0	0/1	0/0	0/0	0/0	0/1	0/0	0/0	0/1	0/1	0/0	0/0	0/1	0/1	0/0	0/1	0/0	0/1	0/0	0/0	0/0
Es1H	21765722	Es1H_21765722	T	A	GT	0/0	0/0	0/0	0/0	0/0	0/0	0/1	0/0	0/0	0/0	0/0	0/1	0/1	0/1	0/1	0/0	0/1	0/0	0/0	0/0	0/1	0/0	0/0	0/1	0/1	0/0	0/1	0/1	0/1	0/0	0/1	0/0	0/0	0/0	0/0	0/0
Es1H	21783236	Es1H_21783236	C	T	GT	0/0	0/0	0/0	0/0	0/0	0/0	0/0	0/0	0/0	0/0	0/0	1/1	1/1	0/0	1/1	0/0	1/1	0/0	0/0	0/0	1/1	0/0	./.	1/1	0/0	0/0	0/0	0/0	0/0	0/0	0/0	0/0	0/0	0/0	0/0	0/0
Es1H	21831789	Es1H_21831789	G	A	GT	1/1	1/1	0/0	0/0	1/1	0/0	0/0	1/1	0/0	0/0	0/0	1/1	1/1	1/1	1/1	1/1	1/1	1/1	1/1	1/1	1/1	1/1	1/1	1/1	1/1	1/1	1/1	1/1	0/0	1/1	0/0	0/0	0/0	0/0	0/0	0/0
Es1H	21882578	Es1H_21882578	G	A	GT	0/0	0/0	0/0	0/0	0/0	0/0	1/1	0/0	0/0	1/1	0/0	0/0	0/0	0/0	0/0	0/0	0/0	0/0	0/0	0/0	0/0	0/0	0/0	0/0	0/0	0/0	0/0	0/0	1/1	0/0	0/0	1/1	1/1	1/1	1/1	1/1
Es1H	21982443	Es1H_21982443	C	G	GT	0/0	1/1	1/1	0/0	1/1	0/0	0/0	0/1	0/0	0/0	0/0	1/1	1/1	1/1	1/1	0/0	1/1	0/0	0/0	0/0	1/1	0/0	1/1	1/1	1/1	0/0	1/1	1/1	0/0	1/1	0/0	0/0	0/0	0/0	0/0	0/0
Es1H	22056727	Es1H_22056727	C	T	GT	0/0	1/1	1/1	0/0	1/1	0/0	0/0	1/1	0/0	0/0	0/0	0/0	1/1	0/0	1/1	0/0	1/1	0/0	0/0	0/0	0/0	0/0	1/1	0/0	0/0	0/0	0/0	0/0	0/0	1/1	0/0	0/0	0/0	0/0	0/0	0/0
Es1H	22096142	Es1H_22096142	T	C	GT	0/0	1/1	1/1	0/0	1/1	0/0	0/0	1/1	0/0	0/0	0/0	0/0	1/1	1/1	1/1	0/0	1/1	0/0	1/1	1/1	1/1	0/0	1/1	1/1	1/1	0/0	1/1	1/1	0/0	1/1	0/0	0/0	0/0	0/0	0/0	0/0
Es1H	22120725	Es1H_22120725	T	A	GT	0/0	1/1	1/1	0/0	1/1	0/0	0/0	1/1	0/0	0/0	0/0	0/0	1/1	1/1	1/1	0/0	1/1	0/0	1/1	1/1	1/1	0/0	1/1	1/1	1/1	0/0	1/1	1/1	0/0	1/1	0/0	0/0	0/0	0/0	0/0	0/0
Es1H	22172242	Es1H_22172242	G	A	GT	0/0	0/0	0/0	./.	0/0	0/0	1/1	0/0	0/0	1/1	0/0	0/0	0/0	0/0	0/0	0/0	0/0	0/0	0/0	0/0	0/0	0/0	0/0	0/0	0/0	0/0	0/0	0/0	1/1	0/0	0/0	1/1	0/1	1/1	1/1	1/1
Es1H	22241190	Es1H_22241190	C	A	GT	0/0	1/1	1/1	0/0	0/0	0/0	0/0	1/1	0/0	0/0	0/0	0/0	0/0	0/0	0/0	0/0	0/0	0/0	0/0	0/0	0/0	0/0	0/0	0/0	0/0	0/0	0/0	0/0	0/0	1/1	0/0	0/0	0/0	0/0	0/0	0/0
Es1H	22420214	Es1H_22420214	G	A	GT	1/1	0/0	0/0	0/0	0/0	0/0	0/0	1/1	0/0	0/0	0/0	0/0	0/0	0/0	0/0	0/0	0/0	0/0	0/0	0/0	0/0	0/0	0/0	0/0	0/0	0/0	0/0	0/0	0/0	0/0	0/0	0/0	0/0	0/0	0/0	0/0
Es1H	22462761	Es1H_22462761	T	C	GT	1/1	1/1	1/1	1/1	0/0	1/1	0/0	1/1	1/1	0/0	0/0	0/0	0/0	0/0	0/0	0/0	0/0	0/0	0/0	0/0	0/0	0/0	1/1	0/0	0/0	0/0	0/0	0/0	1/1	1/1	1/1	0/0	0/0	0/0	0/1	0/0
Es1H	22773666	Es1H_22773666	A	G	GT	1/1	1/1	1/1	1/1	0/0	1/1	0/0	1/1	1/1	0/0	0/0	0/0	0/0	0/0	0/0	0/0	0/0	0/0	0/0	0/0	0/0	0/0	1/1	0/0	0/0	0/0	0/0	0/0	1/1	1/1	1/1	0/0	0/0	0/0	0/0	0/0
Es1H	22781336	Es1H_22781336	T	C	GT	0/0	0/0	0/0	0/0	0/0	0/0	1/1	0/0	0/0	1/1	0/0	0/0	0/0	0/0	0/0	0/0	0/0	0/0	0/0	0/0	0/0	0/0	./.	0/0	0/0	0/0	0/0	0/0	0/0	0/0	0/0	1/1	1/1	1/1	1/1	1/1
Es1H	22806548	Es1H_22806548	C	T	GT	0/0	0/0	0/0	0/0	0/0	0/0	0/0	0/0	0/0	0/0	0/0	1/1	1/1	1/1	1/1	1/1	1/1	1/1	1/1	1/1	1/1	0/1	0/0	0/0	0/0	1/1	0/0	0/0	0/0	0/0	0/0	0/0	0/0	0/0	0/0	0/0
Es1H	22816069	Es1H_22816069	G	A	GT	0/0	0/0	0/0	0/0	0/0	0/0	0/0	0/0	0/0	0/0	0/0	0/0	0/0	0/0	0/0	0/0	0/0	0/0	0/0	0/0	0/0	0/0	0/0	0/0	1/1	0/0	1/1	1/1	0/0	0/0	0/0	0/0	0/0	0/0	0/0	0/0
Es1H	22855663	Es1H_22855663	G	A	GT	0/0	0/0	0/0	0/0	0/0	0/0	0/0	./.	0/0	0/0	0/0	0/0	0/0	0/0	0/0	0/0	0/0	0/0	0/0	0/0	0/0	0/0	0/0	0/0	1/1	0/0	1/1	1/1	0/0	./.	0/0	0/0	0/0	0/0	0/0	0/0
Es1H	22880665	Es1H_22880665	C	T	GT	0/0	0/0	0/0	0/0	0/0	0/0	0/0	0/0	0/0	0/0	0/0	1/1	1/1	1/1	1/1	1/1	1/1	1/1	1/1	1/1	1/1	1/1	0/0	0/0	0/0	1/1	0/0	0/0	0/0	0/0	0/0	0/0	0/0	0/0	0/0	0/0
Es1H	22928882	Es1H_22928882	G	T	GT	0/0	0/0	0/0	0/0	0/0	0/0	0/0	0/0	0/0	0/0	0/0	0/0	0/0	0/0	0/0	0/0	0/0	0/0	0/0	0/0	0/0	0/0	1/1	1/1	0/0	0/0	0/0	0/0	0/0	0/0	0/0	0/0	0/0	0/0	0/0	0/0
Es1H	23012642	Es1H_23012642	G	A	GT	1/1	0/0	0/0	0/0	0/0	0/0	0/0	0/0	0/0	0/0	0/0	0/0	0/0	0/0	0/0	0/0	0/0	0/0	0/0	0/0	0/0	0/0	0/0	1/1	0/0	0/0	0/0	0/0	0/0	1/1	0/0	0/0	0/0	0/0	0/0	0/0
Es1H	23038682	Es1H_23038682	C	T	GT	0/0	1/1	0/0	0/0	0/0	0/0	0/0	1/1	0/0	0/0	0/0	0/0	0/0	0/0	0/0	0/0	0/0	0/0	0/0	0/0	0/0	0/0	0/0	0/0	1/1	0/0	1/1	1/1	0/0	1/1	0/0	0/0	0/0	0/0	0/0	0/0
Es1H	23042897	Es1H_23042897	C	T	GT	0/0	0/1	0/0	0/0	0/0	0/0	0/0	1/1	0/0	0/0	0/0	0/0	0/0	0/0	0/0	0/0	0/0	0/0	0/0	0/0	0/0	0/0	0/0	0/0	1/1	0/0	1/1	1/1	0/0	1/1	0/0	0/0	0/0	0/0	0/0	0/0
Es1H	23085391	Es1H_23085391	A	G	GT	1/1	./.	0/0	0/0	0/0	0/0	0/0	1/1	0/0	0/0	0/0	0/0	0/0	0/0	0/0	0/0	0/0	0/0	0/0	0/0	0/0	0/0	0/0	1/1	1/1	0/0	1/1	./.	0/0	1/1	0/0	0/0	0/0	0/0	0/0	0/0
Es1H	23097942	Es1H_23097942	G	A	GT	0/0	1/1	0/0	0/0	0/0	0/0	0/0	1/1	0/0	0/0	0/0	0/0	0/0	0/0	0/0	0/0	0/0	0/0	0/0	0/0	0/0	./.	0/0	./.	0/0	0/0	0/0	./.	0/0	1/1	0/0	0/0	0/0	0/0	0/0	0/0
Es1H	23099577	Es1H_23099577	A	G	GT	1/1	1/1	0/0	0/0	0/0	0/0	0/0	1/1	0/0	0/0	0/0	0/0	0/0	0/0	0/0	0/0	0/0	0/0	0/0	0/0	0/0	0/0	0/0	1/1	1/1	0/0	1/1	1/1	0/0	1/1	0/0	0/0	0/0	0/0	0/0	0/0
Es1H	23134037	Es1H_23134037	T	G	GT	0/0	0/0	0/1	0/0	0/1	0/1	./.	0/1	0/0	0/1	0/1	0/0	0/1	0/0	0/1	0/0	0/0	0/1	0/0	0/0	0/0	0/0	0/1	0/0	0/1	0/0	0/0	0/0	0/1	0/0	0/1	0/0	0/0	0/1	0/1	0/1
Es1H	23145683	Es1H_23145683	C	T	GT	0/0	1/1	1/1	0/0	0/0	0/0	0/0	1/1	0/0	0/0	0/0	0/0	0/0	0/0	0/0	0/0	0/0	0/0	0/0	0/0	0/0	./.	0/0	0/0	0/0	0/0	0/0	0/0	0/0	0/0	0/0	0/0	0/0	0/0	0/0	0/0
Es1H	23161252	Es1H_23161252	C	T	GT	0/0	0/0	0/0	0/0	0/0	0/0	1/1	0/0	0/0	1/1	0/0	0/0	0/0	0/0	0/0	0/0	0/0	0/0	0/0	0/0	0/0	0/0	0/0	0/0	1/1	0/0	1/1	1/1	1/1	0/0	0/0	1/1	1/1	1/1	1/1	1/1
Es1H	23166593	Es1H_23166593	A	T	GT	0/0	0/0	0/0	0/0	0/0	0/0	1/1	0/0	0/0	1/1	0/0	0/0	./.	0/0	0/0	0/0	0/0	./.	0/0	0/0	0/0	0/0	0/0	0/0	1/1	0/0	1/1	1/1	1/1	0/0	0/0	1/1	1/1	1/1	1/1	1/1
Es1H	23182364	Es1H_23182364	A	C	GT	0/0	0/0	0/0	0/0	0/0	0/0	1/1	0/0	0/0	1/1	0/0	0/0	0/0	0/0	0/0	0/0	0/0	0/0	0/0	0/0	0/0	0/0	0/0	0/0	1/1	0/0	1/1	1/1	1/1	0/0	./.	1/1	1/1	1/1	1/1	1/1
Es1H	23215307	Es1H_23215307	C	T	GT	./.	0/0	./.	1/1	0/0	1/1	0/0	0/0	./.	0/0	0/0	0/0	1/1	./.	0/0	1/1	1/1	1/1	./.	1/1	./.	1/1	1/1	1/1	0/0	1/1	0/0	0/0	0/0	0/0	1/1	./.	0/0	0/0	0/0	0/0
Es1H	23216583	Es1H_23216583	C	T	GT	0/0	0/0	0/0	1/1	0/0	1/1	0/0	0/0	1/1	0/0	./.	0/0	1/1	1/1	0/0	1/1	1/1	1/1	1/1	1/1	1/1	1/1	1/1	1/1	0/0	1/1	0/0	0/0	0/0	0/0	1/1	0/0	0/0	0/0	0/0	0/0
Es1H	23218961	Es1H_23218961	A	T	GT	0/0	0/0	0/0	1/1	0/0	1/1	0/0	0/0	1/1	0/0	0/0	0/0	1/1	1/1	0/0	1/1	1/1	1/1	1/1	1/1	1/1	1/1	1/1	1/1	0/0	1/1	0/0	0/0	0/0	0/0	1/1	0/0	0/0	0/0	0/0	0/0
Es1H	23239253	Es1H_23239253	G	A	GT	0/0	0/0	0/0	1/1	0/0	1/1	0/0	0/0	1/1	0/0	0/0	0/0	0/0	0/0	0/0	0/0	0/0	0/0	0/0	0/0	0/0	0/0	0/0	0/0	0/0	0/0	0/0	0/0	0/0	0/0	1/1	0/0	0/0	0/0	0/0	0/0
Es1H	23239979	Es1H_23239979	G	A	GT	0/0	0/0	0/0	0/0	0/0	0/0	1/1	0/0	0/0	1/1	./.	./.	0/0	0/0	0/0	0/0	0/0	0/0	0/0	./.	0/0	0/0	./.	./.	1/1	0/0	1/1	1/1	1/1	0/0	0/0	1/1	1/1	1/1	1/1	1/1
Es1H	23305783	Es1H_23305783	G	T	GT	0/0	0/0	0/0	0/0	0/0	0/0	0/0	0/0	0/0	0/0	0/0	0/0	0/0	0/0	0/0	0/0	0/0	0/0	0/0	0/0	0/0	0/0	0/0	0/0	1/1	0/0	1/1	1/1	0/0	0/0	0/0	0/0	0/0	0/0	0/0	0/0
Es1H	23316673	Es1H_23316673	G	T	GT	0/0	0/0	0/0	0/0	0/0	0/0	0/0	0/0	0/0	0/0	0/0	0/0	0/0	1/1	0/0	0/0	1/1	0/0	0/0	0/0	1/1	0/0	0/0	0/0	0/0	0/0	0/0	0/0	0/0	0/0	0/0	0/0	0/0	0/0	0/0	0/0
Es1H	23318447	Es1H_23318447	T	C	GT	0/0	0/0	0/0	1/1	0/0	1/1	0/0	0/0	1/1	0/0	0/0	0/0	1/1	0/1	0/0	1/1	0/0	1/1	1/1	1/1	0/1	1/1	1/1	1/1	0/0	1/1	0/0	0/0	0/0	0/0	1/1	0/0	0/0	0/0	0/0	0/0
Es1H	23319805	Es1H_23319805	T	C	GT	0/0	0/0	0/0	0/0	0/0	0/0	0/0	0/0	0/0	0/0	0/0	0/0	0/0	0/0	0/0	0/0	0/0	0/0	0/0	0/0	0/0	0/0	0/0	0/0	1/1	0/0	1/1	1/1	0/0	0/0	0/0	0/0	0/0	0/0	0/0	0/0
Es1H	23333241	Es1H_23333241	G	A	GT	0/0	0/0	0/0	0/0	0/0	0/0	0/0	0/0	0/0	0/0	0/0	0/0	0/0	1/1	0/0	0/0	1/1	0/0	0/0	0/0	1/1	0/0	0/0	0/0	0/0	0/0	0/0	0/0	0/0	0/0	0/0	0/0	0/0	0/0	0/0	0/0
Es1H	23335214	Es1H_23335214	G	A	GT	0/0	0/0	0/0	1/1	0/0	1/1	0/0	0/0	1/1	0/0	0/0	0/0	1/1	1/1	0/0	1/1	1/1	1/1	1/1	1/1	1/1	1/1	1/1	1/1	0/0	1/1	0/0	0/0	0/0	0/0	1/1	0/0	0/0	0/0	0/0	0/0
Es1H	23451528	Es1H_23451528	G	A	GT	0/0	0/0	1/1	0/0	1/1	0/0	1/1	0/0	0/0	1/1	1/1	0/0	0/0	0/0	0/0	0/0	0/0	0/0	0/0	0/0	0/0	0/0	0/0	0/0	1/1	0/0	./.	1/1	1/1	0/0	0/0	1/1	1/1	1/1	1/1	1/1
Es1H	23580644	Es1H_23580644	C	T	GT	0/0	1/1	0/0	1/1	0/0	0/0	0/0	0/0	1/1	0/0	1/1	1/1	0/0	0/0	0/0	1/1	0/0	1/1	1/1	1/1	0/0	1/1	1/1	1/1	1/1	1/1	1/1	1/1	0/0	0/0	1/1	0/0	0/0	0/0	0/0	0/0
Es1H	23628349	Es1H_23628349	G	A	GT	0/0	0/0	0/0	1/1	0/0	0/0	0/0	0/0	1/1	0/0	0/0	0/0	0/0	0/0	0/0	0/0	0/0	0/0	0/0	0/0	0/0	0/0	0/0	0/0	0/0	0/0	0/0	0/0	0/0	0/0	0/1	0/0	0/0	0/0	0/0	0/0
Es1H	23633975	Es1H_23633975	A	C	GT	0/0	0/0	0/0	0/0	0/0	0/0	0/0	0/0	0/0	0/0	0/0	0/0	0/0	0/0	0/0	0/0	0/0	0/0	0/0	0/0	0/0	0/0	0/0	0/0	1/1	0/0	1/1	1/1	0/0	0/0	0/0	0/0	0/0	0/0	0/0	0/0
Es1H	23661832	Es1H_23661832	T	A	GT	0/0	0/0	0/0	./.	0/0	0/0	0/0	0/0	./.	0/0	0/0	0/0	0/0	0/0	0/0	0/0	0/0	0/0	0/0	0/0	0/0	0/0	0/0	0/0	1/1	0/0	1/1	1/1	0/0	0/0	./.	0/0	0/0	0/0	0/0	0/0
Es1H	23663004	Es1H_23663004	G	A	GT	0/0	0/0	0/0	./.	0/0	0/0	0/0	0/0	./.	0/0	0/0	0/0	0/0	0/0	0/0	0/0	0/0	0/0	0/0	0/0	0/0	0/0	0/0	0/0	1/1	0/0	1/1	1/1	0/0	0/0	./.	0/0	0/0	0/0	0/0	0/0
Es1H	23664349	Es1H_23664349	G	T	GT	0/1	0/0	0/1	./.	0/0	0/0	0/0	0/1	./.	0/0	0/0	0/0	0/1	0/1	0/1	0/0	0/1	0/0	0/0	0/0	0/1	0/0	0/0	./.	1/1	0/0	1/1	1/1	0/0	0/1	./.	0/0	0/0	0/0	0/0	0/0
Es1H	23666877	Es1H_23666877	G	A	GT	0/1	0/0	0/0	./.	0/0	0/0	0/0	0/1	./.	0/0	0/0	0/0	0/1	0/1	0/1	0/0	0/1	0/0	0/0	0/0	0/1	0/0	0/0	0/0	0/0	0/0	0/0	0/0	0/0	0/1	./.	0/0	0/0	0/0	0/0	0/0
Es1H	23831742	Es1H_23831742	C	T	GT	0/0	0/0	0/0	0/0	0/0	0/0	0/0	0/0	0/0	0/0	0/0	0/0	0/0	0/0	0/0	0/0	0/0	0/0	0/0	0/0	0/0	0/0	0/0	0/0	1/1	0/0	1/1	1/1	0/0	0/0	0/0	0/0	0/0	0/0	0/0	0/0
Es1H	23839848	Es1H_23839848	G	A	GT	0/0	0/0	0/0	0/0	0/0	0/0	0/0	0/0	0/0	0/0	0/0	0/1	0/1	0/0	0/0	0/1	0/0	0/0	0/0	0/0	0/0	0/0	0/0	0/0	0/1	0/0	0/1	0/0	0/0	0/0	0/0	0/0	0/0	0/0	0/0	0/0
Es1H	23932506	Es1H_23932506	A	C	GT	0/0	0/0	0/0	0/0	0/0	0/0	0/0	0/0	0/0	0/0	0/0	0/1	0/1	0/1	0/1	0/0	0/0	0/0	0/1	0/1	0/1	0/0	0/0	0/1	0/1	0/0	0/1	0/1	0/0	0/0	0/0	0/0	0/0	0/0	0/0	0/0
Es1H	23937906	Es1H_23937906	G	A	GT	0/0	0/0	0/0	0/0	0/0	0/0	0/0	0/0	0/0	0/0	0/0	1/1	1/1	1/1	1/1	0/0	1/1	./.	0/0	0/0	1/1	./.	./.	0/0	0/0	0/0	0/0	0/0	0/0	0/0	0/0	0/0	0/0	0/0	0/0	0/0
Es1H	24003087	Es1H_24003087	G	T	GT	0/0	1/1	1/1	0/0	0/0	0/0	0/0	0/0	0/0	0/0	0/0	0/0	0/0	0/0	0/0	0/0	0/0	0/0	0/0	0/0	0/0	0/0	0/0	1/1	0/0	0/0	0/0	0/0	0/0	0/0	0/0	0/0	0/0	0/0	0/0	0/0
Es1H	24154853	Es1H_24154853	C	G	GT	0/0	0/0	0/0	0/0	0/0	0/0	0/0	0/0	0/0	0/0	0/0	0/0	0/0	0/0	1/1	1/1	0/0	1/1	1/1	1/1	0/0	1/1	1/1	0/0	0/0	1/1	0/0	0/0	0/0	0/0	0/0	0/0	0/0	0/0	0/0	0/0
Es1H	24163587	Es1H_24163587	C	T	GT	0/0	0/0	0/0	0/0	0/0	0/0	0/0	0/0	0/0	0/0	0/0	0/0	0/0	0/0	0/0	0/0	0/0	1/1	0/0	0/0	0/0	1/1	1/1	0/0	0/0	1/1	0/0	0/0	0/0	0/0	0/0	0/0	0/0	0/0	0/0	0/0
Es1H	24238124	Es1H_24238124	A	G	GT	0/0	0/0	0/0	0/0	0/0	0/0	0/0	0/0	0/0	0/0	0/0	0/0	0/0	0/0	./.	1/1	0/0	./.	1/1	1/1	0/0	./.	1/1	0/0	0/0	1/1	0/0	0/0	0/0	0/0	0/0	0/0	0/0	0/0	0/0	0/0
Es1H	24244308	Es1H_24244308	G	A	GT	0/0	0/0	0/0	0/0	0/0	1/1	1/1	1/1	0/0	1/1	1/1	0/0	0/0	./.	0/0	0/0	0/0	0/0	0/0	0/0	0/0	0/0	0/0	0/0	0/0	0/0	0/0	0/0	1/1	0/0	0/0	1/1	1/1	1/1	1/1	1/1
Es1H	24255226	Es1H_24255226	C	T	GT	0/0	0/0	1/1	0/0	1/1	0/0	0/0	0/0	0/0	0/0	0/0	0/0	0/0	0/0	0/0	0/0	0/0	0/0	0/0	0/0	0/0	0/0	0/0	0/0	0/0	0/0	0/0	0/0	0/0	0/0	0/0	0/0	0/0	0/0	0/0	0/0
Es1H	24283429	Es1H_24283429	G	A	GT	1/1	1/1	0/0	0/0	0/0	0/0	0/0	0/0	0/0	0/0	0/0	0/0	0/0	0/0	1/1	0/0	0/0	0/0	0/0	0/0	0/0	0/0	0/0	0/0	0/0	0/0	0/0	0/0	0/0	1/1	0/0	0/0	0/0	0/0	0/0	0/0
Es1H	24425116	Es1H_24425116	T	C	GT	1/1	1/1	0/0	0/0	0/0	0/0	0/0	0/1	0/1	0/0	0/0	0/0	0/0	1/1	0/0	1/1	./.	1/1	1/1	1/1	0/0	1/1	1/1	0/0	0/0	1/1	0/1	0/0	0/0	1/1	0/1	0/0	0/0	./.	0/1	0/0
Es1H	24433062	Es1H_24433062	G	T	GT	1/1	1/1	0/0	0/0	0/0	0/0	0/0	0/0	0/0	0/0	0/0	0/0	0/0	1/1	0/0	0/0	0/0	0/0	0/0	0/0	0/0	0/0	0/0	0/0	0/0	0/0	0/0	0/0	0/0	1/1	0/0	0/0	0/0	0/0	0/0	0/0
Es1H	24478279	Es1H_24478279	A	T	GT	0/0	0/0	0/0	0/0	0/0	1/1	1/1	1/1	0/0	1/1	0/0	0/0	0/0	0/0	0/0	0/0	0/0	0/0	0/0	0/0	0/0	0/0	0/0	0/0	0/0	0/0	0/0	0/0	1/1	0/0	0/0	1/1	1/1	1/1	1/1	1/1
Es1H	24484301	Es1H_24484301	T	A	GT	0/0	0/0	0/0	./.	0/0	0/0	0/0	0/0	0/0	0/0	0/0	0/0	0/0	./.	0/0	1/1	0/0	1/1	1/1	1/1	0/0	1/1	1/1	0/0	0/0	1/1	0/0	0/0	0/0	0/0	0/0	0/0	0/0	0/0	0/0	0/0
Es1H	24487636	Es1H_24487636	T	G	GT	1/1	1/1	0/0	0/0	0/0	0/0	0/0	0/0	0/0	0/0	0/0	0/0	0/0	1/1	0/0	0/0	0/0	0/0	0/0	0/0	0/0	0/0	0/0	0/0	0/0	0/0	0/0	0/0	0/0	1/1	0/0	0/0	0/0	0/0	0/0	0/0
Es1H	24491610	Es1H_24491610	G	A	GT	1/1	1/1	0/0	0/0	0/0	0/0	0/0	0/0	0/0	0/0	0/0	0/0	0/0	1/1	0/0	0/0	0/0	0/0	0/0	0/0	0/0	0/0	0/0	0/0	0/0	0/0	0/0	0/0	0/0	1/1	0/0	0/0	0/0	0/0	0/0	0/0
Es1H	24505093	Es1H_24505093	C	T	GT	1/1	1/1	0/0	0/0	0/0	0/0	0/0	0/0	0/0	0/0	0/0	0/0	0/0	1/1	0/0	0/0	0/0	0/0	0/0	0/0	0/0	0/0	0/0	0/0	0/0	0/0	0/0	0/0	0/0	1/1	0/0	0/0	0/0	0/0	0/0	0/0
Es1H	24524056	Es1H_24524056	A	C	GT	1/1	1/1	0/0	0/0	0/0	0/0	0/0	0/0	0/0	0/0	0/0	0/0	0/0	1/1	0/0	0/0	0/0	0/0	0/0	0/0	0/0	0/0	0/0	0/0	0/0	0/0	0/0	0/0	0/0	1/1	0/0	0/0	0/0	0/0	0/0	0/0
Es1H	24524541	Es1H_24524541	T	A	GT	1/1	1/1	0/0	0/0	0/0	0/0	0/0	0/0	0/0	0/0	0/0	0/0	0/0	1/1	0/0	1/1	0/0	1/1	1/1	./.	0/0	1/1	1/1	0/0	0/0	1/1	0/0	0/0	0/0	1/1	0/0	0/0	0/0	0/0	0/0	0/0
Es1H	24555907	Es1H_24555907	T	C	GT	0/1	0/0	0/0	0/0	0/0	0/0	0/0	0/0	0/0	./.	0/0	0/0	0/0	0/0	0/0	0/0	0/1	0/0	0/0	0/0	0/0	0/0	0/0	0/0	0/0	0/0	0/0	0/0	0/0	0/1	0/0	0/1	0/1	0/0	0/1	0/1
Es1H	24603577	Es1H_24603577	T	G	GT	1/1	./.	0/0	0/0	0/0	0/0	0/0	0/0	0/0	0/1	0/0	0/0	0/0	1/1	0/0	0/0	0/0	0/0	0/0	0/0	0/0	0/0	0/0	0/0	0/1	0/0	0/0	0/0	0/0	1/1	0/0	0/0	0/0	0/0	0/0	0/0
Es1H	24671890	Es1H_24671890	C	T	GT	1/1	1/1	0/0	0/0	0/0	0/0	0/0	0/0	0/0	0/0	0/0	0/0	0/0	1/1	0/0	0/0	0/0	0/0	0/0	0/0	0/0	0/0	0/0	0/0	0/0	0/0	0/0	0/0	0/0	1/1	0/0	0/0	0/0	0/0	0/0	0/0
Es1H	24682574	Es1H_24682574	T	A	GT	1/1	1/1	0/0	0/0	0/0	0/0	0/0	0/0	0/0	0/0	0/0	0/0	0/0	1/1	0/0	0/0	0/0	0/0	0/0	0/0	0/0	0/0	0/0	0/0	0/0	0/0	0/0	0/0	0/0	1/1	0/0	0/0	0/0	0/0	0/0	0/0
Es1H	24687276	Es1H_24687276	G	A	GT	1/1	1/1	0/0	0/0	0/0	0/0	0/0	0/0	0/0	0/0	0/0	0/0	0/0	1/1	0/0	0/0	0/0	0/0	0/0	0/0	0/0	0/0	0/0	0/0	0/0	0/0	0/0	0/0	0/0	1/1	0/0	0/0	0/0	0/0	0/0	0/0
Es1H	24699343	Es1H_24699343	C	G	GT	1/1	1/1	0/0	0/0	0/0	0/0	0/0	0/0	0/0	0/0	0/0	0/0	0/0	1/1	0/0	0/0	0/0	0/0	0/0	0/0	0/0	0/0	0/0	0/0	0/0	0/0	0/0	0/0	0/0	1/1	0/0	0/0	0/0	0/0	0/0	0/0
Es1H	24711822	Es1H_24711822	T	A	GT	1/1	1/1	0/0	0/0	0/0	0/0	0/0	0/0	0/0	0/0	0/0	0/0	0/0	1/1	0/0	0/0	0/0	0/0	0/0	0/0	0/0	0/0	0/0	0/0	0/0	0/0	0/0	0/0	0/0	1/1	0/0	0/0	0/0	0/0	0/0	0/0
Es1H	24724244	Es1H_24724244	C	T	GT	0/0	0/0	./.	0/0	0/0	0/0	0/0	0/0	0/0	0/0	0/0	0/0	0/0	0/0	0/0	1/1	0/0	1/1	1/1	1/1	0/0	1/1	1/1	0/0	0/0	1/1	0/0	0/0	0/0	0/0	0/0	0/0	0/0	0/0	0/0	0/0
Es1H	24778254	Es1H_24778254	G	T	GT	1/1	1/1	0/0	0/0	0/0	0/0	0/0	0/0	0/0	0/0	0/0	0/0	0/0	1/1	0/0	0/0	0/0	0/0	0/0	0/0	0/0	0/0	0/0	0/0	0/0	0/0	0/0	0/0	0/0	1/1	0/0	0/0	0/0	0/0	0/0	0/0
Es1H	24823035	Es1H_24823035	A	G	GT	1/1	1/1	0/0	0/0	0/0	0/0	0/0	0/1	0/0	0/0	0/0	0/0	0/0	1/1	0/0	0/0	0/0	./.	0/0	0/0	0/0	0/0	0/0	0/1	0/0	0/0	0/0	0/0	0/0	1/1	0/0	0/0	0/0	0/0	0/0	0/0
Es1H	24889054	Es1H_24889054	G	A	GT	0/0	0/0	1/1	0/0	1/1	0/0	0/0	0/0	0/0	0/0	0/0	0/0	0/0	0/0	0/0	0/0	0/0	0/0	0/0	0/0	0/0	0/0	0/0	0/0	0/0	0/0	0/0	0/0	0/0	0/0	0/0	0/0	0/0	0/0	0/0	0/0
Es1H	24944167	Es1H_24944167	A	G	GT	./.	./.	0/0	0/0	0/0	0/0	0/0	0/0	0/0	0/0	0/0	0/0	0/0	0/0	0/1	0/0	0/1	0/1	0/1	0/1	0/0	0/1	0/0	0/1	0/1	0/0	0/1	0/1	0/0	./.	0/0	0/0	0/0	0/0	0/0	0/0
Es1H	24950794	Es1H_24950794	C	A	GT	./.	./.	0/0	0/0	0/0	0/0	0/0	0/0	0/0	0/0	0/0	0/0	0/0	0/0	0/1	0/0	0/1	0/1	0/1	0/1	0/0	0/1	0/0	0/0	0/1	0/0	0/1	0/0	0/0	./.	0/0	0/0	0/0	0/0	0/0	0/0
Es1H	24989785	Es1H_24989785	T	C	GT	./.	./.	0/0	0/0	0/0	0/0	0/0	0/0	0/0	0/0	0/0	0/0	0/0	0/0	0/0	1/1	0/0	0/1	0/1	1/1	0/0	1/1	1/1	0/0	0/0	1/1	0/0	0/0	0/0	./.	0/0	0/0	0/0	0/0	0/0	0/0
Es1H	25163420	Es1H_25163420	G	A	GT	0/0	0/0	0/1	0/1	0/1	0/1	0/1	0/1	0/1	0/1	0/1	0/1	0/1	0/0	0/1	./.	0/1	0/0	./.	./.	0/1	./.	./.	0/1	0/1	./.	0/1	0/1	0/1	0/0	0/1	0/1	0/1	0/1	0/1	0/1
Es1H	25223251	Es1H_25223251	A	G	GT	1/1	1/1	0/0	0/0	0/0	0/0	0/0	0/0	0/0	0/0	0/0	0/0	0/0	1/1	0/0	1/1	0/0	1/1	1/1	1/1	0/0	1/1	1/1	0/0	0/0	1/1	0/0	0/0	0/0	1/1	0/0	0/0	0/0	0/0	0/0	0/0
Es1H	25263810	Es1H_25263810	C	G	GT	1/1	1/1	0/0	0/0	0/0	0/0	0/0	0/0	0/0	0/0	0/0	0/0	0/0	0/0	0/0	./.	0/0	./.	./.	./.	0/0	./.	./.	0/0	0/0	./.	0/0	0/0	0/0	1/1	0/0	0/0	0/0	0/0	0/0	0/0
Es1H	25268451	Es1H_25268451	A	G	GT	0/0	0/0	0/0	0/0	0/1	0/0	0/0	0/0	0/0	0/1	0/0	0/0	0/0	0/0	0/0	0/0	0/0	./.	./.	./.	0/0	./.	./.	0/0	0/0	./.	0/0	0/1	0/0	0/1	0/0	0/0	0/1	0/0	0/0	0/0
Es1H	25315245	Es1H_25315245	C	T	GT	0/0	0/0	0/0	0/0	0/0	0/0	0/0	0/0	0/0	0/0	0/0	0/0	0/0	0/0	0/1	./.	0/1	1/1	1/1	1/1	0/0	1/1	./.	0/1	0/1	./.	0/1	0/0	0/0	0/0	0/0	0/0	0/0	0/0	0/0	0/0
Es1H	25524110	Es1H_25524110	A	C	GT	0/0	0/0	0/0	1/1	0/0	1/1	1/1	1/1	1/1	1/1	1/1	0/0	0/0	0/0	0/0	0/0	0/0	0/0	0/0	0/0	0/0	0/0	0/0	0/0	0/0	0/0	0/0	0/0	1/1	0/0	1/1	1/1	1/1	1/1	1/1	1/1
Es1H	25581060	Es1H_25581060	T	C	GT	0/0	0/0	0/0	0/0	0/0	0/0	0/0	0/0	0/0	0/0	0/0	0/0	0/0	0/0	0/0	1/1	0/0	1/1	1/1	1/1	0/0	1/1	1/1	0/0	0/0	1/1	0/0	0/0	0/0	0/0	0/0	0/0	0/0	0/0	0/0	0/0
Es1H	25606842	Es1H_25606842	T	C	GT	0/0	0/0	0/0	0/0	0/0	0/0	0/0	0/0	0/0	0/0	0/0	1/1	1/1	0/0	0/0	1/1	1/1	1/1	1/1	1/1	1/1	1/1	1/1	1/1	1/1	1/1	1/1	1/1	0/0	0/0	0/0	0/0	0/0	0/0	./.	0/0
Es1H	25678433	Es1H_25678433	C	G	GT	1/1	0/0	1/1	0/0	0/0	0/0	0/0	0/0	0/0	0/0	0/0	0/0	1/1	0/0	0/0	1/1	0/0	1/1	1/1	1/1	0/0	1/1	1/1	0/0	1/1	1/1	1/1	1/1	0/0	0/0	0/0	0/0	0/0	0/0	0/0	0/0
Es1H	25687234	Es1H_25687234	C	T	GT	1/1	0/0	1/1	0/0	0/0	0/0	0/0	0/0	0/0	0/0	0/0	0/0	1/1	0/0	0/0	1/1	0/0	1/1	1/1	1/1	0/0	1/1	1/1	0/0	1/1	1/1	1/1	1/1	0/0	0/0	0/0	0/0	0/0	0/0	0/0	0/0
Es1H	25717984	Es1H_25717984	G	A	GT	0/0	0/0	0/0	0/0	0/1	0/0	0/0	0/0	0/0	0/0	0/1	0/0	./.	0/0	0/0	0/0	0/0	./.	0/0	./.	0/0	0/0	0/0	0/0	./.	./.	./.	./.	0/0	0/0	0/1	0/0	0/0	0/0	0/0	0/0
Es1H	25746005	Es1H_25746005	T	C	GT	0/0	0/0	0/0	0/0	0/0	0/0	0/0	0/0	0/0	0/0	0/0	0/0	1/1	0/0	0/0	1/1	0/0	1/1	1/1	1/1	0/0	1/1	1/1	0/0	1/1	1/1	1/1	1/1	0/0	1/1	0/0	0/0	0/0	0/0	0/0	0/0
Es1H	25749648	Es1H_25749648	A	G	GT	0/0	0/0	0/0	0/0	0/0	0/0	0/0	0/0	0/0	0/0	0/0	0/0	0/1	0/0	0/0	0/1	0/0	0/1	0/1	0/1	0/0	0/1	0/1	0/0	0/1	0/1	0/1	0/1	0/0	1/1	0/0	0/0	0/0	0/0	0/0	0/0
Es1H	25761324	Es1H_25761324	T	G	GT	1/1	0/0	0/0	0/0	0/0	0/0	0/0	0/0	0/0	0/0	0/0	0/0	1/1	0/0	0/0	0/0	0/0	0/0	0/0	0/0	0/0	0/0	0/0	0/0	1/1	0/0	1/1	1/1	0/0	1/1	0/0	0/0	0/0	0/0	0/0	0/0
Es1H	25775428	Es1H_25775428	T	C	GT	0/0	1/1	0/0	0/0	0/0	0/0	0/0	1/1	0/0	0/0	0/0	0/0	0/0	0/0	0/0	0/0	0/0	0/0	0/0	0/0	0/0	0/0	0/0	1/1	0/0	0/0	0/0	0/0	0/0	0/0	0/0	0/0	0/0	0/0	0/0	0/0
Es1H	25799970	Es1H_25799970	G	A	GT	1/1	0/0	1/1	0/0	0/0	1/1	1/1	0/0	0/0	1/1	0/0	0/0	0/0	1/1	0/0	0/0	0/0	0/0	0/0	0/0	0/0	0/0	0/0	0/0	0/0	0/1	0/0	0/0	1/1	0/0	1/1	1/1	1/1	1/1	1/1	1/1
Es1H	25862824	Es1H_25862824	G	T	GT	0/0	0/0	0/0	0/0	0/0	0/0	0/0	0/0	0/0	0/0	0/0	0/0	0/0	0/0	0/0	./.	0/0	./.	./.	./.	0/0	./.	./.	0/0	1/1	./.	1/1	1/1	0/0	0/0	0/0	0/0	0/0	0/0	0/0	0/0
Es1H	25885900	Es1H_25885900	C	T	GT	0/0	0/0	1/1	1/1	1/1	1/1	1/1	0/0	1/1	1/1	0/0	0/0	0/0	0/0	0/0	0/0	0/0	0/0	0/0	0/0	0/0	0/0	0/0	0/0	0/0	0/0	0/0	0/0	1/1	0/0	0/0	1/1	1/1	1/1	1/1	1/1
Es1H	25888336	Es1H_25888336	T	A	GT	0/0	0/0	0/0	0/0	0/0	0/0	0/0	0/0	0/0	0/0	1/1	0/0	0/0	0/0	0/0	0/0	0/0	0/0	0/0	0/0	0/0	0/0	0/0	0/0	0/0	0/0	0/0	0/0	0/0	1/1	0/0	0/0	0/0	0/0	0/0	0/0
Es1H	25949505	Es1H_25949505	G	T	GT	1/1	0/0	0/0	0/0	1/1	0/0	0/0	./.	1/1	0/0	0/0	0/0	0/0	0/0	0/0	0/0	0/0	0/0	0/0	0/0	0/0	0/0	0/0	0/0	0/0	0/0	0/0	0/0	./.	1/1	0/0	0/0	0/0	0/0	0/0	0/0
Es1H	25985954	Es1H_25985954	C	T	GT	0/0	0/0	0/0	0/0	0/0	0/0	0/0	0/0	0/0	0/0	0/0	1/1	1/1	1/1	1/1	0/0	1/1	0/0	0/0	0/0	1/1	0/0	0/0	./.	0/0	0/0	0/0	0/0	0/0	0/0	0/0	0/0	0/0	0/0	0/0	0/0
Es1H	26061495	Es1H_26061495	C	T	GT	0/0	0/0	0/0	0/0	0/0	0/0	0/0	0/0	0/0	0/0	0/0	1/1	1/1	1/1	1/1	0/0	1/1	0/0	0/0	0/0	1/1	0/0	0/0	0/0	0/0	0/0	0/0	0/0	0/0	0/0	0/0	0/0	0/0	0/0	0/0	0/0
Es1H	26146367	Es1H_26146367	C	T	GT	0/0	0/0	0/0	0/0	0/0	0/0	0/0	0/0	0/0	0/0	0/0	0/0	0/0	0/0	0/0	1/1	0/0	0/0	1/1	1/1	0/0	0/0	0/0	0/0	1/1	0/0	1/1	1/1	0/0	0/0	0/0	0/0	0/0	0/0	0/0	0/0
Es1H	26172350	Es1H_26172350	A	T	GT	0/0	1/1	0/0	1/1	0/0	0/0	0/0	0/0	0/0	0/0	1/1	0/0	0/0	0/0	0/0	0/0	./.	0/0	0/0	0/0	0/0	0/0	0/0	0/0	0/0	./.	0/0	0/0	0/0	0/0	0/0	0/0	0/0	1/1	0/0	0/0
Es1H	26186517	Es1H_26186517	A	T	GT	0/0	1/1	0/0	1/1	0/0	0/0	0/0	0/0	0/0	0/0	1/1	0/0	0/0	0/0	0/0	0/0	0/0	0/0	0/0	0/0	0/0	0/0	0/0	1/1	0/0	0/0	0/0	0/0	0/0	0/0	0/0	0/0	0/0	1/1	0/0	0/0
Es1H	26188776	Es1H_26188776	G	T	GT	0/0	1/1	0/0	1/1	0/0	0/0	0/0	0/0	0/0	0/0	1/1	0/0	0/0	0/0	0/0	0/0	0/0	0/0	0/0	0/0	0/0	0/0	0/0	0/0	0/0	0/0	0/0	0/0	0/0	0/0	0/0	0/0	0/0	1/1	0/0	0/0
Es1H	26222840	Es1H_26222840	C	A	GT	./.	0/0	0/0	0/1	0/1	0/0	0/0	0/0	0/1	0/0	0/0	0/0	0/0	0/0	0/0	0/0	0/0	0/0	0/0	0/0	0/0	0/0	0/0	./.	./.	0/0	./.	./.	0/0	0/0	0/0	0/1	0/1	0/0	0/0	0/0
Es1H	26430503	Es1H_26430503	G	A	GT	0/0	0/0	0/0	0/0	1/1	1/1	1/1	1/1	1/1	1/1	0/0	0/0	0/0	0/0	0/0	0/0	0/0	0/0	0/0	0/0	0/0	0/0	0/0	0/0	0/0	0/0	0/0	0/0	1/1	0/0	0/1	1/1	1/1	1/1	1/1	1/1
Es1H	26437164	Es1H_26437164	G	A	GT	0/0	1/1	0/0	0/0	0/0	0/0	0/0	0/0	0/0	0/0	1/1	0/0	0/0	0/0	0/0	0/0	0/0	1/1	1/1	1/1	1/1	1/1	1/1	0/0	1/1	1/1	1/1	1/1	0/0	0/0	0/0	0/0	0/0	0/0	0/0	0/0
Es1H	26540989	Es1H_26540989	C	T	GT	0/0	0/0	0/0	0/0	0/0	0/0	0/0	0/0	0/0	0/0	0/0	0/0	0/0	0/0	0/0	0/0	0/0	0/0	0/0	0/0	1/1	0/0	0/0	0/0	1/1	0/0	1/1	1/1	0/0	0/0	0/0	0/0	0/0	0/0	0/0	0/0
Es1H	26622501	Es1H_26622501	A	C	GT	0/0	0/0	0/0	0/0	0/0	0/0	0/0	0/0	0/0	0/0	0/0	0/0	0/0	0/0	0/0	0/0	0/0	0/0	0/0	0/0	1/1	0/0	0/0	0/0	1/1	0/0	1/1	1/1	0/0	0/0	0/0	0/0	0/0	0/0	0/0	0/0
Es1H	26643601	Es1H_26643601	C	T	GT	1/1	0/0	0/0	1/1	0/0	0/0	0/0	1/1	0/0	0/0	0/0	0/0	0/0	0/0	0/0	0/0	0/0	1/1	0/0	0/0	0/0	1/1	1/1	0/0	0/0	1/1	0/0	0/0	0/0	0/0	0/0	0/0	0/0	0/0	0/0	0/0
Es1H	26702705	Es1H_26702705	C	T	GT	1/1	1/1	1/1	0/0	0/0	0/0	0/0	1/1	0/0	0/0	0/0	0/0	0/0	0/0	0/0	0/0	0/0	1/1	0/0	0/0	0/0	0/1	1/1	0/0	0/0	1/1	0/0	0/0	0/0	0/0	0/0	0/0	0/0	0/0	0/0	0/0
Es1H	26742237	Es1H_26742237	A	G	GT	0/0	0/0	0/0	1/1	1/1	1/1	1/1	0/0	1/1	1/1	0/0	0/0	./.	0/0	0/0	./.	0/0	0/0	0/0	0/0	0/0	0/0	0/0	0/0	0/1	0/0	0/0	0/0	1/1	1/1	1/1	1/1	1/1	1/1	1/1	1/1
Es1H	26751648	Es1H_26751648	C	T	GT	1/1	0/0	1/1	0/0	0/0	0/0	0/0	0/0	0/0	0/0	0/0	0/0	0/0	0/0	0/0	./.	0/0	0/0	0/0	0/0	0/0	0/0	0/0	0/0	0/0	0/0	0/0	0/0	0/0	0/0	0/0	0/0	0/0	0/0	0/0	0/0
Es1H	26754879	Es1H_26754879	G	C	GT	0/0	0/0	0/0	0/0	0/0	0/0	0/0	0/0	0/0	0/0	0/0	1/1	0/0	1/1	1/1	0/0	1/1	0/0	0/0	0/0	1/1	0/0	0/0	1/1	1/1	0/0	1/1	1/1	0/0	0/0	0/0	0/0	0/0	0/0	0/0	0/0
Es1H	26838116	Es1H_26838116	A	C	GT	0/0	0/0	0/0	0/0	0/0	0/0	0/0	0/0	0/0	0/0	0/0	1/1	0/0	1/1	1/1	0/0	1/1	0/0	0/0	0/0	1/1	0/0	0/0	1/1	1/1	0/0	1/1	1/1	0/0	0/0	0/0	0/0	0/0	0/0	0/0	0/0
Es1H	26847349	Es1H_26847349	A	C	GT	1/1	1/1	0/0	0/0	1/1	1/1	1/1	1/1	1/1	./.	0/0	0/0	0/0	0/0	0/0	0/0	0/0	0/0	1/1	1/1	0/0	0/0	0/0	0/0	0/0	0/0	0/0	0/0	0/1	0/0	0/0	1/1	1/1	1/1	1/1	1/1
Es1H	26850340	Es1H_26850340	A	C	GT	0/0	0/0	1/1	1/1	0/0	0/0	0/0	0/0	0/0	0/0	0/0	0/0	0/0	0/0	0/0	0/0	0/0	0/0	0/0	0/0	0/0	0/0	0/0	0/0	0/0	0/0	0/0	0/0	0/0	1/1	0/0	0/0	0/0	./.	0/0	0/0
Es1H	26853857	Es1H_26853857	G	C	GT	0/0	0/0	0/0	0/0	0/0	0/0	0/0	0/0	0/0	0/0	0/0	1/1	1/1	1/1	1/1	0/0	1/1	0/0	0/0	0/0	1/1	0/0	0/0	1/1	1/1	0/0	1/1	1/1	0/0	0/0	0/0	0/0	0/0	0/0	0/0	0/0
Es1H	26855570	Es1H_26855570	G	A	GT	0/0	0/0	0/0	0/0	0/0	0/0	0/0	0/0	0/0	0/0	0/0	1/1	0/0	1/1	1/1	0/0	1/1	0/0	0/0	0/0	1/1	0/0	0/0	0/0	1/1	0/0	1/1	1/1	0/0	0/0	0/0	0/0	0/0	0/0	0/0	0/0
Es1H	26881456	Es1H_26881456	C	T	GT	0/0	0/0	1/1	1/1	0/0	0/0	0/0	0/0	0/0	0/0	0/0	0/0	0/0	0/0	0/0	0/0	0/0	0/0	0/0	0/0	0/0	0/0	0/0	0/0	0/0	0/0	0/0	0/0	0/0	./.	0/0	0/0	0/0	0/0	0/0	0/0
Es1H	26899590	Es1H_26899590	G	A	GT	0/0	0/0	0/0	0/0	0/0	0/0	0/0	0/0	0/0	0/0	0/0	1/1	1/1	1/1	1/1	0/0	1/1	0/0	0/0	0/0	1/1	0/0	0/0	1/1	1/1	0/0	1/1	1/1	0/0	0/0	0/0	0/0	0/0	0/0	0/0	0/0
Es1H	26900025	Es1H_26900025	A	G	GT	0/0	0/0	1/1	1/1	0/0	0/0	0/0	0/0	0/0	0/0	0/0	0/0	0/0	0/0	0/0	0/0	0/0	0/0	0/0	0/0	0/0	0/0	0/0	0/0	0/0	0/0	0/0	0/0	0/0	0/0	0/0	0/0	0/0	0/0	0/0	0/0
Es1H	26903583	Es1H_26903583	A	G	GT	0/0	0/0	1/1	1/1	0/0	0/0	0/0	0/0	0/0	0/0	0/0	0/0	0/0	0/0	0/0	0/0	0/0	0/0	0/0	0/0	0/0	0/0	0/0	0/0	0/0	0/0	0/0	0/0	0/0	0/0	0/0	0/0	0/0	0/0	0/0	0/0
Es1H	26909035	Es1H_26909035	C	T	GT	0/0	0/0	1/1	1/1	0/0	0/0	0/0	0/0	0/0	0/0	0/0	0/0	0/0	0/0	0/0	0/0	0/0	0/0	0/0	0/0	0/0	0/0	0/0	0/0	0/0	0/0	0/0	0/0	0/0	0/0	0/0	0/0	0/0	0/0	0/0	0/0
Es1H	26958870	Es1H_26958870	A	C	GT	1/1	0/0	1/1	1/1	0/0	0/0	0/0	0/0	0/0	0/0	1/1	1/1	1/1	1/1	1/1	1/1	1/1	1/1	0/0	0/0	1/1	1/1	1/1	1/1	1/1	1/1	1/1	1/1	0/0	0/0	0/0	0/0	1/1	0/0	0/0	0/0
Es1H	27035510	Es1H_27035510	A	G	GT	0/0	0/0	1/1	1/1	0/0	0/0	0/0	0/0	0/0	0/0	0/0	0/0	0/0	0/0	0/0	0/0	0/0	0/0	0/0	0/0	0/0	0/0	0/0	0/0	0/0	0/0	0/0	0/0	0/0	0/0	0/0	0/0	0/0	0/0	0/0	0/0
Es1H	27083205	Es1H_27083205	T	G	GT	0/0	0/0	1/1	1/1	0/0	0/0	0/0	0/0	0/0	0/0	0/0	0/0	0/0	0/0	0/0	0/0	0/0	0/0	0/0	0/0	0/0	0/0	0/0	0/0	0/0	0/0	0/0	0/0	0/0	0/0	0/0	0/0	0/0	0/0	0/0	0/0
Es1H	27109671	Es1H_27109671	G	A	GT	./.	0/0	0/0	0/0	0/0	0/0	0/0	0/0	0/0	0/0	./.	1/1	1/1	1/1	1/1	0/0	1/1	0/0	0/0	0/0	1/1	0/0	0/0	1/1	1/1	0/0	1/1	1/1	0/0	0/0	0/0	0/0	./.	0/0	0/0	0/0
Es1H	27131209	Es1H_27131209	A	T	GT	./.	0/0	0/0	0/0	0/0	0/0	0/0	0/0	0/0	0/0	./.	0/0	0/0	0/0	0/0	1/1	0/0	1/1	0/0	0/0	0/0	1/1	1/1	0/0	0/0	1/1	0/0	0/0	0/0	0/0	0/0	0/0	./.	0/0	0/0	0/0
Es1H	27215491	Es1H_27215491	G	A	GT	./.	0/0	1/1	0/0	0/0	1/1	1/1	1/1	1/1	0/0	./.	0/0	0/0	0/0	0/0	0/0	0/0	0/0	0/0	0/0	0/0	0/0	0/0	0/0	0/0	0/0	0/0	0/0	1/1	0/0	0/0	1/1	./.	1/1	1/1	1/1
Es1H	27218831	Es1H_27218831	T	C	GT	./.	0/0	0/0	0/0	1/1	0/0	0/0	0/0	0/0	0/0	./.	0/0	0/0	0/0	0/0	0/0	0/0	0/0	0/0	0/0	0/0	0/0	0/0	0/0	0/0	0/0	0/0	0/0	0/0	0/0	1/1	0/0	./.	0/0	0/0	0/0
Es1H	27259995	Es1H_27259995	G	A	GT	0/0	0/1	0/1	0/0	1/1	0/0	0/0	0/0	0/0	0/0	0/0	./.	0/0	0/0	./.	0/0	./.	0/0	0/0	0/0	0/0	0/0	0/0	0/0	0/0	0/0	0/0	0/0	0/0	1/1	1/1	0/0	0/0	0/0	0/0	0/0
Es1H	27274940	Es1H_27274940	G	A	GT	0/0	0/1	0/0	0/0	0/0	0/0	0/0	0/0	0/0	0/0	0/1	0/0	0/1	0/0	0/1	0/0	0/0	0/0	0/0	0/1	0/1	0/0	0/0	0/1	0/0	0/1	0/1	0/1	0/0	0/1	0/0	0/0	0/0	0/0	0/0	0/0
Es1H	27300397	Es1H_27300397	A	C	GT	0/0	0/0	0/0	0/0	1/1	0/0	0/0	0/0	1/1	1/1	0/0	0/0	0/0	0/0	0/0	0/0	0/0	0/0	0/0	0/0	0/0	0/0	0/0	0/0	0/0	0/0	0/0	0/0	0/0	1/1	0/0	0/0	1/1	0/0	0/0	0/0
Es1H	27329618	Es1H_27329618	A	G	GT	0/0	0/0	0/0	0/0	0/0	0/0	0/0	0/0	0/0	0/0	0/0	./.	0/0	0/0	0/0	0/0	0/0	1/1	0/0	0/0	0/0	1/1	1/1	0/0	0/0	0/0	0/0	0/0	0/0	0/0	0/0	0/0	0/0	0/0	0/0	0/0
Es1H	27337478	Es1H_27337478	C	A	GT	0/0	0/0	0/0	0/0	0/0	1/1	1/1	0/0	0/0	0/0	0/0	0/0	0/0	0/0	0/0	0/0	0/0	0/0	0/0	0/0	0/0	0/0	0/0	0/0	0/0	0/0	0/0	0/0	1/1	0/1	0/0	1/1	0/0	1/1	1/1	1/1
Es1H	27357039	Es1H_27357039	C	G	GT	0/0	0/0	0/0	0/0	0/0	0/0	0/0	0/0	0/0	0/0	0/0	0/0	0/0	0/0	0/0	0/0	0/0	1/1	0/0	0/0	0/0	1/1	1/1	0/0	0/0	0/0	0/0	0/0	0/0	0/0	0/0	0/0	0/0	0/0	0/0	0/0
Es1H	27359494	Es1H_27359494	G	A	GT	0/0	0/0	0/0	0/0	0/0	0/0	0/0	0/0	0/0	0/0	0/0	0/0	0/0	0/0	0/0	0/0	0/0	1/1	0/0	0/0	0/0	1/1	1/1	0/0	0/0	0/0	0/0	0/0	0/0	0/0	0/0	0/0	0/0	0/0	0/0	0/0
Es1H	27448312	Es1H_27448312	C	A	GT	0/0	0/0	0/0	0/0	0/0	0/0	0/0	0/0	0/0	0/0	0/0	1/1	1/1	1/1	0/1	0/0	1/1	1/1	0/0	0/0	1/1	1/1	1/1	1/1	1/1	0/0	1/1	1/1	0/0	0/0	0/0	0/0	0/0	0/0	0/0	0/0
Es1H	27521736	Es1H_27521736	G	A	GT	0/0	0/0	0/0	0/0	0/0	0/0	0/0	0/0	0/0	0/0	0/0	1/1	./.	1/1	1/1	0/0	1/1	0/0	./.	0/0	1/1	0/0	0/0	1/1	1/1	0/0	1/1	1/1	0/0	0/0	0/0	0/0	0/0	0/0	0/0	0/0
Es1H	27584241	Es1H_27584241	C	T	GT	0/0	0/0	0/0	0/0	0/0	1/1	1/1	0/1	0/0	0/0	0/0	0/0	0/0	./.	0/0	0/0	0/0	0/0	0/0	0/0	./.	0/0	0/0	0/0	0/0	0/0	0/0	0/0	1/1	0/0	0/0	1/1	0/0	1/1	1/1	1/1
Es1H	27608117	Es1H_27608117	C	T	GT	0/0	0/0	0/0	0/0	0/0	0/0	0/0	0/0	0/0	0/0	0/0	1/1	./.	./.	1/1	0/0	1/1	1/1	0/0	0/0	./.	1/1	1/1	1/1	1/1	0/0	1/1	1/1	0/0	0/0	0/0	0/0	0/0	0/0	0/0	0/0
Es1H	27624811	Es1H_27624811	T	C	GT	0/1	0/1	0/0	0/1	0/0	0/1	0/1	./.	1/1	./.	0/1	0/1	0/1	1/1	0/1	0/0	0/0	0/0	0/0	0/0	1/1	0/0	0/0	0/1	0/1	0/1	0/1	0/1	0/0	./.	./.	0/0	./.	0/1	0/1	0/0
Es1H	27689658	Es1H_27689658	G	A	GT	0/0	0/0	0/0	0/0	0/0	0/0	0/0	0/0	0/0	0/0	0/0	0/0	./.	0/0	0/0	0/0	0/0	0/0	1/1	1/1	0/0	0/0	0/0	0/0	0/0	0/0	0/0	0/0	0/0	0/0	0/0	0/0	0/0	0/0	0/0	0/0
Es1H	27851775	Es1H_27851775	T	C	GT	0/0	0/0	0/0	0/0	0/0	0/0	0/0	0/0	0/0	0/0	1/1	1/1	1/1	1/1	1/1	./.	1/1	1/1	0/0	0/0	1/1	1/1	1/1	1/1	1/1	./.	1/1	1/1	0/0	0/0	0/0	0/0	0/0	0/0	0/0	0/0
Es1H	28005005	Es1H_28005005	G	A	GT	0/0	0/0	0/0	0/0	0/0	0/0	0/0	0/0	0/0	0/0	0/0	1/1	0/0	1/1	1/1	0/0	1/1	0/0	0/0	0/0	0/0	0/0	0/0	0/0	1/1	0/0	1/1	1/1	0/0	0/0	0/0	0/0	0/0	0/0	0/0	0/0
Es1H	28021264	Es1H_28021264	T	C	GT	0/0	1/1	0/0	0/0	0/0	0/0	0/0	0/0	0/0	0/0	0/0	0/0	0/0	0/0	0/0	1/1	0/0	1/1	1/1	1/1	1/1	1/1	1/1	1/1	0/0	1/1	0/0	0/0	0/0	0/0	0/0	0/0	0/0	0/0	0/0	0/0
Es1H	28070015	Es1H_28070015	C	T	GT	0/0	0/0	0/0	0/0	0/0	0/0	0/0	0/0	0/0	0/0	0/0	0/0	./.	0/0	0/0	0/0	0/0	0/0	0/0	0/0	0/0	0/0	0/0	0/0	0/0	0/0	0/0	0/0	0/0	0/0	0/0	1/1	0/1	0/0	1/1	1/1
Es1H	28079745	Es1H_28079745	G	A	GT	0/0	0/0	0/0	1/1	0/0	0/0	0/0	1/1	0/0	0/0	0/0	1/1	0/0	1/1	1/1	0/0	1/1	0/0	0/0	0/0	0/0	0/0	./.	0/0	0/1	0/0	1/1	1/1	0/0	0/0	0/0	0/0	0/0	0/0	0/0	0/0
Es1H	28079871	Es1H_28079871	T	C	GT	0/0	0/1	0/0	0/0	0/0	0/0	0/0	0/0	0/0	0/0	0/0	0/0	0/0	0/0	0/0	1/1	0/0	0/0	1/1	1/1	1/1	0/0	0/0	1/1	0/0	1/1	0/0	0/0	0/0	0/0	0/0	0/0	0/0	0/0	0/0	0/0
Es1H	28117716	Es1H_28117716	A	T	GT	0/0	1/1	1/1	0/0	0/0	0/0	0/0	0/0	0/0	0/0	0/0	1/1	0/0	1/1	1/1	0/0	1/1	1/1	0/0	0/0	0/0	1/1	1/1	0/0	1/1	0/0	1/1	1/1	0/0	0/0	1/1	0/0	0/0	0/0	0/0	0/0
Es1H	28128850	Es1H_28128850	C	T	GT	0/0	0/0	0/0	0/0	0/0	0/0	0/0	0/0	0/0	0/0	0/0	0/0	0/0	0/0	0/0	0/0	0/0	0/0	0/0	0/0	1/1	0/0	0/0	1/1	0/0	0/0	0/0	0/0	0/0	0/0	0/0	0/0	0/0	0/0	0/0	0/0
Es1H	28166460	Es1H_28166460	A	G	GT	0/0	0/0	0/0	0/0	0/0	0/0	0/0	0/0	0/0	0/0	0/0	0/0	./.	0/0	0/0	1/1	0/0	0/0	1/1	1/1	./.	0/0	0/0	./.	0/0	1/1	0/0	0/0	0/0	0/0	0/0	0/0	0/0	0/0	0/0	0/0
Es1H	28174032	Es1H_28174032	C	A	GT	0/1	0/1	0/1	0/0	0/0	0/0	0/0	./.	0/1	0/0	0/0	0/1	0/1	1/1	1/1	0/0	0/1	1/1	0/0	0/0	0/0	1/1	1/1	0/0	0/1	0/0	0/1	0/1	0/0	0/1	0/1	0/0	0/0	0/0	0/0	0/0
Es1H	28196438	Es1H_28196438	C	G	GT	0/0	0/0	0/0	1/1	1/1	0/0	0/0	0/0	0/0	1/1	0/0	0/0	0/0	0/0	0/0	0/0	0/0	0/0	0/0	0/0	0/0	./.	0/0	0/0	0/0	0/0	0/0	0/0	1/1	0/0	0/0	0/0	0/0	0/0	0/0	0/0
Es1H	28225557	Es1H_28225557	G	A	GT	1/1	0/1	0/0	0/0	0/0	0/0	0/0	0/0	1/1	0/0	0/0	0/0	0/0	0/0	0/0	0/0	0/0	0/0	./.	0/0	0/0	0/0	0/0	./.	0/0	0/0	0/0	0/0	0/0	0/1	0/0	0/0	0/0	0/0	0/0	0/0
Es1H	28236411	Es1H_28236411	T	C	GT	0/0	0/0	0/0	0/0	0/0	0/0	0/0	0/0	0/0	0/0	0/0	0/0	0/0	0/0	0/0	1/1	0/0	0/0	1/1	1/1	1/1	0/0	0/0	1/1	0/0	1/1	0/0	0/0	0/0	0/0	0/0	0/0	0/0	0/0	0/0	0/0
Es1H	28255826	Es1H_28255826	T	A	GT	0/0	0/0	0/0	0/0	0/0	0/0	0/0	0/0	0/0	0/0	0/0	0/0	0/0	0/0	0/0	0/0	0/0	0/0	0/0	0/0	1/1	0/0	0/0	1/1	0/0	0/0	0/0	0/0	0/0	0/0	0/0	0/0	0/0	0/0	0/0	0/0
Es1H	28265524	Es1H_28265524	G	A	GT	0/0	0/0	0/0	0/0	0/0	0/0	0/0	0/0	0/0	0/0	0/0	0/0	0/0	0/0	0/0	0/0	0/0	0/0	0/0	0/0	0/0	0/0	0/0	0/0	1/1	0/0	1/1	1/1	0/0	0/0	0/0	0/0	0/0	0/0	0/0	0/0
Es1H	28270363	Es1H_28270363	C	T	GT	0/0	0/0	0/0	0/0	0/0	0/0	0/0	0/0	0/0	./.	0/0	0/0	0/0	0/0	0/0	0/0	0/0	0/1	0/0	0/0	1/1	0/1	0/1	1/1	0/0	0/0	0/0	0/0	0/0	0/0	0/0	0/0	0/0	0/0	0/0	0/0
Es1H	28279526	Es1H_28279526	G	A	GT	0/0	0/0	./.	0/0	0/0	1/1	1/1	0/0	0/0	0/0	1/1	0/0	0/0	0/0	0/0	0/0	0/0	0/0	0/0	0/0	0/0	0/0	0/0	0/0	0/0	0/0	0/0	0/0	0/0	0/0	0/0	1/1	1/1	1/1	1/1	1/1
Es1H	28284518	Es1H_28284518	C	T	GT	0/0	0/0	0/0	0/0	0/0	0/0	0/0	0/0	0/0	0/0	0/0	0/0	0/0	0/0	0/0	1/1	0/0	0/0	1/1	1/1	0/0	0/0	0/0	0/0	0/0	1/1	0/0	0/0	0/0	0/0	0/0	0/0	0/0	0/0	0/0	0/0
Es1H	28304412	Es1H_28304412	C	G	GT	0/0	0/0	0/0	0/0	0/0	0/0	0/0	0/0	0/0	0/0	0/0	0/1	0/0	0/0	0/1	0/0	0/0	0/0	0/0	0/0	0/0	0/0	0/0	./.	0/0	0/0	0/1	0/1	0/0	0/0	0/0	0/0	0/0	0/0	0/0	0/0
Es1H	28311323	Es1H_28311323	C	T	GT	0/0	0/0	0/0	0/0	0/0	0/0	0/0	0/0	0/0	0/0	0/0	0/0	0/0	0/0	0/0	1/1	0/0	0/0	1/1	1/1	0/0	0/0	0/0	0/0	0/0	1/1	0/0	0/0	0/0	0/0	0/0	0/0	0/0	0/0	0/0	0/0
Es1H	28336049	Es1H_28336049	G	C	GT	0/0	0/0	./.	1/1	1/1	0/0	0/0	1/1	0/0	1/1	0/0	0/0	./.	0/0	0/0	0/0	0/0	0/0	0/0	0/0	0/0	./.	0/0	0/0	0/0	0/0	0/0	0/0	1/1	0/0	0/0	0/0	0/0	0/0	0/0	0/0
Es1H	28340677	Es1H_28340677	A	T	GT	0/0	0/0	0/0	0/0	0/0	0/0	0/0	0/0	0/0	0/0	0/0	0/0	./.	0/0	0/0	1/1	0/0	0/0	1/1	1/1	0/0	0/0	0/0	0/0	0/0	1/1	0/0	0/0	0/0	0/0	0/0	0/0	0/0	0/0	0/0	0/0
Es1H	28343709	Es1H_28343709	G	A	GT	0/0	0/0	0/0	0/0	0/0	0/0	0/0	0/0	0/0	0/0	0/0	0/0	0/0	0/0	0/0	0/0	0/0	0/0	0/0	0/0	1/1	0/0	0/0	1/1	0/1	0/0	0/0	0/0	0/0	0/1	0/0	0/0	0/0	0/0	0/0	0/0
Es1H	28347281	Es1H_28347281	T	C	GT	0/0	0/0	0/0	0/0	0/0	0/0	0/0	0/0	0/0	0/0	0/0	0/0	0/0	0/0	0/0	1/1	0/0	0/0	1/1	1/1	1/1	0/0	0/0	1/1	0/0	1/1	0/0	0/0	0/0	0/0	0/0	0/0	0/0	0/0	0/0	0/0
Es1H	28358180	Es1H_28358180	T	G	GT	0/0	0/0	0/0	1/1	0/1	0/0	0/0	1/1	0/0	1/1	0/0	0/0	0/0	0/0	0/0	0/0	0/0	0/0	0/0	0/0	0/0	0/0	0/0	0/0	0/0	0/0	0/0	0/0	0/1	0/0	0/0	0/0	0/0	0/0	0/0	0/0
Es1H	28368419	Es1H_28368419	C	A	GT	0/1	0/0	0/0	0/0	0/0	0/0	0/0	0/0	0/1	0/0	0/0	0/0	0/0	0/0	0/0	0/0	0/0	0/1	0/0	0/0	0/0	0/1	0/1	0/0	0/0	0/0	0/0	0/0	0/0	0/1	0/1	0/0	0/0	0/0	0/0	0/0
Es1H	28394633	Es1H_28394633	C	A	GT	0/0	0/0	0/0	0/0	0/0	0/0	0/0	0/0	0/0	0/0	0/0	1/1	0/0	1/1	1/1	0/0	1/1	0/0	0/0	0/0	0/0	0/0	0/0	0/0	0/0	0/0	0/0	0/0	0/0	0/0	0/0	0/0	0/0	0/0	0/0	0/0
Es1H	28527937	Es1H_28527937	G	A	GT	1/1	0/0	0/0	0/0	0/0	0/0	1/1	0/0	1/1	1/1	1/1	0/0	0/0	0/0	0/0	0/0	0/0	0/0	0/0	0/0	0/0	0/0	0/0	0/0	0/0	1/1	0/0	0/0	1/1	1/1	0/0	0/0	1/1	1/1	1/1	1/1
Es1H	28616878	Es1H_28616878	C	T	GT	1/1	0/0	0/0	1/1	0/0	0/0	0/0	0/0	0/0	0/0	0/0	0/0	./.	0/0	0/0	0/0	0/0	1/1	1/1	1/1	./.	1/1	1/1	0/0	0/0	0/0	0/0	0/0	0/0	./.	0/0	0/0	0/0	0/0	0/0	0/0
Es1H	28686684	Es1H_28686684	A	C	GT	0/0	0/0	0/0	0/0	0/0	0/0	0/0	0/0	0/0	0/0	0/0	0/0	1/1	0/0	0/0	0/0	0/0	0/0	0/0	0/0	1/1	0/0	0/0	0/0	0/0	0/0	0/0	0/0	0/0	0/0	0/0	0/0	0/0	0/0	0/0	0/0
Es1H	28745455	Es1H_28745455	G	T	GT	0/0	0/0	0/0	0/0	0/0	0/0	0/0	0/0	0/0	0/0	0/0	0/0	1/1	0/0	0/0	0/0	0/0	0/0	0/0	0/0	1/1	0/0	0/0	0/0	0/0	0/0	./.	0/0	0/0	0/0	0/0	0/0	0/0	0/0	0/0	0/0
Es1H	28751489	Es1H_28751489	G	T	GT	0/0	0/0	0/0	0/0	0/0	0/0	0/0	0/0	0/0	0/0	0/0	0/0	1/1	0/0	0/0	0/0	0/0	0/0	0/0	0/0	1/1	0/0	0/0	0/0	0/0	0/0	0/0	0/0	0/0	0/0	0/0	0/0	0/0	0/0	0/0	0/0
Es1H	28758852	Es1H_28758852	C	A	GT	0/0	0/0	0/0	0/0	0/0	0/0	0/0	0/0	0/0	0/0	0/0	0/0	1/1	0/0	0/0	0/0	0/0	0/0	0/0	0/0	1/1	0/0	0/0	0/0	0/0	0/0	0/0	0/0	0/0	0/0	0/0	0/0	0/0	0/0	0/0	0/0
Es1H	28763434	Es1H_28763434	T	G	GT	0/0	0/0	0/0	0/0	0/0	0/0	0/0	0/0	0/0	0/0	0/0	0/0	1/1	0/0	0/0	0/0	0/0	0/0	0/0	0/0	1/1	0/0	0/0	0/0	0/0	0/0	0/0	0/0	0/0	0/0	0/0	0/0	0/0	0/0	0/0	0/0
Es1H	28769874	Es1H_28769874	G	A	GT	0/0	0/0	0/0	0/0	0/0	0/0	0/0	0/0	0/0	0/0	0/0	0/0	1/1	0/0	0/0	0/0	0/0	0/0	0/0	0/0	1/1	0/0	0/0	0/0	0/0	0/0	0/0	0/0	0/0	0/0	0/0	0/0	0/0	0/0	0/0	0/0
Es1H	28853051	Es1H_28853051	T	C	GT	1/1	1/1	0/0	0/0	0/0	1/1	1/1	1/1	0/0	1/1	1/1	0/0	0/0	0/0	0/0	1/1	0/0	1/1	1/1	1/1	0/0	1/1	1/1	0/0	0/0	1/1	0/0	0/0	1/1	1/1	0/0	1/1	1/1	1/1	1/1	0/0
Es1H	28867275	Es1H_28867275	C	T	GT	0/0	0/0	0/0	0/0	0/0	1/1	1/1	0/1	0/0	1/1	0/0	0/0	0/0	0/0	0/0	0/0	0/0	0/0	0/0	0/0	0/0	0/0	0/0	0/0	0/0	0/0	0/0	0/0	1/1	0/0	0/0	1/1	1/1	1/1	1/1	0/0
Es1H	28867329	Es1H_28867329	A	T	GT	0/0	0/0	1/1	0/0	0/0	0/0	0/0	0/0	0/0	0/0	0/0	0/0	0/0	1/1	0/0	0/0	0/0	0/0	0/0	0/0	0/0	0/0	0/0	0/0	0/0	0/0	0/0	0/0	0/0	0/0	0/0	0/0	0/0	0/0	0/0	0/0
Es1H	28877970	Es1H_28877970	C	T	GT	0/0	0/0	1/1	0/0	0/0	0/0	0/0	0/0	0/0	0/0	0/0	0/0	0/0	1/1	0/0	0/0	0/0	0/0	0/0	0/0	0/0	0/0	0/0	0/0	0/0	0/0	0/0	0/0	0/0	0/0	0/0	0/0	0/0	0/0	0/0	0/0
Es1H	28881774	Es1H_28881774	T	G	GT	1/1	1/1	0/0	0/0	0/0	1/1	1/1	1/1	0/0	1/1	1/1	0/0	0/0	0/0	0/0	1/1	0/0	1/1	1/1	1/1	0/0	1/1	1/1	0/0	0/0	1/1	0/0	0/0	1/1	0/0	0/0	1/1	1/1	1/1	1/1	0/0
Es1H	28904226	Es1H_28904226	G	C	GT	0/0	0/0	0/0	0/0	1/1	0/0	0/0	0/0	0/0	0/0	0/0	0/0	0/0	0/0	0/0	0/0	0/0	0/0	0/0	0/0	0/0	0/0	0/0	0/0	1/1	./.	1/1	1/1	0/0	0/0	0/0	0/0	0/0	0/0	0/0	0/0
Es1H	28912980	Es1H_28912980	T	C	GT	1/1	1/1	0/0	0/0	0/0	1/1	1/1	1/1	0/0	1/1	1/1	0/0	0/0	0/0	0/0	1/1	0/0	1/1	1/1	1/1	0/0	1/1	1/1	0/0	0/0	1/1	0/0	0/0	1/1	./.	0/0	1/1	1/1	1/1	1/1	0/0
Es1H	28919844	Es1H_28919844	T	C	GT	0/0	0/0	0/0	0/0	0/0	1/1	1/1	0/0	0/0	1/1	0/0	0/0	0/0	0/0	0/0	0/0	0/0	0/0	0/0	0/0	0/0	0/0	0/0	0/0	0/0	0/0	0/0	0/0	1/1	0/0	0/0	1/1	1/1	1/1	1/1	0/0
Es1H	28928696	Es1H_28928696	C	T	GT	1/1	1/1	0/0	0/0	0/0	0/0	0/0	0/0	0/0	0/0	1/1	0/0	0/0	0/0	0/0	0/0	0/0	1/1	1/1	1/1	0/0	1/1	1/1	0/0	0/0	0/0	0/0	0/0	0/0	0/0	0/0	0/0	0/0	0/0	0/0	0/0
Es1H	28967973	Es1H_28967973	C	T	GT	0/0	0/0	0/0	0/0	0/0	0/0	0/0	0/0	0/0	0/0	0/0	0/0	0/0	0/0	0/0	1/1	0/0	1/1	1/1	1/1	0/0	1/1	1/1	0/0	0/0	1/1	0/0	0/0	0/0	0/0	0/0	0/0	0/0	0/0	0/0	0/0
Es1H	28980057	Es1H_28980057	C	T	GT	0/0	1/1	1/1	1/1	0/0	0/0	0/0	1/1	0/0	0/0	0/0	0/0	0/0	0/0	0/0	0/0	0/0	0/0	0/0	0/0	1/1	0/0	0/0	0/0	1/1	0/0	1/1	1/1	0/0	1/1	1/1	0/0	0/0	0/0	0/0	1/1
Es1H	29077068	Es1H_29077068	T	C	GT	0/0	./.	0/1	0/0	0/1	0/1	0/0	1/1	0/0	0/1	0/1	0/0	0/0	0/0	0/0	0/0	0/0	0/0	0/0	0/0	0/0	0/0	0/0	0/0	0/0	0/0	0/0	0/0	0/1	0/0	0/0	0/0	0/1	0/0	0/1	0/1
Es1H	29078642	Es1H_29078642	C	G	GT	0/0	./.	0/0	0/0	0/0	0/0	0/0	0/0	0/0	0/0	0/0	0/0	0/0	0/0	0/0	1/1	0/0	1/1	1/1	1/1	0/0	1/1	1/1	0/0	0/0	1/1	0/0	0/0	0/0	0/0	0/0	0/0	0/0	0/0	0/0	0/0
Es1H	29122976	Es1H_29122976	A	T	GT	0/0	0/0	0/0	0/0	0/0	0/0	0/0	0/0	0/0	0/0	0/0	0/0	1/1	1/1	0/0	0/0	0/0	0/0	0/0	0/0	0/0	0/0	0/0	0/0	0/0	0/0	0/0	0/0	0/0	0/0	0/0	0/0	0/0	0/0	0/0	0/0
Es1H	29146159	Es1H_29146159	T	C	GT	0/0	0/0	0/0	0/0	0/0	0/0	0/0	0/0	0/0	0/0	0/0	0/0	0/0	0/0	0/0	1/1	0/0	1/1	1/1	1/1	0/0	1/1	1/1	0/0	0/0	1/1	0/0	0/0	0/0	0/0	0/0	0/0	0/0	0/0	0/0	0/0
Es1H	29161766	Es1H_29161766	C	T	GT	0/0	1/1	0/0	0/0	0/0	0/0	0/0	1/1	0/0	0/0	0/0	0/0	0/0	0/0	0/0	0/0	0/0	0/0	0/0	0/0	0/0	0/0	0/0	0/0	0/0	0/0	0/0	0/0	0/0	0/0	0/0	0/0	0/0	0/0	0/0	0/0
Es1H	29337336	Es1H_29337336	A	G	GT	1/1	1/1	0/0	0/0	0/0	0/0	0/0	1/1	1/1	0/0	1/1	0/0	0/0	0/0	0/0	0/0	0/0	0/0	0/0	0/0	0/0	0/0	0/0	0/0	1/1	0/0	1/1	1/1	1/1	1/1	0/0	0/0	0/0	0/0	0/0	1/1
Es1H	29821337	Es1H_29821337	G	T	GT	1/1	./.	0/0	0/0	0/0	0/0	0/0	1/1	1/1	0/0	0/0	0/0	0/0	0/0	0/0	0/0	0/0	0/0	0/0	0/0	0/0	0/0	0/0	0/0	1/1	0/0	1/1	./.	./.	./.	0/0	0/0	0/0	0/0	0/0	1/1
Es1H	29825028	Es1H_29825028	A	G	GT	./.	1/1	0/1	0/0	0/0	0/0	0/0	./.	0/1	0/0	0/1	0/1	0/1	0/1	0/1	0/0	0/1	0/0	0/0	0/0	0/1	0/0	0/1	0/1	1/1	0/0	1/1	1/1	0/0	./.	0/1	0/0	0/0	0/0	0/0	./.
Es1H	29834601	Es1H_29834601	C	T	GT	0/1	1/1	0/0	0/0	0/0	0/0	0/0	1/1	1/1	0/0	0/0	0/0	0/0	0/0	0/0	0/0	0/0	0/0	0/0	0/0	0/0	0/0	0/0	0/0	1/1	0/0	1/1	1/1	1/1	1/1	0/0	0/0	0/0	0/0	0/0	1/1
Es1H	29835858	Es1H_29835858	T	C	GT	0/1	1/1	0/0	0/0	0/0	0/0	0/0	1/1	1/1	0/0	0/0	0/0	0/0	0/0	0/0	0/0	0/0	0/0	0/0	0/0	0/0	0/0	0/0	0/0	./.	0/0	1/1	1/1	./.	1/1	0/0	0/0	0/0	0/0	0/0	1/1
Es1H	29935669	Es1H_29935669	A	T	GT	1/1	1/1	0/0	0/0	0/0	0/0	0/0	1/1	1/1	0/0	1/1	0/0	0/0	0/0	0/0	0/0	0/0	0/0	0/0	0/0	0/0	0/0	0/0	0/0	1/1	0/0	1/1	1/1	1/1	1/1	0/0	0/0	0/0	0/0	0/0	1/1
Es1H	30024133	Es1H_30024133	T	C	GT	0/0	0/0	0/0	0/0	0/0	0/0	0/0	0/0	0/0	0/0	./.	0/0	0/0	0/0	0/0	0/0	0/0	0/0	0/0	0/0	0/0	0/0	0/0	0/0	1/1	0/0	1/1	1/1	0/0	0/0	0/0	0/0	0/0	0/0	0/0	0/0
Es1H	30039168	Es1H_30039168	C	T	GT	0/0	0/0	0/0	0/0	0/0	0/0	0/0	0/0	0/0	0/0	0/0	0/0	0/0	0/0	0/0	0/0	0/0	0/0	0/0	0/0	0/0	0/0	0/0	0/0	1/1	0/0	1/1	1/1	0/0	0/0	0/0	0/0	0/0	0/0	0/0	0/0
Es1H	30049903	Es1H_30049903	A	G	GT	0/0	0/0	0/0	0/0	0/0	1/1	1/1	0/0	1/1	1/1	1/1	0/0	1/1	1/1	1/1	1/1	0/0	1/1	1/1	1/1	0/0	1/1	0/0	0/0	1/1	0/0	1/1	1/1	0/0	0/0	0/0	1/1	1/1	1/1	1/1	0/0
Es1H	30103822	Es1H_30103822	G	A	GT	0/1	0/0	0/0	0/0	0/0	1/1	1/1	0/0	1/1	1/1	0/0	0/0	0/0	0/0	0/0	0/0	0/0	0/0	0/0	0/0	0/0	0/0	0/0	0/0	0/0	0/0	0/0	0/0	0/0	0/0	0/0	./.	1/1	1/1	1/1	0/0
Es1H	30213661	Es1H_30213661	C	T	GT	0/0	0/0	0/0	0/0	0/0	0/0	0/0	0/0	0/0	0/0	0/0	0/0	0/0	0/0	0/0	0/0	0/0	0/0	0/0	0/0	0/0	0/0	0/0	0/0	1/1	0/0	1/1	1/1	0/0	0/0	0/0	0/0	0/0	0/0	0/0	0/0
Es1H	30288790	Es1H_30288790	C	T	GT	0/0	0/0	1/1	0/0	1/1	0/0	0/0	0/0	0/0	0/0	0/0	0/0	1/1	1/1	1/1	0/0	1/1	0/0	0/0	0/0	1/1	0/0	0/0	0/0	0/0	0/0	0/0	0/0	0/0	0/0	0/0	0/0	0/0	1/1	0/0	1/1
Es1H	30299050	Es1H_30299050	G	A	GT	0/0	0/0	0/0	0/0	0/0	0/1	0/1	0/1	0/1	0/0	0/0	0/1	0/0	0/0	0/0	0/0	0/0	0/0	0/1	0/0	0/0	0/1	0/0	0/1	0/0	0/0	0/0	0/0	0/1	0/0	0/0	0/0	0/0	0/0	0/0	0/0
Es1H	30333816	Es1H_30333816	G	C	GT	0/0	0/0	0/0	0/0	0/0	0/0	0/0	0/0	0/0	0/0	0/0	1/1	0/0	0/0	0/1	0/0	0/0	0/0	0/0	0/0	0/0	0/0	0/0	1/1	0/0	0/0	0/0	0/0	0/0	0/0	0/0	0/0	0/0	0/0	0/0	0/0
Es1H	30380885	Es1H_30380885	C	A	GT	0/0	0/0	0/0	0/0	1/1	0/0	0/0	0/0	0/0	0/0	0/0	0/0	0/0	0/0	0/0	0/0	0/0	0/0	0/0	0/0	0/0	0/0	0/0	0/0	0/0	0/0	0/0	0/0	0/0	0/0	0/0	0/0	0/0	0/0	0/0	1/1
Es1H	30421972	Es1H_30421972	G	A	GT	0/0	0/0	0/0	0/0	0/0	0/0	0/0	0/0	0/0	0/0	0/0	1/1	0/0	0/0	1/1	0/0	0/0	0/0	0/0	0/0	0/0	0/0	0/0	1/1	0/0	0/0	0/0	0/0	0/0	0/0	0/0	0/0	0/0	0/0	0/0	0/0
Es1H	30458415	Es1H_30458415	A	G	GT	1/1	1/1	1/1	0/0	0/0	0/0	0/0	1/1	0/0	0/0	0/0	0/0	1/1	0/0	0/0	0/0	0/0	0/0	0/0	0/0	0/0	0/0	0/0	0/0	0/0	0/0	0/0	0/0	0/0	0/0	1/1	0/0	0/0	0/0	0/0	0/0
Es1H	30470521	Es1H_30470521	A	T	GT	0/0	0/0	0/0	0/0	1/1	0/0	0/0	0/0	0/0	0/0	1/1	0/0	0/0	0/0	1/1	0/0	0/0	0/0	0/0	0/0	0/0	0/0	0/0	0/0	0/0	0/0	0/0	0/0	0/0	1/1	0/0	0/0	0/0	0/0	0/0	1/1
Es1H	30536515	Es1H_30536515	C	A	GT	0/0	0/0	./.	0/0	0/0	0/0	0/0	0/0	0/0	0/0	0/0	0/0	0/0	0/0	0/0	0/0	0/0	0/0	0/0	0/0	0/0	0/0	0/0	0/0	1/1	0/0	1/1	1/1	0/0	0/0	0/0	0/0	0/0	0/0	0/0	0/0
Es1H	30551178	Es1H_30551178	T	C	GT	0/0	0/0	0/0	0/0	0/0	0/0	0/0	1/1	0/0	0/0	0/0	0/0	1/1	0/0	0/0	0/0	0/0	0/0	0/0	0/0	0/0	0/0	0/0	0/0	0/0	0/0	0/0	0/0	1/1	0/0	1/1	0/0	0/0	0/0	0/0	0/0
Es1H	30613291	Es1H_30613291	G	T	GT	0/0	0/0	0/0	0/0	0/1	0/0	0/0	0/0	0/0	0/0	0/0	0/0	0/0	0/0	0/0	0/0	0/1	0/0	0/0	0/0	0/0	0/0	0/1	0/0	0/0	0/0	0/0	0/0	0/0	./.	0/0	0/0	0/0	0/0	0/0	0/1
Es1H	30627145	Es1H_30627145	T	G	GT	0/0	0/0	0/0	0/0	1/1	0/0	0/0	0/0	0/0	0/0	0/0	0/0	0/0	0/0	0/0	0/0	0/0	0/0	0/0	0/0	0/0	0/0	0/0	0/0	0/0	0/0	0/0	0/0	0/0	0/0	0/0	0/0	0/0	0/0	0/0	1/1
Es1H	30645620	Es1H_30645620	G	C	GT	0/0	0/0	0/0	./.	1/1	0/0	0/0	1/1	0/0	0/0	0/0	1/1	1/1	./.	0/0	./.	1/1	./.	1/1	1/1	0/0	./.	1/1	1/1	1/1	1/1	./.	1/1	1/1	0/0	./.	0/0	0/0	0/0	0/0	1/1
Es1H	30657437	Es1H_30657437	G	T	GT	0/0	1/1	1/1	0/0	0/0	1/1	1/1	0/0	1/1	1/1	0/0	0/0	0/0	0/0	1/1	0/0	0/0	0/0	0/0	0/0	1/1	0/0	0/0	0/0	0/0	./.	0/0	0/0	0/0	0/0	0/0	1/1	1/1	1/1	1/1	0/0
Es1H	30752836	Es1H_30752836	G	C	GT	0/0	0/0	0/0	0/0	0/0	0/0	0/0	0/0	1/1	0/0	0/0	0/0	1/1	0/0	1/1	0/0	0/0	0/0	0/0	0/0	0/0	0/0	0/0	0/0	0/0	0/0	0/0	0/0	0/0	0/0	0/0	0/0	0/0	0/0	0/0	0/0
Es1H	30914037	Es1H_30914037	T	C	GT	0/0	0/1	0/0	0/0	0/0	0/0	0/0	0/0	0/1	0/1	0/0	0/1	0/0	0/1	0/1	0/0	0/0	0/1	0/1	0/1	0/0	0/1	0/1	0/1	0/1	0/1	0/0	0/0	0/1	0/1	0/0	0/1	0/0	0/0	0/0	0/1
Es1H	30975697	Es1H_30975697	G	A	GT	0/0	0/0	0/0	0/0	0/0	0/0	0/0	0/0	0/0	0/0	0/0	0/0	1/1	0/0	0/0	1/1	0/0	1/1	1/1	1/1	0/0	1/1	1/1	./.	0/0	1/1	0/0	0/0	0/0	0/0	0/0	0/0	0/0	0/0	0/0	0/0
Es1H	31015304	Es1H_31015304	C	T	GT	1/1	0/0	0/0	0/0	0/0	0/0	0/0	0/0	0/0	0/0	0/0	0/0	0/0	0/0	0/0	0/0	0/0	0/0	0/0	0/0	0/0	0/0	0/0	0/0	0/0	0/0	0/0	0/0	1/1	0/0	1/1	0/0	0/0	0/0	0/0	0/0
Es1H	31033012	Es1H_31033012	C	T	GT	1/1	0/0	0/0	0/0	0/0	0/0	0/0	0/0	0/0	0/0	0/0	0/0	0/0	0/0	0/0	0/0	0/0	0/0	0/0	0/0	0/0	0/0	0/0	0/0	0/0	0/0	0/0	0/0	1/1	0/0	1/1	0/0	0/0	0/0	0/0	0/0
Es1H	31206054	Es1H_31206054	G	A	GT	0/1	0/1	0/1	0/1	0/1	0/1	0/1	0/1	0/1	0/1	0/1	0/1	0/1	0/1	0/1	0/1	0/1	0/1	0/1	0/1	0/1	0/1	0/1	0/1	0/1	0/1	0/1	0/1	0/1	0/1	0/1	0/1	0/1	0/1	0/1	0/1
Es1H	31291302	Es1H_31291302	G	A	GT	0/1	0/1	0/1	0/1	0/1	0/0	0/1	0/1	0/1	0/1	0/1	0/1	0/1	0/1	0/1	0/1	0/1	0/1	0/1	0/0	0/1	0/1	0/0	0/1	0/0	0/1	0/1	0/1	0/0	0/0	0/1	0/1	0/1	0/1	0/1	0/1
Es1H	31295835	Es1H_31295835	C	T	GT	0/0	0/1	0/0	0/1	0/0	0/0	0/0	0/0	0/0	0/0	0/1	0/0	0/0	0/0	0/0	0/0	0/0	0/0	0/0	0/0	0/0	0/1	0/0	0/0	0/0	0/0	0/0	0/0	0/0	0/0	0/0	0/0	0/0	0/0	0/0	0/1
Es1H	31311447	Es1H_31311447	G	A	GT	0/0	0/0	0/0	0/0	1/1	1/1	0/0	0/0	1/1	1/1	0/0	0/0	0/0	0/0	0/0	0/0	./.	0/0	./.	0/0	0/0	0/0	0/0	0/0	0/0	0/0	0/0	0/0	1/1	0/0	0/0	1/1	1/1	0/0	1/1	0/0
Es1H	31415893	Es1H_31415893	C	T	GT	0/0	0/0	0/0	1/1	0/0	0/0	0/0	0/0	0/0	0/0	0/0	0/0	1/1	0/0	1/1	0/0	0/0	0/0	0/0	0/0	0/0	0/0	0/0	1/1	0/0	0/0	0/0	0/0	0/0	0/0	0/0	0/0	0/0	0/0	0/0	0/0
Es1H	31445533	Es1H_31445533	C	T	GT	0/0	./.	0/0	0/0	1/1	1/1	0/0	0/0	1/1	1/1	0/0	0/0	0/0	0/0	0/0	0/0	0/0	0/0	0/0	0/0	0/0	0/0	0/0	0/0	0/0	0/0	0/0	0/0	1/1	./.	0/0	1/1	1/1	0/0	1/1	0/0
Es1H	31486672	Es1H_31486672	A	G	GT	0/0	0/0	0/0	0/0	0/0	1/1	0/0	1/1	1/1	1/1	0/0	1/1	1/1	1/1	1/1	0/0	0/0	0/0	0/0	0/0	1/1	0/0	0/0	1/1	0/0	0/0	0/0	0/0	1/1	0/0	0/0	1/1	1/1	0/0	1/1	1/1
Es1H	31502638	Es1H_31502638	T	A	GT	0/0	0/0	0/0	0/0	0/0	1/1	0/0	1/1	1/1	1/1	0/0	1/1	1/1	1/1	1/1	0/0	0/0	0/0	0/0	0/0	1/1	0/0	0/0	1/1	0/0	0/0	0/0	0/0	1/1	0/0	0/0	1/1	1/1	0/0	1/1	1/1
Es1H	31511539	Es1H_31511539	G	T	GT	1/1	0/0	1/1	1/1	1/1	0/0	1/1	0/0	0/0	0/0	1/1	0/0	0/0	0/0	0/0	0/0	0/0	0/0	0/0	0/0	0/0	0/0	0/0	0/0	0/0	0/0	0/0	0/0	0/0	0/0	0/0	0/0	0/0	1/1	0/0	0/0
Es1H	31606680	Es1H_31606680	C	A	GT	0/0	0/0	0/0	0/0	0/0	0/0	0/0	0/0	0/0	0/0	0/0	0/0	0/0	0/0	0/0	1/1	1/1	1/1	1/1	1/1	0/0	1/1	1/1	0/0	0/0	1/1	0/0	0/0	0/0	0/0	0/0	0/0	0/0	0/0	0/0	0/0
Es1H	31607831	Es1H_31607831	C	T	GT	0/0	0/0	0/1	0/1	0/0	0/0	0/1	0/0	0/0	0/0	0/0	0/0	0/1	0/1	0/1	0/0	0/0	0/0	0/0	0/0	0/0	0/0	0/0	0/0	0/0	0/0	0/1	./.	0/0	0/0	0/0	0/0	0/0	0/0	0/0	./.
Es1H	31624039	Es1H_31624039	G	A	GT	1/1	1/1	0/0	1/1	0/1	0/0	0/0	1/1	0/0	0/0	0/0	0/0	1/1	./.	1/1	0/0	0/0	0/0	0/0	0/0	0/0	0/0	0/0	0/0	1/1	0/0	1/1	1/1	0/0	1/1	0/0	0/0	0/0	0/0	0/0	./.
Es1H	31627793	Es1H_31627793	G	A	GT	0/1	1/1	0/0	0/1	0/0	0/0	0/0	1/1	0/0	0/0	0/0	0/0	1/1	1/1	1/1	0/0	0/0	0/0	0/0	0/0	0/0	0/0	0/0	0/0	1/1	0/0	1/1	1/1	0/0	1/1	0/0	0/0	0/0	0/0	0/0	1/1
Es1H	31665047	Es1H_31665047	G	A	GT	./.	0/0	0/0	0/0	1/1	1/1	0/0	0/0	1/1	0/0	0/0	0/0	0/0	0/0	0/0	0/0	0/0	0/0	0/0	0/0	0/0	0/0	0/0	0/0	0/0	0/0	0/0	0/0	1/1	0/0	0/0	1/1	1/1	0/0	1/1	0/0
Es1H	31676363	Es1H_31676363	C	G	GT	0/0	0/0	0/0	1/1	0/0	0/0	0/0	0/0	0/0	0/0	0/0	0/0	0/0	0/0	0/0	0/0	0/0	0/0	0/0	0/0	0/0	0/0	0/0	0/0	0/0	0/0	0/0	0/0	0/0	0/0	0/0	0/0	0/0	0/0	0/0	1/1
Es1H	31747029	Es1H_31747029	T	C	GT	0/0	0/0	0/0	0/0	0/0	0/0	0/0	0/0	0/0	1/1	0/0	0/0	0/0	0/0	0/0	0/0	0/0	0/0	0/0	0/0	0/0	0/0	0/0	0/0	0/0	0/0	0/0	0/0	1/1	0/0	0/0	0/0	0/0	0/0	0/0	0/0
Es1H	31752888	Es1H_31752888	G	T	GT	0/0	0/0	0/0	0/0	0/0	0/0	0/0	0/0	0/0	0/0	0/0	0/0	0/0	0/0	0/0	0/0	0/0	0/0	0/0	0/0	0/0	0/0	0/0	1/1	1/1	0/0	1/1	1/1	0/0	0/0	1/1	0/0	0/0	0/0	0/0	0/0
Es1H	31769407	Es1H_31769407	A	T	GT	1/1	1/1	0/0	0/0	0/0	0/0	0/0	1/1	0/0	1/1	0/0	0/0	0/0	0/0	0/0	1/1	1/1	1/1	1/1	1/1	0/0	1/1	1/1	1/1	0/0	1/1	0/0	0/0	1/1	1/1	1/1	0/0	0/0	0/0	0/0	0/0
Es1H	31822637	Es1H_31822637	C	A	GT	0/1	0/0	0/0	0/0	0/0	0/0	0/0	0/1	0/0	0/0	0/0	0/0	0/0	0/0	0/0	0/0	0/0	0/0	0/0	0/0	0/0	0/0	0/0	0/0	0/0	0/0	0/0	0/0	0/0	0/0	1/1	0/0	0/0	0/0	0/0	0/0
Es1H	31839689	Es1H_31839689	G	A	GT	0/0	0/0	0/0	0/0	1/1	1/1	0/0	0/0	1/1	0/0	0/0	0/0	0/0	0/0	0/0	0/0	0/0	0/0	0/0	0/0	0/0	0/0	0/0	0/0	0/0	0/0	0/0	0/0	0/0	0/0	0/0	1/1	1/1	0/0	1/1	0/0
Es1H	31855181	Es1H_31855181	G	A	GT	0/0	0/0	0/0	0/0	0/0	0/0	0/0	1/1	0/0	0/1	0/0	0/0	0/0	0/0	0/0	0/0	0/0	0/0	0/0	0/0	0/0	0/0	0/0	0/0	0/0	0/0	0/0	0/0	1/1	0/0	0/0	0/0	0/0	0/0	0/0	0/0
Es1H	31875121	Es1H_31875121	G	A	GT	0/0	0/0	0/0	0/0	0/0	0/0	0/0	0/0	0/0	0/0	0/0	1/1	0/0	0/0	0/0	0/0	0/0	0/0	0/0	0/0	1/1	0/0	0/0	0/0	./.	0/0	./.	./.	0/0	0/0	0/0	0/0	0/0	0/0	0/0	0/0
Es1H	31885313	Es1H_31885313	C	T	GT	0/0	1/1	0/0	0/0	0/0	0/0	0/0	0/0	0/0	1/1	0/0	0/0	0/0	0/0	0/0	0/0	0/0	0/0	0/0	0/0	0/0	0/0	0/0	0/0	0/0	0/0	0/0	0/0	1/1	1/1	0/0	0/0	0/0	0/0	0/0	0/0
Es1H	31911469	Es1H_31911469	G	A	GT	0/0	0/1	0/0	0/0	0/0	0/0	0/0	./.	0/0	1/1	0/0	0/0	./.	0/0	0/0	0/0	0/0	0/0	0/0	0/0	0/0	0/0	0/0	0/0	0/0	0/0	0/0	0/0	0/1	0/1	0/0	0/0	0/0	0/0	0/0	0/0
Es1H	31915165	Es1H_31915165	T	A	GT	0/0	0/1	0/0	0/0	0/0	0/0	0/0	0/0	0/0	0/0	0/0	0/0	0/0	0/0	0/0	0/0	0/0	0/0	0/1	0/0	0/0	0/0	0/0	0/1	0/0	0/0	0/0	0/0	0/1	0/0	0/0	0/1	0/0	0/0	0/0	0/0
Es1H	32010547	Es1H_32010547	C	T	GT	0/0	0/1	0/0	0/1	0/0	0/0	0/1	0/0	0/0	0/0	0/1	0/0	0/0	0/0	0/0	0/1	0/1	0/0	./.	0/0	0/0	0/0	0/1	0/0	./.	0/1	0/1	0/1	0/0	0/0	0/0	0/0	0/1	0/0	0/1	0/1
Es1H	32034293	Es1H_32034293	G	A	GT	0/0	0/0	0/0	0/0	0/0	0/0	0/0	0/0	0/0	0/0	0/0	1/1	0/0	0/0	./.	0/0	0/0	0/0	0/0	0/0	1/1	0/0	./.	0/0	0/0	0/0	0/0	0/0	0/0	0/0	0/0	0/0	0/0	0/0	0/0	0/0
Es1H	32037065	Es1H_32037065	G	A	GT	0/0	0/0	0/0	0/0	0/0	0/0	0/0	0/0	0/0	1/1	0/0	0/0	0/0	0/0	0/0	0/0	0/0	0/0	0/0	0/0	0/0	0/0	0/0	0/0	0/0	0/0	0/0	0/0	1/1	0/0	0/0	0/0	0/0	0/0	0/0	0/0
Es1H	32045196	Es1H_32045196	C	G	GT	0/0	./.	0/0	0/0	0/0	0/0	0/0	0/0	0/0	0/0	0/0	0/0	0/0	0/0	0/0	0/0	0/0	0/0	0/0	0/0	0/0	0/0	0/0	./.	1/1	0/0	1/1	1/1	0/0	0/0	0/0	0/0	0/0	0/0	0/0	0/0
Es1H	32051422	Es1H_32051422	C	A	GT	0/0	0/0	0/0	0/0	0/0	0/0	0/0	0/0	0/0	1/1	0/0	0/0	0/0	0/0	0/0	0/0	0/0	0/0	0/0	0/0	0/0	0/0	0/0	0/0	./.	0/0	./.	./.	1/1	0/0	0/0	0/0	0/0	0/0	0/0	0/0
Es1H	32104547	Es1H_32104547	C	T	GT	0/0	0/0	0/0	0/0	0/0	0/0	1/1	0/0	0/0	0/0	1/1	0/0	0/0	0/0	0/0	0/0	0/0	0/0	0/0	0/0	0/0	0/0	0/0	0/0	0/0	0/0	0/0	0/0	0/0	0/0	0/0	0/0	0/0	1/1	0/0	0/0
Es1H	32147986	Es1H_32147986	G	A	GT	0/0	0/0	0/0	0/0	1/1	1/1	0/0	0/0	1/1	0/0	0/0	0/0	0/0	0/0	0/0	0/0	0/0	0/0	0/0	0/0	0/0	0/0	0/0	0/0	0/0	0/0	0/0	0/0	0/0	0/0	0/0	1/1	1/1	0/0	1/1	0/0
Es1H	32172801	Es1H_32172801	T	C	GT	1/1	1/1	0/0	0/0	0/0	0/0	0/0	1/1	0/0	1/1	0/0	0/0	0/0	0/0	0/0	1/1	1/1	1/1	1/1	1/1	0/0	1/1	1/1	1/1	0/0	1/1	0/0	0/0	1/1	1/1	1/1	0/0	0/0	0/0	0/0	0/0
Es1H	32191182	Es1H_32191182	G	A	GT	1/1	0/0	0/0	0/0	0/0	0/0	0/0	0/1	0/0	0/0	0/0	0/0	0/0	0/0	0/0	0/0	0/0	0/0	0/0	0/0	0/0	0/0	0/0	0/0	0/0	0/0	0/0	0/0	0/0	0/0	1/1	0/0	0/0	0/0	0/0	0/0
Es1H	32199582	Es1H_32199582	G	A	GT	0/0	0/0	0/0	0/0	0/0	0/0	0/0	0/0	0/0	0/0	0/0	1/1	0/0	0/0	0/0	0/0	0/0	0/0	0/0	0/0	1/1	0/0	0/0	0/0	0/0	0/0	0/0	0/0	0/0	0/0	0/0	0/0	0/0	0/0	0/0	0/0
Es1H	32210859	Es1H_32210859	C	T	GT	0/0	0/0	0/0	0/0	0/0	0/0	0/0	0/0	0/0	0/0	0/0	0/0	0/0	0/0	0/0	0/0	0/0	0/0	0/0	0/0	0/0	0/0	0/0	0/0	1/1	0/0	1/1	1/1	0/0	0/0	0/0	0/0	0/0	0/0	0/0	0/0
Es1H	32258493	Es1H_32258493	T	C	GT	./.	./.	0/0	0/0	0/0	0/0	0/0	./.	0/0	./.	0/0	0/0	0/0	0/0	0/0	1/1	1/1	1/1	1/1	1/1	0/0	1/1	1/1	1/1	1/1	1/1	1/1	1/1	./.	./.	./.	0/0	0/0	0/0	0/0	0/0
Es1H	32268798	Es1H_32268798	A	G	GT	1/1	./.	0/0	0/0	0/0	0/0	0/0	./.	0/0	./.	0/1	0/0	0/0	0/0	0/0	0/0	0/0	0/0	0/0	0/0	0/0	0/0	0/0	0/0	0/0	0/1	0/0	0/0	./.	./.	./.	0/0	0/0	0/0	0/0	0/0
Es1H	32304045	Es1H_32304045	G	C	GT	0/0	0/0	0/0	0/0	0/0	0/0	0/0	0/0	0/0	0/0	0/0	0/0	0/0	0/0	0/0	0/0	0/0	0/0	0/0	0/0	0/0	0/0	0/0	0/0	1/1	0/0	1/1	1/1	0/0	0/0	0/0	0/0	0/0	0/0	0/0	0/0
Es1H	32328983	Es1H_32328983	G	A	GT	0/0	0/0	0/0	0/0	0/0	0/0	0/0	0/0	0/0	0/0	0/0	0/0	0/0	0/0	0/0	0/0	0/0	0/0	0/0	0/0	0/0	0/0	0/0	0/0	1/1	0/0	1/1	1/1	0/0	0/0	0/0	0/0	0/0	0/0	0/0	0/0
Es1H	32377250	Es1H_32377250	C	T	GT	0/0	0/0	1/1	0/0	0/0	0/0	0/0	0/0	0/0	0/0	0/0	1/1	0/0	0/0	0/0	0/0	0/0	0/0	0/0	0/0	1/1	0/0	0/0	0/0	0/0	0/0	0/0	0/0	0/0	0/0	0/0	0/0	0/0	0/0	0/0	0/0
Es1H	32458575	Es1H_32458575	G	A	GT	1/1	1/1	0/0	0/0	0/0	0/0	0/0	./.	0/0	0/0	1/1	0/0	1/1	1/1	0/0	1/1	1/1	1/1	1/1	1/1	1/1	1/1	1/1	0/0	1/1	1/1	1/1	1/1	1/1	1/1	1/1	0/0	0/0	0/0	0/0	./.
Es1H	32491789	Es1H_32491789	G	A	GT	0/0	0/0	0/0	0/0	0/0	0/1	0/1	0/0	0/1	0/1	0/1	0/1	0/1	0/1	0/1	0/0	0/0	0/0	0/0	0/0	0/0	0/0	0/0	0/0	0/0	0/0	0/0	0/0	0/0	0/0	0/1	0/0	0/0	0/0	0/1	0/0
Es1H	32503657	Es1H_32503657	G	A	GT	0/0	0/0	0/0	1/1	0/0	0/0	0/0	0/0	0/0	1/1	0/0	0/0	0/0	0/0	0/0	0/0	0/0	0/0	0/0	0/0	0/0	0/0	0/0	0/0	0/0	0/0	0/0	0/0	1/1	0/0	0/0	0/0	0/0	0/0	0/0	1/1
Es1H	32533531	Es1H_32533531	C	T	GT	0/0	1/1	0/0	0/0	0/0	0/0	0/0	0/0	0/0	1/1	0/0	0/0	0/0	0/0	0/0	0/0	0/0	0/0	0/0	0/0	0/0	0/0	0/0	1/1	0/0	0/0	0/0	0/0	1/1	0/1	0/0	0/0	0/0	0/0	0/0	0/0
Es1H	32574258	Es1H_32574258	C	T	GT	0/0	0/1	0/0	0/0	0/0	0/0	0/0	0/0	0/0	0/1	0/0	0/0	0/0	0/0	0/0	0/0	0/0	0/0	0/0	0/0	0/0	0/0	0/0	0/1	0/0	0/0	0/0	0/0	0/1	0/1	0/0	0/0	0/0	0/0	0/0	0/0
Es1H	32623790	Es1H_32623790	C	T	GT	0/1	0/1	0/1	0/1	0/1	0/1	0/1	0/1	0/1	0/1	0/1	0/1	0/1	0/1	0/1	0/1	0/1	0/1	0/1	0/1	0/1	0/1	0/1	0/1	0/1	0/1	0/1	0/1	0/1	0/1	0/1	0/1	0/1	0/1	0/1	0/1
Es1H	32639658	Es1H_32639658	A	T	GT	0/0	0/0	0/0	0/0	1/1	1/1	0/0	0/0	1/1	0/0	0/0	0/0	0/0	0/0	0/0	0/0	0/0	0/0	0/0	0/0	0/0	0/0	0/0	0/0	0/0	0/0	0/0	0/0	0/0	0/0	0/0	1/1	1/1	0/0	1/1	0/0
Es1H	32693975	Es1H_32693975	C	T	GT	0/0	0/0	0/0	./.	0/1	0/1	0/0	0/0	0/1	0/0	0/0	0/0	0/0	0/0	0/0	0/0	0/0	0/0	0/0	0/0	0/0	0/0	0/0	0/0	0/0	0/0	0/0	0/0	0/0	0/0	0/0	0/1	0/1	0/0	0/1	0/0
Es1H	32739784	Es1H_32739784	C	T	GT	0/1	0/1	0/1	0/1	0/1	0/1	0/1	0/1	0/1	0/1	0/1	0/1	0/1	0/1	0/1	0/1	0/1	0/1	0/1	0/1	0/1	0/1	0/1	0/1	0/1	0/1	0/1	0/1	0/1	0/1	0/1	0/1	0/1	0/1	0/1	0/1
Es1H	32740835	Es1H_32740835	A	G	GT	0/1	0/1	0/1	0/1	0/1	0/1	0/0	0/1	0/1	0/0	0/1	0/1	0/1	0/1	0/1	0/1	0/1	0/0	0/1	0/1	0/0	0/1	0/0	0/1	0/1	0/1	0/1	0/1	0/1	0/1	0/1	0/1	0/0	0/0	0/1	0/1
Es1H	32754445	Es1H_32754445	G	A	GT	0/1	0/1	0/1	0/1	0/1	0/1	0/1	0/1	0/1	0/1	0/1	0/1	0/1	0/1	0/1	0/1	0/1	0/1	0/1	0/1	0/1	0/1	0/1	0/1	0/1	0/1	0/1	0/1	0/1	0/1	0/1	0/1	0/1	0/1	0/1	0/1
Es1H	32840570	Es1H_32840570	G	A	GT	0/0	0/0	0/0	0/0	0/1	0/1	0/0	0/0	0/1	0/0	0/0	0/0	0/0	0/0	0/0	0/0	0/0	0/0	0/0	0/0	0/0	0/0	0/0	0/0	0/0	0/0	0/0	0/0	0/0	0/0	0/0	0/1	0/1	0/0	0/1	0/0
Es1H	32849462	Es1H_32849462	T	C	GT	0/1	0/1	0/0	0/1	0/1	0/1	0/1	0/1	0/1	0/1	0/1	0/1	0/1	0/1	0/1	0/1	0/1	0/1	0/1	0/1	0/1	0/1	0/1	0/1	0/1	0/1	0/1	0/1	0/1	0/1	0/1	0/1	0/1	0/1	0/1	0/1
Es1H	32863592	Es1H_32863592	T	G	GT	0/1	0/1	0/1	0/1	0/1	0/1	0/1	0/1	0/1	0/1	0/1	0/1	0/1	0/1	0/1	0/1	0/1	0/1	0/1	0/1	0/1	0/1	0/1	0/1	0/0	0/1	0/0	0/0	0/1	0/1	0/1	0/1	0/1	0/1	0/1	0/1
Es1H	32869707	Es1H_32869707	G	T	GT	1/1	0/0	0/0	0/0	0/0	0/0	0/0	1/1	0/0	0/0	0/0	0/0	0/0	0/0	0/0	0/0	0/0	0/0	0/0	0/0	0/0	0/0	0/0	0/0	0/0	0/0	0/0	0/0	0/0	0/0	1/1	0/0	0/0	0/0	0/0	0/0
Es1H	32905705	Es1H_32905705	A	G	GT	0/0	0/0	0/0	0/0	0/0	0/0	0/0	0/0	0/0	0/0	0/0	0/0	0/0	0/0	0/0	0/0	0/0	0/0	0/0	0/0	0/0	0/0	0/0	0/0	1/1	0/0	1/1	1/1	0/0	0/0	0/0	0/0	0/0	0/0	0/0	0/0
Es1H	32914171	Es1H_32914171	C	T	GT	0/0	0/0	0/0	0/0	0/1	0/1	0/0	0/0	0/1	0/0	0/0	0/0	0/0	0/0	0/0	0/0	0/0	0/0	0/0	0/0	0/0	0/0	0/0	0/0	0/0	0/0	0/0	0/0	0/0	0/0	0/0	0/1	0/1	0/0	0/1	0/0
Es1H	32914981	Es1H_32914981	G	T	GT	0/1	0/0	0/1	0/1	0/1	0/1	0/1	0/1	0/1	0/0	0/1	0/1	0/1	0/1	0/1	0/0	0/0	0/0	0/0	0/0	0/1	0/0	0/0	0/0	0/0	0/0	0/0	0/0	0/0	0/0	0/1	0/1	0/1	0/1	0/1	0/1
Es1H	32947923	Es1H_32947923	A	G	GT	0/1	0/1	0/1	0/1	0/1	0/1	0/1	0/1	0/1	0/1	0/1	0/1	0/1	0/1	0/1	0/1	0/1	0/1	0/1	0/1	0/1	0/1	0/1	0/1	0/1	0/1	0/1	0/1	0/0	0/1	0/1	0/1	0/1	0/1	0/1	0/1
Es1H	32960868	Es1H_32960868	A	T	GT	0/0	0/0	0/0	0/0	0/0	0/0	0/0	0/0	0/0	0/0	0/0	0/0	0/0	0/0	0/0	0/0	0/0	0/0	0/0	0/0	0/0	0/0	0/0	0/0	1/1	0/0	1/1	1/1	0/0	0/0	0/0	0/0	0/0	0/0	0/0	0/0
Es1H	33003406	Es1H_33003406	C	T	GT	0/0	0/0	0/0	0/0	0/0	0/0	0/0	0/0	0/0	0/0	0/0	0/0	./.	0/0	0/0	0/1	0/1	0/1	0/1	0/1	0/0	0/1	0/1	0/0	0/0	0/1	0/0	0/0	0/0	0/0	0/1	0/0	0/0	0/0	0/0	0/0
Es1H	33024901	Es1H_33024901	C	G	GT	0/1	0/0	0/1	0/0	0/1	0/1	0/1	0/1	0/0	0/1	0/1	0/0	0/0	0/1	0/0	0/0	0/1	0/1	0/1	0/1	0/0	0/1	0/1	0/1	0/1	0/1	0/1	0/0	0/1	0/1	0/0	0/0	0/1	0/1	0/0	0/0
Es1H	33088765	Es1H_33088765	A	G	GT	0/1	0/0	0/1	0/1	0/1	0/1	0/1	0/1	0/1	0/0	0/0	0/1	0/1	0/1	0/1	0/0	0/0	0/0	0/0	0/0	0/1	0/0	0/0	0/0	0/0	0/0	0/0	0/0	0/0	0/0	0/1	0/1	0/1	0/1	0/1	0/1
Es1H	33109442	Es1H_33109442	G	T	GT	0/0	0/0	0/0	0/0	0/1	0/1	0/0	0/0	0/1	0/0	0/0	0/0	0/0	0/0	0/0	0/0	0/0	0/0	0/0	0/0	0/0	0/0	0/0	0/0	0/0	0/0	0/0	0/0	0/0	0/0	0/0	0/1	0/1	0/0	0/0	0/0
Es1H	33115387	Es1H_33115387	C	A	GT	0/0	0/1	0/0	0/0	0/0	0/0	0/0	0/0	0/0	0/1	0/0	0/0	0/0	0/0	0/0	0/0	0/0	0/0	0/0	0/0	0/0	0/0	0/0	0/0	0/0	0/0	0/0	0/0	0/1	0/1	0/0	0/0	0/0	0/0	0/0	0/0
Es1H	33152590	Es1H_33152590	A	G	GT	0/0	0/0	0/0	0/0	0/0	0/0	0/0	0/0	0/0	0/0	0/0	0/0	0/0	0/0	0/0	1/1	1/1	1/1	1/1	1/1	0/0	1/1	1/1	0/0	0/0	1/1	0/0	0/0	0/0	0/0	0/0	0/0	0/0	0/0	0/0	0/0
Es1H	33169532	Es1H_33169532	T	C	GT	0/0	1/1	0/0	0/0	0/0	0/0	0/0	0/0	0/0	1/1	0/0	0/0	0/0	0/0	0/0	0/0	0/0	0/0	0/0	0/0	0/0	0/0	0/0	0/0	0/0	0/0	0/0	0/0	1/1	1/1	0/0	0/0	0/0	0/0	0/0	0/0
Es1H	33205011	Es1H_33205011	T	G	GT	1/1	1/1	0/0	0/0	0/0	0/0	0/0	1/1	0/0	1/1	./.	0/0	0/0	0/0	0/0	1/1	1/1	1/1	1/1	1/1	0/0	1/1	1/1	1/1	1/1	1/1	1/1	1/1	1/1	1/1	1/1	0/0	0/0	0/0	0/0	0/0
Es1H	33227112	Es1H_33227112	C	A	GT	0/1	0/1	0/1	0/0	0/1	0/0	0/0	0/0	0/0	0/1	0/0	0/0	0/1	0/1	0/1	0/0	0/1	0/1	0/0	0/0	0/1	0/0	0/0	0/0	0/1	0/1	0/0	0/1	0/0	0/0	0/0	0/1	0/0	0/0	0/0	0/0
Es1H	33277252	Es1H_33277252	G	A	GT	0/0	0/0	0/0	0/0	0/0	0/0	0/0	0/0	0/0	1/1	0/0	0/0	0/0	0/0	0/0	0/0	0/0	0/0	0/0	0/0	0/0	0/0	0/0	0/0	0/0	0/0	0/0	0/0	1/1	0/0	0/0	0/0	0/0	0/0	0/0	0/0
Es1H	33353477	Es1H_33353477	A	C	GT	0/0	0/0	0/0	0/0	0/0	0/0	0/0	0/0	0/0	0/0	0/0	0/0	0/0	0/0	0/0	1/1	1/1	1/1	1/1	0/1	0/0	1/1	1/1	0/0	0/0	1/1	0/0	0/0	0/0	0/0	0/0	0/0	0/0	0/0	0/0	0/0
Es1H	33394753	Es1H_33394753	G	T	GT	0/0	0/0	0/0	0/0	0/0	0/0	0/0	0/0	0/0	0/0	0/0	0/0	0/0	0/0	0/0	0/0	0/0	0/0	0/0	0/0	0/0	0/0	0/0	0/0	1/1	0/0	1/1	1/1	0/0	0/0	0/0	0/0	0/0	./.	0/0	0/0
Es1H	33418346	Es1H_33418346	G	T	GT	0/0	0/0	0/0	0/0	0/0	0/0	0/0	0/0	0/0	0/0	0/0	0/0	0/0	0/0	0/0	1/1	1/1	1/1	1/1	0/1	0/0	1/1	1/1	0/0	0/0	1/1	0/0	0/0	0/0	0/0	0/0	0/0	0/0	0/0	0/0	0/0
Es1H	33431892	Es1H_33431892	C	T	GT	0/0	0/0	0/0	0/0	0/0	0/0	0/0	0/0	0/0	0/0	0/0	0/0	0/0	0/0	0/0	0/0	0/0	0/0	0/0	0/0	0/0	0/0	0/0	0/0	1/1	0/0	1/1	1/1	0/0	0/0	0/0	0/0	0/0	0/0	0/0	0/0
Es1H	33439419	Es1H_33439419	C	T	GT	0/0	0/0	0/0	0/0	0/0	0/0	0/0	0/0	0/0	0/0	0/0	0/0	0/0	0/0	0/0	0/0	0/0	0/0	./.	0/0	0/0	0/0	0/0	0/0	1/1	0/0	1/1	1/1	0/0	0/0	0/0	0/0	0/0	0/0	0/0	0/0
Es1H	33543184	Es1H_33543184	T	A	GT	0/0	0/0	0/0	0/0	0/0	0/0	0/0	0/0	0/0	0/0	0/0	0/0	0/0	0/0	0/0	0/0	0/0	0/0	0/0	0/0	0/0	0/0	0/0	0/0	1/1	0/0	1/1	1/1	0/0	0/0	0/0	0/0	0/0	0/0	0/0	0/0
Es1H	33565261	Es1H_33565261	C	T	GT	0/0	0/0	0/0	0/0	0/0	0/0	0/0	0/0	0/0	0/0	0/0	0/0	0/0	0/0	0/0	0/0	0/0	0/0	0/0	0/0	0/0	0/0	0/0	0/0	1/1	0/0	1/1	1/1	0/0	0/0	0/0	0/0	0/0	0/0	0/0	0/0
Es1H	33582648	Es1H_33582648	C	T	GT	0/0	0/0	0/0	0/0	0/0	0/0	0/0	0/0	0/0	0/0	0/0	0/0	0/0	0/0	0/0	./.	0/0	0/0	0/0	0/0	0/0	0/0	0/0	0/0	1/1	0/0	1/1	1/1	0/0	0/0	0/0	0/0	0/0	0/0	0/0	0/0
Es1H	33587198	Es1H_33587198	T	G	GT	0/0	1/1	0/0	0/0	0/0	0/0	0/0	0/0	0/0	0/0	0/0	0/0	0/0	0/0	0/0	1/1	1/1	1/1	1/1	1/1	0/0	1/1	1/1	1/1	1/1	1/1	1/1	1/1	0/0	1/1	0/0	0/0	0/0	0/0	0/0	0/0
Es1H	33630350	Es1H_33630350	A	G	GT	0/0	0/0	0/0	0/1	0/0	0/0	0/0	0/0	0/0	0/0	0/0	0/0	0/0	0/0	0/0	0/1	0/1	0/1	0/1	0/1	0/0	0/1	0/1	0/0	0/0	0/1	0/0	0/0	0/0	0/0	0/0	0/0	0/0	0/0	0/0	0/0
Es1H	33631998	Es1H_33631998	C	T	GT	0/0	0/0	0/0	0/0	0/0	0/1	0/0	0/0	0/0	0/0	0/0	0/1	0/0	0/0	0/0	0/0	0/1	0/0	0/0	0/0	0/0	0/0	0/0	0/0	0/0	0/0	0/0	0/0	0/0	0/0	0/0	./.	0/0	0/1	0/0	0/0
Es1H	33655199	Es1H_33655199	T	G	GT	1/1	0/0	0/0	./.	0/0	0/0	0/0	0/1	0/0	0/0	0/0	0/0	0/0	0/0	0/0	0/0	0/0	0/0	0/0	0/0	0/0	0/0	0/0	0/0	0/0	0/0	0/0	0/0	0/0	0/0	0/1	0/0	./.	0/0	0/0	0/0
Es1H	33673893	Es1H_33673893	A	G	GT	0/0	./.	0/0	0/0	0/0	0/0	0/0	0/0	0/0	0/0	0/0	0/0	0/0	0/0	0/0	1/1	1/1	1/1	1/1	1/1	0/0	1/1	1/1	1/1	1/1	1/1	1/1	1/1	0/0	1/1	0/0	0/0	0/0	0/0	0/0	0/0
Es1H	33679334	Es1H_33679334	C	A	GT	0/0	0/0	0/0	0/0	0/0	0/0	0/0	0/0	0/0	0/0	0/0	0/0	0/0	0/0	0/0	0/0	0/0	0/0	0/0	0/0	0/0	0/0	0/0	0/0	1/1	0/0	1/1	1/1	0/0	0/0	0/0	0/0	0/0	0/0	0/0	0/0
Es1H	33686171	Es1H_33686171	A	C	GT	0/0	0/0	0/0	0/0	0/0	1/1	0/0	0/0	1/1	0/0	0/0	0/0	0/0	0/0	1/1	0/0	0/0	0/0	0/0	0/0	0/0	0/0	0/0	0/0	0/0	0/0	0/0	0/0	0/0	0/0	0/0	1/1	1/1	0/0	1/1	0/0
Es1H	33741170	Es1H_33741170	T	C	GT	0/0	0/1	0/0	0/0	0/1	0/0	0/1	0/0	0/1	0/1	0/0	0/0	./.	0/0	0/0	0/1	0/1	0/0	0/0	0/0	0/1	0/0	0/0	0/0	0/1	0/1	./.	0/1	0/1	0/1	0/0	0/0	0/0	0/1	0/1	0/0
Es1H	33753917	Es1H_33753917	A	C	GT	0/0	0/0	0/0	0/0	0/0	0/0	0/0	0/0	0/0	0/0	0/0	0/0	0/0	0/0	0/0	0/0	0/0	0/0	0/0	0/0	0/0	0/0	0/0	0/0	1/1	0/0	0/1	1/1	0/0	0/0	0/0	0/0	0/0	0/0	0/0	0/0
Es1H	33808965	Es1H_33808965	A	T	GT	0/1	0/0	0/0	0/0	0/0	0/0	0/0	1/1	0/0	0/0	0/0	0/0	0/0	0/0	0/0	0/0	0/0	0/0	0/0	0/0	0/0	0/0	0/0	0/0	0/0	0/0	0/0	0/0	0/0	0/0	1/1	0/0	0/0	0/0	0/0	0/0
Es1H	33809825	Es1H_33809825	A	T	GT	0/0	0/0	0/0	0/0	0/0	0/0	0/0	0/0	0/0	0/0	0/0	1/1	0/0	0/0	0/0	0/0	0/0	0/0	0/0	0/0	1/1	0/0	0/0	0/0	0/0	0/0	0/0	0/0	0/0	0/0	0/0	0/0	0/0	0/0	0/0	0/0
Es1H	33810432	Es1H_33810432	G	A	GT	0/0	./.	0/0	0/0	0/0	0/0	0/0	0/0	0/0	0/0	0/0	1/1	0/0	0/0	0/0	0/0	0/0	0/0	0/0	0/0	1/1	0/0	0/0	0/0	0/0	0/0	0/0	0/0	0/0	./.	0/0	0/0	0/0	0/0	0/0	0/0
Es1H	33812322	Es1H_33812322	C	T	GT	0/0	0/0	0/0	0/0	0/0	0/0	0/0	0/0	0/0	0/0	0/0	0/0	0/0	0/0	0/0	1/1	1/1	1/1	1/1	1/1	0/0	1/1	1/1	0/0	0/0	1/1	0/0	0/0	0/0	0/0	0/0	0/0	0/0	0/0	0/0	0/0
Es1H	33838728	Es1H_33838728	C	T	GT	0/0	0/0	0/0	0/0	0/1	0/1	0/0	0/0	0/1	0/0	0/0	0/0	0/0	0/1	0/0	0/0	0/0	0/0	0/1	0/0	0/1	0/1	0/0	0/0	0/1	0/0	0/0	0/1	0/0	0/1	0/0	0/0	0/0	0/0	0/1	0/0
Es1H	33937233	Es1H_33937233	C	T	GT	0/0	0/0	0/0	0/0	0/0	0/0	0/0	0/0	0/0	0/0	0/0	0/0	0/0	0/0	0/0	1/1	1/1	1/1	1/1	1/1	0/0	1/1	1/1	0/0	0/0	1/1	0/0	0/0	0/0	0/0	0/0	0/0	0/0	0/0	0/0	0/0
Es1H	34015870	Es1H_34015870	G	A	GT	0/0	0/0	0/0	0/0	0/0	0/0	0/0	0/0	0/0	0/0	0/0	1/1	0/0	0/0	0/0	0/0	0/0	0/0	0/0	0/0	1/1	0/0	0/0	0/0	0/0	0/0	0/0	0/0	0/0	0/0	0/0	0/0	0/0	0/0	0/0	0/0
Es1H	34082693	Es1H_34082693	C	T	GT	0/0	0/0	0/0	0/0	0/0	0/0	0/0	1/1	0/0	0/0	0/0	0/0	0/0	0/0	0/0	0/0	0/0	0/0	0/0	0/0	0/0	0/0	0/0	0/0	0/0	0/0	0/0	0/0	0/0	0/0	0/0	0/0	0/0	0/0	0/0	1/1
Es1H	34135167	Es1H_34135167	C	A	GT	0/0	0/0	0/0	0/0	0/0	0/0	0/0	0/0	0/0	0/0	0/0	1/1	0/0	0/0	0/0	0/0	0/0	0/0	0/0	0/0	1/1	0/0	0/0	0/0	0/0	0/0	0/0	0/0	0/0	0/0	0/0	0/0	0/0	0/0	0/0	0/0
Es1H	34270785	Es1H_34270785	T	C	GT	0/0	0/0	0/0	0/0	0/0	0/0	0/0	0/0	0/0	0/0	0/0	0/0	0/1	0/0	0/1	0/0	0/0	0/1	0/1	0/0	0/0	0/0	0/0	0/0	0/0	0/0	0/0	0/1	0/0	0/0	0/0	0/1	0/0	0/0	0/0	0/0
Es1H	34292894	Es1H_34292894	T	C	GT	0/0	0/0	0/0	0/0	0/0	0/0	0/0	0/0	0/0	0/0	0/0	1/1	0/0	0/0	0/0	1/1	1/1	1/1	1/1	1/1	1/1	1/1	1/1	0/0	0/0	1/1	0/0	0/0	0/0	0/0	0/0	0/0	0/0	0/0	0/0	0/0
Es1H	34295671	Es1H_34295671	C	A	GT	0/0	0/0	0/0	0/0	1/1	1/1	1/1	1/1	1/1	1/1	1/1	0/0	1/1	1/1	0/0	0/0	0/0	0/0	0/0	0/0	0/0	0/0	0/0	0/0	1/1	0/0	1/1	1/1	1/1	0/0	0/0	1/1	1/1	1/1	1/1	1/1
Es1H	34340925	Es1H_34340925	T	A	GT	0/0	0/0	0/0	0/0	0/0	0/0	0/0	0/0	0/0	0/0	0/0	0/0	1/1	1/1	0/0	0/0	0/0	0/0	0/0	0/0	0/0	0/0	0/0	0/0	1/1	0/0	1/1	1/1	0/0	0/0	./.	0/0	0/0	0/0	0/0	0/0
Es1H	34453159	Es1H_34453159	C	T	GT	0/1	0/1	0/1	0/1	0/1	0/1	0/1	0/1	0/1	0/1	0/1	0/1	0/1	0/1	0/0	0/1	0/1	0/1	0/1	0/1	0/1	0/1	0/1	1/1	0/0	0/1	0/0	0/0	0/1	0/1	0/1	0/1	0/1	0/1	0/1	0/1
Es1H	34462196	Es1H_34462196	G	A	GT	0/0	0/0	0/0	0/0	./.	0/0	0/0	0/0	0/0	0/0	0/0	1/1	0/0	0/0	0/0	1/1	1/1	1/1	1/1	1/1	1/1	1/1	1/1	./.	0/0	1/1	0/0	0/0	0/0	0/0	0/0	0/0	0/0	0/0	0/0	0/0
Es1H	34503721	Es1H_34503721	A	T	GT	0/0	0/0	0/0	0/0	1/1	0/0	1/1	0/0	0/0	1/1	1/1	0/0	1/1	1/1	0/0	0/0	0/0	0/0	0/0	0/0	0/0	0/0	0/0	0/0	1/1	0/0	1/1	1/1	0/0	0/0	0/0	0/0	0/0	1/1	0/0	0/0
Es1H	34633047	Es1H_34633047	C	T	GT	0/0	0/0	0/0	0/0	0/0	0/0	0/0	0/0	0/0	0/0	0/0	0/0	0/0	0/0	0/0	1/1	1/1	1/1	1/1	1/1	0/0	1/1	0/0	0/0	0/0	1/1	0/0	0/0	0/0	0/0	0/0	0/0	0/0	0/0	0/0	0/0
Es1H	34712521	Es1H_34712521	G	A	GT	1/1	0/0	0/0	1/1	0/0	0/0	0/0	0/0	1/1	0/0	1/1	0/0	0/0	0/0	0/0	0/0	1/1	1/1	1/1	1/1	0/0	1/1	0/0	0/0	1/1	0/0	1/1	1/1	0/0	1/1	0/0	0/0	0/0	0/0	0/0	0/0
Es1H	34715514	Es1H_34715514	C	T	GT	0/0	0/0	0/0	0/0	0/0	0/0	0/0	0/0	0/0	0/0	0/0	0/0	0/0	0/0	0/0	0/0	1/1	1/1	1/1	1/1	0/0	1/1	0/0	0/0	0/0	0/0	0/0	0/0	0/0	0/0	0/0	0/0	0/0	0/0	0/0	0/0
Es1H	34739429	Es1H_34739429	G	C	GT	0/0	0/0	0/0	1/1	0/0	0/0	0/0	0/0	1/1	0/0	1/1	0/0	0/0	0/0	0/0	0/0	0/0	0/0	0/0	0/0	0/0	0/0	0/0	0/0	0/0	0/0	0/0	0/0	0/0	0/0	0/0	0/0	0/0	0/0	0/0	0/0
Es1H	34759328	Es1H_34759328	G	A	GT	0/0	0/0	0/0	0/0	0/0	1/1	1/1	0/0	0/0	0/0	0/0	1/1	1/1	1/1	0/0	0/0	0/0	0/0	0/0	0/0	1/1	0/0	0/0	1/1	0/0	0/0	0/0	0/0	1/1	0/0	0/0	1/1	1/1	0/0	1/1	0/0
Es1H	34764437	Es1H_34764437	G	A	GT	0/0	0/0	0/0	0/0	0/0	0/0	0/0	0/0	1/1	0/0	1/1	0/0	0/0	0/0	0/0	0/0	0/0	0/0	0/0	0/0	0/0	0/0	0/0	0/0	0/0	0/0	0/0	0/0	0/0	0/0	0/0	0/0	0/0	0/0	0/0	0/0
Es1H	34824742	Es1H_34824742	C	T	GT	0/0	0/0	1/1	0/0	0/0	0/0	0/0	0/0	0/0	0/0	0/0	0/0	0/0	0/0	0/0	0/0	0/0	0/0	0/0	0/0	0/0	0/0	0/0	0/0	0/0	0/0	0/0	0/0	0/0	0/0	1/1	0/0	0/0	0/0	0/0	0/0
Es1H	34946140	Es1H_34946140	C	T	GT	0/0	0/0	0/0	0/0	0/0	0/0	0/0	0/0	0/0	0/0	0/0	0/0	0/0	0/0	0/0	1/1	1/1	1/1	1/1	1/1	0/0	1/1	1/1	0/0	0/0	1/1	0/0	0/0	0/0	0/0	0/0	0/0	0/0	0/0	0/0	0/0
Es1H	34995479	Es1H_34995479	T	A	GT	1/1	0/0	0/0	0/0	0/0	0/0	0/0	0/0	0/0	1/1	1/1	0/0	0/0	0/0	0/0	0/0	0/0	0/0	0/0	0/0	0/0	0/0	0/0	0/0	0/0	0/0	0/0	0/0	1/1	1/1	0/0	0/0	0/0	0/0	0/0	0/0
Es1H	35047458	Es1H_35047458	G	T	GT	1/1	1/1	1/1	0/0	0/0	0/0	0/0	0/0	0/0	1/1	1/1	0/0	0/0	0/0	0/0	0/0	0/0	0/0	0/0	0/0	0/0	0/0	0/0	0/0	0/0	0/0	0/0	0/0	1/1	1/1	0/0	0/0	0/0	0/0	0/0	0/0
Es1H	35063757	Es1H_35063757	T	C	GT	1/1	1/1	1/1	0/0	0/0	1/1	0/0	0/0	0/0	1/1	1/1	0/0	1/1	1/1	0/0	0/0	0/0	0/0	0/0	0/0	0/0	0/0	0/0	0/0	0/0	0/0	0/0	0/0	1/1	1/1	0/0	0/0	0/0	0/0	0/0	0/0
Es1H	35102180	Es1H_35102180	G	A	GT	./.	0/0	0/0	0/0	0/0	0/0	0/0	0/0	0/0	0/0	0/0	0/1	0/0	0/0	1/1	0/0	0/0	0/0	0/0	0/0	1/1	0/0	0/0	1/1	1/1	0/0	1/1	1/1	0/0	0/0	0/0	0/0	0/0	0/0	0/0	0/0
Es1H	35357288	Es1H_35357288	C	T	GT	0/0	0/0	0/0	0/0	0/0	0/0	0/0	0/0	0/0	0/0	0/0	0/0	0/0	0/0	0/0	1/1	1/1	1/1	1/1	1/1	0/0	1/1	1/1	0/0	0/0	1/1	0/0	0/0	0/0	0/0	0/0	0/0	0/0	0/0	0/0	0/0
Es1H	35384951	Es1H_35384951	G	A	GT	0/0	0/0	0/0	0/0	0/0	0/0	0/0	0/0	0/0	0/0	0/0	0/0	0/0	0/0	1/1	0/0	0/0	0/0	0/0	0/0	0/0	0/0	0/0	1/1	1/1	0/0	1/1	1/1	0/0	0/0	0/0	0/0	0/0	0/0	0/0	0/0
Es1H	35389749	Es1H_35389749	G	A	GT	1/1	0/0	0/0	1/1	0/0	0/0	0/0	0/0	0/0	0/0	1/1	0/0	0/0	0/0	0/0	0/0	0/0	0/0	0/0	0/0	0/0	0/0	0/0	0/0	0/0	0/0	0/0	0/0	0/0	1/1	0/0	0/0	0/0	0/0	0/0	0/0
Es1H	35433477	Es1H_35433477	G	A	GT	0/0	0/0	0/0	0/0	0/0	0/0	0/0	1/1	0/0	0/0	0/0	0/0	0/0	0/0	0/0	0/0	0/0	0/0	0/0	0/0	0/0	0/0	0/0	0/0	0/0	0/0	0/0	0/0	0/0	0/0	0/0	0/0	1/1	0/0	0/0	0/0
Es1H	35472840	Es1H_35472840	C	A	GT	0/0	0/0	0/0	0/0	0/0	0/0	0/0	0/0	0/0	0/0	0/0	0/0	0/0	0/0	0/0	1/1	0/1	1/1	1/1	1/1	0/0	1/1	1/1	0/0	0/0	1/1	0/0	0/0	0/0	0/0	0/0	0/0	0/0	0/0	0/0	0/0
Es1H	35480217	Es1H_35480217	G	A	GT	0/0	0/0	0/0	0/0	0/0	1/1	0/0	0/0	0/0	0/0	0/0	1/1	0/0	1/1	0/0	0/0	0/0	0/0	0/0	0/0	0/0	0/0	0/0	0/0	0/0	0/0	0/0	0/0	1/1	0/0	0/0	0/0	0/0	0/0	0/0	0/0
Es1H	35559112	Es1H_35559112	C	G	GT	0/0	0/0	1/1	0/0	0/0	0/0	0/0	1/1	0/0	0/0	0/0	0/0	0/0	0/0	0/0	0/0	0/0	0/0	0/0	0/0	0/0	0/0	0/0	0/0	0/0	0/0	0/0	0/0	0/0	0/0	0/0	0/0	0/0	0/0	0/0	0/0
Es1H	35562812	Es1H_35562812	A	T	GT	0/0	0/0	0/0	0/0	0/0	0/0	0/0	0/0	0/0	0/0	0/0	0/0	0/0	0/0	1/1	0/0	0/0	0/0	0/0	0/0	0/0	0/0	0/0	1/1	1/1	0/0	1/1	1/1	0/0	0/0	0/0	0/0	0/0	0/0	0/0	0/0
Es1H	35570695	Es1H_35570695	T	G	GT	0/0	0/0	0/0	0/0	0/0	0/0	0/0	0/0	0/0	0/0	0/0	0/0	0/0	0/0	0/0	0/0	0/0	0/0	0/0	0/0	0/0	0/0	0/0	1/1	1/1	0/0	1/1	1/1	0/0	0/0	0/0	0/0	0/0	0/0	0/0	0/0
Es1H	35606419	Es1H_35606419	A	T	GT	0/0	0/0	0/0	0/0	0/0	0/0	0/0	0/0	0/0	0/0	0/0	./.	0/0	0/0	0/0	0/0	0/0	0/0	0/0	0/0	./.	0/0	0/0	1/1	0/1	0/0	0/1	0/1	0/0	0/0	0/0	0/0	0/0	0/0	0/0	0/0
Es1H	35608642	Es1H_35608642	C	G	GT	0/0	0/0	0/0	0/0	0/0	0/0	0/0	0/0	0/0	0/0	0/0	0/0	0/0	0/0	1/1	0/0	0/0	0/0	0/0	0/0	0/0	0/0	0/0	1/1	1/1	0/0	1/1	1/1	0/0	0/0	0/0	0/0	0/0	0/0	0/0	0/0
Es1H	35635859	Es1H_35635859	C	A	GT	0/0	0/1	0/0	0/0	0/0	0/0	0/1	0/1	0/0	0/0	0/0	0/0	0/0	0/0	0/1	0/0	0/0	0/0	./.	0/0	0/1	0/1	0/1	0/1	0/0	0/0	0/0	0/0	0/0	0/1	0/0	0/1	0/0	0/1	0/0	0/0
Es1H	35657297	Es1H_35657297	G	T	GT	0/0	0/0	1/1	0/0	0/0	0/0	0/0	1/1	0/0	0/0	0/0	0/0	0/0	0/0	0/0	0/0	1/1	0/0	0/0	0/0	0/0	0/0	./.	0/0	0/0	0/0	0/0	0/0	0/0	0/0	0/0	0/0	0/0	0/0	0/0	0/0
Es1H	35699996	Es1H_35699996	C	A	GT	0/0	0/0	0/0	0/0	0/0	0/0	0/0	0/0	0/0	0/0	0/0	0/0	0/0	0/0	1/1	0/0	0/0	0/0	0/0	0/0	0/0	0/0	0/0	1/1	1/1	0/0	1/1	1/1	0/0	0/0	0/0	0/0	0/0	0/0	0/0	0/0
Es1H	35729501	Es1H_35729501	T	C	GT	0/0	0/0	0/0	0/0	0/0	0/0	0/0	0/0	0/0	0/0	0/0	0/0	0/0	0/0	1/1	1/1	1/1	1/1	1/1	1/1	1/1	1/1	1/1	1/1	1/1	1/1	1/1	1/1	0/0	0/0	0/0	0/0	0/0	0/0	0/0	0/0
Es1H	35759499	Es1H_35759499	G	T	GT	1/1	0/0	0/0	0/0	0/0	0/0	0/0	0/0	0/0	0/0	1/1	0/0	0/0	0/0	0/0	0/0	0/0	0/0	0/0	0/0	0/0	0/0	0/0	0/0	0/0	0/0	0/0	0/0	0/0	1/1	0/0	0/0	0/0	0/0	0/0	0/0
Es1H	35763635	Es1H_35763635	G	T	GT	0/0	0/0	0/0	0/0	0/0	0/0	0/0	0/0	0/0	0/0	0/0	0/0	0/0	0/0	0/0	1/1	1/1	1/1	1/1	1/1	1/1	1/1	1/1	0/0	0/0	1/1	0/0	0/0	0/0	0/0	0/0	0/0	0/0	0/0	0/0	0/0
Es1H	35772446	Es1H_35772446	C	G	GT	0/0	0/0	0/0	0/0	0/0	0/0	0/0	0/0	0/0	0/0	0/0	0/0	0/0	0/0	0/0	1/1	1/1	0/1	0/1	1/1	0/0	0/1	1/1	0/0	0/0	1/1	0/0	0/0	0/0	0/0	0/0	0/0	0/0	0/0	0/0	0/0
Es1H	35790998	Es1H_35790998	G	T	GT	0/0	0/0	0/0	0/0	0/0	0/0	0/0	0/0	0/0	0/0	0/0	0/0	0/0	0/0	1/1	0/0	0/0	0/0	0/0	0/0	0/0	0/0	0/0	1/1	1/1	0/0	1/1	1/1	0/0	0/0	0/0	0/0	0/0	0/0	0/0	0/0
Es1H	35797053	Es1H_35797053	G	A	GT	0/0	0/0	0/0	0/0	0/0	0/0	0/0	0/0	0/0	0/0	0/0	0/0	0/0	0/0	1/1	1/1	1/1	1/1	1/1	1/1	1/1	1/1	1/1	1/1	1/1	1/1	1/1	1/1	0/0	0/0	0/0	0/0	0/0	0/0	0/0	0/0
Es1H	35815277	Es1H_35815277	A	G	GT	0/0	0/0	0/0	0/0	0/0	0/0	0/0	0/0	0/0	0/0	0/0	0/0	0/0	0/0	0/1	0/1	0/1	0/0	0/0	0/0	0/0	0/0	0/0	0/1	1/1	0/1	1/1	1/1	0/0	0/0	0/0	0/0	0/0	0/0	0/0	0/0
Es1H	35863724	Es1H_35863724	G	A	GT	0/0	0/0	0/0	0/0	0/0	0/0	0/0	0/0	0/0	0/0	0/0	0/0	0/0	0/0	0/0	0/0	0/0	1/1	1/1	1/1	./.	1/1	1/1	0/0	0/0	0/0	0/0	0/0	0/0	0/0	0/0	0/0	1/1	0/0	0/0	0/0
Es1H	35874650	Es1H_35874650	C	G	GT	0/0	0/0	0/0	0/0	0/0	0/0	0/0	0/0	0/0	0/0	0/0	0/0	0/0	0/0	1/1	1/1	1/1	0/0	0/0	0/0	0/0	0/0	0/0	1/1	1/1	1/1	1/1	1/1	0/0	0/0	0/0	0/0	0/0	0/0	0/0	0/0
Es1H	35887745	Es1H_35887745	T	A	GT	0/0	0/0	1/1	0/0	0/0	1/1	0/0	1/1	0/0	0/0	0/0	0/0	0/0	0/0	0/0	0/0	0/0	0/0	0/0	0/0	0/0	0/0	0/0	0/0	0/0	0/0	0/0	0/0	1/1	0/0	0/0	0/0	0/0	0/0	0/0	0/0
Es1H	36003981	Es1H_36003981	A	G	GT	1/1	1/1	1/1	1/1	0/0	0/0	0/0	0/0	0/0	1/1	1/1	1/1	1/1	0/0	1/1	0/0	0/0	0/0	0/0	0/0	1/1	0/0	0/0	1/1	1/1	0/0	1/1	1/1	0/0	1/1	1/1	0/0	0/0	0/0	0/0	0/0
Es1H	36107686	Es1H_36107686	G	A	GT	1/1	1/1	0/0	1/1	0/0	0/0	0/0	0/0	0/0	0/0	1/1	0/0	0/0	0/0	0/0	0/0	0/0	0/0	0/0	0/0	0/0	0/0	0/0	0/0	0/0	0/0	0/0	0/0	0/0	1/1	0/0	0/0	0/0	0/0	0/0	0/0
Es1H	36146628	Es1H_36146628	C	T	GT	1/1	1/1	0/0	0/0	0/0	0/0	0/0	0/0	0/0	0/0	1/1	0/0	0/0	0/0	0/0	0/0	0/0	0/0	0/0	0/0	0/0	0/0	0/0	0/0	0/0	0/0	0/0	0/0	0/0	1/1	0/0	0/0	0/0	0/0	0/0	0/0
Es1H	36153927	Es1H_36153927	G	C	GT	1/1	1/1	0/0	1/1	0/0	0/0	0/0	0/0	0/0	0/0	1/1	0/0	0/0	0/0	0/0	0/0	0/0	0/0	0/0	0/0	0/0	0/0	0/0	0/0	0/0	0/0	0/0	0/0	0/0	1/1	0/0	0/0	0/0	0/0	0/0	0/0
Es1H	36161601	Es1H_36161601	C	T	GT	1/1	1/1	0/0	1/1	0/0	0/0	0/0	0/0	0/0	0/0	1/1	0/0	0/0	0/0	0/0	0/0	0/0	0/0	0/0	0/0	0/0	0/0	0/0	0/0	0/0	0/0	0/0	0/0	0/0	1/1	0/0	0/0	0/0	0/0	0/0	0/0
Es1H	36177045	Es1H_36177045	C	T	GT	1/1	1/1	1/1	1/1	0/0	0/0	0/0	0/0	0/0	1/1	1/1	./.	1/1	0/0	1/1	0/0	0/0	0/0	0/0	0/0	1/1	0/0	0/0	1/1	1/1	0/0	1/1	1/1	0/0	1/1	1/1	0/0	0/0	0/0	0/0	0/0
Es1H	36185927	Es1H_36185927	C	T	GT	0/0	0/0	0/0	0/0	0/0	0/0	0/0	0/0	0/0	0/0	0/0	0/0	1/1	0/0	1/1	0/0	0/0	0/0	0/0	0/0	0/0	0/0	0/0	0/0	0/0	0/0	0/0	0/0	0/0	0/0	0/0	0/0	0/0	0/0	0/0	0/0
Es1H	36225825	Es1H_36225825	G	A	GT	0/0	0/0	0/0	0/0	0/0	0/0	0/0	0/0	0/0	0/0	0/0	0/0	1/1	0/0	1/1	0/0	0/0	0/0	0/0	0/0	0/0	0/0	0/0	0/0	0/0	0/0	0/0	0/0	0/0	0/0	0/0	0/0	0/0	0/0	0/0	0/0
Es1H	36227709	Es1H_36227709	C	T	GT	0/0	0/0	0/0	0/0	0/0	0/0	0/0	0/0	0/0	0/0	0/0	0/0	1/1	0/0	1/1	0/0	0/0	0/0	0/0	0/0	0/0	0/0	0/0	0/0	0/0	0/0	0/0	./.	0/0	0/0	0/0	0/0	0/0	0/0	0/0	0/0
Es1H	36230521	Es1H_36230521	G	T	GT	0/0	0/0	0/0	0/0	0/0	0/0	0/0	0/0	0/0	0/0	0/0	0/0	0/0	0/0	0/0	0/0	0/0	0/0	0/0	0/0	0/0	0/0	0/0	0/0	1/1	0/0	1/1	1/1	0/0	0/0	0/0	0/0	0/0	0/0	0/0	0/0
Es1H	36244813	Es1H_36244813	C	T	GT	1/1	1/1	0/1	1/1	0/0	0/0	0/0	0/0	0/0	1/1	1/1	1/1	0/0	0/0	0/0	0/0	0/0	0/0	0/0	0/0	1/1	0/0	0/0	1/1	1/1	0/0	1/1	1/1	0/0	1/1	1/1	0/0	0/0	0/0	0/0	0/0
Es1H	36264806	Es1H_36264806	G	T	GT	1/1	1/1	0/0	1/1	0/0	0/0	0/0	0/0	0/0	1/1	1/1	1/1	1/1	1/1	1/1	0/0	0/0	0/0	0/0	0/0	1/1	0/0	0/0	1/1	1/1	0/0	1/1	1/1	0/0	1/1	1/1	0/0	0/0	0/0	0/0	0/0
Es1H	36265041	Es1H_36265041	A	G	GT	0/0	0/0	0/0	0/0	0/0	0/0	0/0	0/0	0/0	0/0	0/0	0/0	0/0	0/0	0/0	1/1	1/1	1/1	1/1	1/1	0/0	1/1	1/1	0/0	0/0	1/1	0/0	0/0	0/0	0/0	0/0	0/0	0/0	0/0	0/0	0/0
Es1H	36286370	Es1H_36286370	T	G	GT	1/1	1/1	0/0	1/1	0/0	0/0	./.	0/0	0/0	1/1	1/1	1/1	1/1	1/1	1/1	0/0	0/0	0/0	0/0	0/0	1/1	0/0	0/0	1/1	1/1	0/0	1/1	1/1	0/0	1/1	1/1	0/0	0/0	0/0	0/0	0/0
Es1H	36328111	Es1H_36328111	C	T	GT	0/0	0/0	0/0	0/0	1/1	1/1	1/1	1/1	1/1	0/0	0/0	0/0	0/0	0/0	0/0	0/0	0/0	0/0	0/0	0/0	0/0	0/0	0/0	0/0	0/0	0/0	0/0	0/0	1/1	0/0	0/0	1/1	1/1	1/1	1/1	1/1
Es1H	36368552	Es1H_36368552	G	A	GT	1/1	0/0	1/1	0/0	1/1	1/1	1/1	1/1	1/1	0/0	0/0	1/1	0/0	0/0	1/1	0/0	0/0	0/0	0/0	0/0	0/0	0/0	0/0	0/0	0/0	0/0	0/0	0/0	0/0	0/0	0/0	1/1	1/1	1/1	0/1	1/1
Es1H	36377269	Es1H_36377269	G	A	GT	0/0	0/0	./.	0/0	0/0	0/0	0/0	0/0	0/1	0/0	0/1	0/0	0/1	0/0	0/0	0/0	0/0	0/0	0/0	0/0	0/0	0/0	0/0	0/0	0/0	0/0	0/0	0/0	0/0	0/0	0/0	0/1	0/0	0/0	0/0	0/0
Es1H	36458453	Es1H_36458453	A	G	GT	0/0	0/0	0/0	0/0	0/0	0/0	0/0	0/0	0/0	0/0	0/0	0/0	0/0	0/0	0/0	1/1	1/1	1/1	1/1	1/1	0/0	1/1	1/1	0/0	0/0	1/1	0/0	0/0	0/0	0/0	0/0	0/0	0/0	0/0	0/0	0/0
Es1H	36487986	Es1H_36487986	C	T	GT	0/0	1/1	0/0	1/1	0/0	0/0	0/0	0/0	0/0	1/1	1/1	0/0	0/0	0/0	0/0	1/1	1/1	1/1	1/1	1/1	0/0	1/1	1/1	0/0	0/0	1/1	0/0	0/0	0/0	./.	1/1	0/0	0/0	0/0	0/0	0/0
Es1H	36573937	Es1H_36573937	T	C	GT	0/0	0/0	0/0	0/0	0/0	0/0	0/0	0/0	0/0	0/0	0/0	0/0	1/1	1/1	0/0	0/0	0/0	0/0	0/0	0/0	1/1	0/0	0/0	1/1	1/1	0/0	1/1	1/1	0/0	0/0	0/0	0/0	0/0	0/0	0/0	0/0
Es1H	36601410	Es1H_36601410	C	T	GT	0/0	0/0	0/0	0/0	0/0	0/0	0/0	0/0	0/0	0/0	0/0	0/0	1/1	1/1	0/0	0/0	0/0	0/0	0/0	0/0	1/1	0/0	0/0	1/1	1/1	0/0	1/1	1/1	0/0	0/0	0/0	0/0	0/0	0/0	0/0	0/0
Es1H	36624853	Es1H_36624853	C	T	GT	0/1	0/0	0/1	0/0	0/0	0/0	0/1	0/0	0/0	0/0	0/1	0/1	0/1	0/1	0/0	0/0	0/1	0/0	0/0	0/0	0/1	0/0	0/0	0/0	0/1	0/0	0/1	0/1	0/0	0/0	0/0	0/0	0/0	0/0	0/0	0/1
Es1H	36656473	Es1H_36656473	T	C	GT	0/0	0/0	0/0	0/0	0/0	0/0	0/0	0/0	0/0	0/0	0/0	1/1	0/0	0/0	1/1	0/0	0/0	0/0	0/0	0/0	0/0	0/0	0/0	0/0	0/0	0/0	0/0	0/0	0/0	1/1	0/0	0/0	0/0	0/0	0/0	0/0
Es1H	36674941	Es1H_36674941	C	T	GT	0/0	0/0	0/0	0/0	0/0	0/0	0/0	0/0	0/0	0/0	0/0	0/0	1/1	1/1	0/0	0/0	0/0	0/0	0/0	0/0	1/1	0/0	0/0	1/1	1/1	0/0	1/1	1/1	0/0	0/0	0/0	0/0	0/0	0/0	0/0	0/0
Es1H	36692527	Es1H_36692527	A	G	GT	0/1	0/1	0/0	0/0	1/1	1/1	1/1	1/1	1/1	0/0	0/1	0/0	0/0	0/0	0/0	0/0	0/0	0/0	0/0	0/0	0/0	0/0	0/0	0/0	0/0	0/0	0/0	0/0	0/1	0/1	0/0	1/1	0/1	1/1	0/1	1/1
Es1H	36694602	Es1H_36694602	C	T	GT	0/0	0/0	0/0	0/0	0/0	0/0	0/0	0/0	0/0	0/0	0/0	1/1	1/1	0/0	./.	0/0	0/0	0/0	0/0	0/0	1/1	0/0	0/0	1/1	1/1	0/0	1/1	./.	0/0	0/0	0/0	0/0	0/0	0/0	0/0	0/0
Es1H	36718978	Es1H_36718978	A	C	GT	0/0	0/0	1/1	0/0	1/1	1/1	1/1	1/1	1/1	1/1	0/0	0/0	0/0	0/0	0/0	0/0	0/0	0/0	0/0	0/0	0/0	0/0	0/0	0/0	0/0	0/0	0/0	0/0	1/1	0/0	0/0	1/1	1/1	1/1	1/1	1/1
Es1H	36744230	Es1H_36744230	G	A	GT	0/0	0/0	0/0	1/1	0/0	0/0	0/0	0/0	0/0	0/0	0/0	0/0	./.	1/1	1/1	1/1	1/1	1/1	0/0	0/0	0/0	0/0	0/0	0/0	0/0	1/1	0/0	0/0	0/0	0/0	0/0	0/0	0/0	0/0	0/0	0/0
Es1H	36747172	Es1H_36747172	A	G	GT	0/0	0/0	1/1	0/0	1/1	1/1	0/1	1/1	1/1	1/1	0/0	0/0	0/0	0/0	0/0	0/0	0/0	0/0	0/0	0/0	0/0	0/0	0/0	0/0	0/0	0/0	0/0	0/0	1/1	0/0	0/0	1/1	1/1	1/1	1/1	0/1
Es1H	36772888	Es1H_36772888	C	G	GT	0/0	0/0	0/0	0/0	0/0	0/0	0/0	0/0	0/0	0/0	0/0	0/0	0/0	0/0	0/0	1/1	1/1	1/1	0/0	0/0	0/0	0/0	0/0	0/0	0/0	1/1	0/0	0/0	0/0	0/0	0/0	0/0	0/0	0/0	0/0	0/0
Es1H	36879525	Es1H_36879525	T	A	GT	0/0	0/0	0/0	0/0	0/0	0/0	0/0	0/0	0/0	0/0	0/0	0/0	0/0	0/0	0/0	1/1	1/1	1/1	0/0	0/0	0/0	0/0	0/0	0/0	0/0	1/1	0/0	0/0	0/0	0/0	0/0	0/0	0/0	0/0	0/0	0/0
Es1H	36979445	Es1H_36979445	G	A	GT	0/0	0/0	1/1	1/1	0/0	0/0	0/0	0/0	0/0	0/0	0/0	1/1	1/1	0/0	0/0	./.	0/0	0/0	0/0	0/0	1/1	0/0	0/0	1/1	1/1	0/1	1/1	1/1	0/0	0/0	0/0	0/0	0/0	0/0	0/0	0/0
Es1H	36996521	Es1H_36996521	G	T	GT	0/0	0/0	1/1	1/1	0/0	0/0	0/0	0/0	0/0	0/0	0/0	1/1	1/1	0/0	0/0	0/0	0/0	0/0	0/0	0/0	1/1	0/0	0/0	1/1	1/1	0/0	1/1	1/1	0/0	0/0	0/0	0/0	0/0	0/0	0/0	0/0
Es1H	37002120	Es1H_37002120	A	T	GT	0/0	1/1	0/0	0/0	0/0	0/0	0/0	0/0	0/0	0/0	0/0	0/0	0/0	0/0	0/0	0/0	0/0	0/0	0/0	0/0	0/0	0/0	0/0	0/0	0/0	0/0	0/0	0/0	0/0	1/1	0/0	0/0	0/0	0/0	0/0	0/0
Es1H	37002739	Es1H_37002739	G	A	GT	0/0	1/1	0/0	0/0	0/0	0/0	0/0	0/0	0/0	0/0	0/0	0/0	0/0	0/0	0/0	0/0	0/0	0/0	1/1	1/1	0/0	1/1	1/1	0/0	0/0	0/0	0/0	0/0	0/0	1/1	0/0	0/0	0/0	0/0	0/0	0/0
Es1H	37007995	Es1H_37007995	G	A	GT	0/0	1/1	0/0	0/0	0/0	0/0	0/0	0/0	0/0	0/0	0/0	0/0	0/0	0/0	0/0	0/0	0/0	0/0	0/0	0/0	0/0	0/0	0/0	0/0	0/0	0/0	0/0	0/0	0/0	1/1	0/0	0/0	0/0	0/0	0/0	0/0
Es1H	37173875	Es1H_37173875	C	T	GT	0/0	0/0	1/1	0/0	0/0	0/0	0/0	0/0	1/1	1/1	0/0	1/1	1/1	1/1	0/0	0/0	0/0	0/0	1/1	1/1	1/1	0/0	1/1	1/1	1/1	0/0	1/1	1/1	1/1	0/0	1/1	0/0	0/0	0/0	0/0	0/0
Es1H	37175161	Es1H_37175161	C	T	GT	0/0	0/0	0/0	0/0	0/0	0/0	0/0	0/0	0/0	0/0	0/0	1/1	1/1	1/1	0/0	0/0	0/0	0/0	0/0	0/0	0/0	0/0	0/0	0/0	0/0	0/0	0/0	0/0	0/0	0/0	0/0	0/0	0/0	0/0	0/0	0/0
Es1H	37190573	Es1H_37190573	C	T	GT	0/0	0/0	1/1	0/0	0/0	0/0	0/0	0/0	0/0	0/0	0/0	1/1	1/1	1/1	0/0	0/0	0/0	0/0	0/0	0/0	1/1	0/0	0/0	1/1	1/1	0/0	1/1	1/1	0/0	0/0	0/0	0/0	0/0	0/0	0/0	0/0
Es1H	37250843	Es1H_37250843	G	T	GT	0/0	0/0	0/0	0/0	0/0	0/0	0/0	0/0	1/1	1/1	0/0	0/0	0/0	0/0	0/0	0/0	0/0	0/0	0/0	0/0	0/0	0/0	0/0	0/0	0/0	0/0	0/0	0/0	1/1	0/0	0/0	0/0	0/0	0/0	0/0	0/0
Es1H	37303741	Es1H_37303741	C	T	GT	0/0	0/0	0/0	0/0	0/0	0/0	0/0	0/0	1/1	1/1	0/0	0/0	0/0	0/0	0/0	0/0	0/0	0/0	./.	0/0	0/0	0/0	0/0	0/0	0/0	0/0	0/0	0/0	0/0	0/0	0/0	0/0	0/0	0/0	0/0	0/0
Es1H	37309758	Es1H_37309758	C	T	GT	0/0	0/1	0/0	0/0	0/0	0/0	0/1	0/0	0/1	0/0	0/0	0/1	0/1	0/1	0/1	0/0	0/1	0/0	0/0	0/0	0/0	0/0	0/1	0/1	0/1	0/1	0/0	0/1	0/0	0/1	0/0	0/1	0/1	0/0	0/1	0/1
Es1H	37342057	Es1H_37342057	C	T	GT	0/0	0/0	0/0	0/0	1/1	1/1	1/1	1/1	0/0	0/0	0/0	1/1	1/1	1/1	0/0	0/0	0/0	0/0	./.	./.	1/1	0/0	./.	1/1	1/1	0/0	1/1	1/1	1/1	0/0	0/0	1/1	1/1	1/1	1/1	1/1
Es1H	37359768	Es1H_37359768	C	A	GT	1/1	1/1	1/1	./.	0/0	0/0	0/0	./.	0/0	0/0	0/0	0/0	0/0	1/1	0/0	1/1	1/1	1/1	1/1	1/1	0/0	1/1	1/1	1/1	0/0	1/1	0/0	0/0	0/0	1/1	1/1	0/0	0/0	0/0	0/0	0/0
Es1H	37365156	Es1H_37365156	C	G	GT	1/1	1/1	0/0	0/0	0/0	0/0	0/0	0/0	0/0	0/0	0/0	0/0	0/0	0/0	0/0	0/0	0/0	0/0	0/0	0/0	0/0	0/0	0/0	0/0	0/0	0/0	0/0	0/0	0/0	0/0	0/0	0/0	0/0	0/0	0/0	0/0
Es1H	37394623	Es1H_37394623	G	A	GT	0/0	0/0	0/0	0/0	1/1	1/1	1/1	1/1	1/1	1/1	0/0	0/0	0/0	0/0	0/0	0/0	0/0	0/0	0/0	0/0	0/0	0/0	0/0	0/0	0/0	0/0	0/0	0/0	1/1	0/0	0/0	1/1	1/1	1/1	1/1	1/1
Es1H	37475640	Es1H_37475640	C	T	GT	0/0	0/0	0/0	0/0	0/0	0/0	0/0	0/0	0/0	0/0	0/0	0/0	0/0	0/0	0/0	1/1	0/0	1/1	0/0	0/0	0/0	1/1	1/1	1/1	0/0	1/1	0/0	0/0	0/0	0/0	0/0	0/0	0/0	0/0	0/0	0/0
Es1H	37522619	Es1H_37522619	T	C	GT	0/0	0/1	0/1	0/1	0/1	0/1	0/1	0/1	0/1	0/1	0/1	0/1	0/1	0/1	0/1	0/1	0/1	0/1	0/1	0/1	0/1	0/1	0/1	0/1	0/1	0/1	0/1	0/1	0/1	0/1	0/1	0/1	0/1	0/1	0/1	0/1
Es1H	37564926	Es1H_37564926	C	T	GT	0/0	0/0	0/0	0/0	0/0	0/0	0/0	0/0	0/0	0/0	0/0	0/1	0/1	0/1	0/0	0/0	0/0	0/0	0/0	0/0	0/1	0/0	0/0	0/0	0/1	0/0	0/1	0/1	0/0	0/0	0/0	0/0	0/0	0/0	0/0	0/0
Es1H	37576142	Es1H_37576142	C	A	GT	0/0	0/1	0/1	0/1	0/1	0/1	0/1	0/1	0/1	0/1	0/1	0/1	0/1	0/1	0/1	0/1	0/1	0/1	0/1	0/1	0/1	0/1	0/1	0/1	0/1	0/1	0/1	0/1	0/1	0/1	0/1	0/1	0/1	0/1	0/1	0/1
Es1H	37600259	Es1H_37600259	C	G	GT	0/0	0/0	1/1	0/0	0/0	0/0	0/0	0/0	0/0	0/0	1/1	1/1	1/1	1/1	1/1	0/0	1/1	0/0	0/0	0/0	1/1	0/0	0/0	0/0	1/1	0/0	1/1	1/1	0/0	0/0	0/0	0/0	0/0	0/0	0/0	0/0
Es1H	37608316	Es1H_37608316	C	T	GT	0/0	0/0	1/1	0/0	0/0	0/0	0/0	0/0	0/0	0/0	1/1	0/0	0/0	0/0	0/0	0/0	1/1	0/0	0/0	0/0	0/0	0/0	0/0	0/0	0/0	0/0	0/0	0/0	0/0	0/0	0/0	0/0	0/0	0/0	0/0	0/0
Es1H	37649956	Es1H_37649956	G	A	GT	0/0	0/0	0/0	0/0	1/1	1/1	1/1	1/1	1/1	1/1	0/0	0/0	0/0	0/0	0/0	0/0	0/0	0/0	0/0	0/0	0/0	0/0	0/0	0/0	0/0	0/0	0/0	0/0	1/1	0/0	0/0	1/1	1/1	1/1	1/1	1/1
Es1H	37685255	Es1H_37685255	C	T	GT	0/0	0/0	0/0	./.	1/1	1/1	1/1	1/1	1/1	1/1	0/0	0/0	0/0	0/0	0/0	0/0	0/0	./.	1/1	1/1	0/0	0/0	./.	0/0	0/0	0/0	0/0	0/0	1/1	0/0	./.	1/1	1/1	1/1	1/1	1/1
Es1H	37694363	Es1H_37694363	G	A	GT	0/0	0/0	0/0	0/0	0/0	0/0	0/0	0/0	0/0	0/0	0/0	1/1	1/1	1/1	1/1	0/0	0/0	0/0	0/0	0/0	1/1	0/0	0/0	0/0	1/1	0/0	1/1	1/1	0/0	0/0	0/0	0/0	0/0	0/0	0/0	0/0
Es1H	37708528	Es1H_37708528	C	A	GT	0/0	0/0	0/0	0/0	1/1	1/1	1/1	1/1	1/1	1/1	0/0	0/0	0/0	0/0	0/0	0/0	0/0	0/0	1/1	1/1	0/0	0/0	0/0	0/0	0/0	0/0	0/0	0/0	1/1	0/0	0/0	1/1	1/1	1/1	1/1	1/1
Es1H	37745578	Es1H_37745578	G	A	GT	0/0	0/0	1/1	0/0	0/0	0/0	0/0	0/0	0/0	0/0	1/1	0/0	0/0	./.	0/0	0/0	1/1	0/0	0/0	0/0	./.	0/0	0/0	0/0	0/0	0/0	0/0	0/0	0/0	0/0	0/0	0/0	0/0	0/0	0/0	0/0
Es1H	37898667	Es1H_37898667	G	A	GT	0/0	0/0	0/0	0/0	0/0	0/0	0/0	0/0	0/0	0/0	0/0	0/0	0/0	0/0	0/0	1/1	0/0	1/1	0/0	0/0	1/1	0/0	1/1	0/0	0/0	1/1	0/0	0/0	0/0	0/0	0/0	0/0	0/0	0/0	0/0	0/0
Es1H	37955676	Es1H_37955676	G	C	GT	0/0	0/0	0/0	0/0	0/0	0/0	0/0	0/0	0/0	0/0	0/0	1/1	1/1	1/1	1/1	./.	0/0	./.	0/0	0/0	./.	0/0	./.	1/1	1/1	./.	1/1	1/1	0/0	0/0	0/0	0/0	0/0	0/0	0/0	0/0
Es1H	37962164	Es1H_37962164	A	G	GT	0/0	0/0	0/0	0/0	0/0	0/0	0/0	0/0	0/0	0/0	0/0	1/1	1/1	1/1	1/1	./.	0/0	./.	0/0	0/0	./.	0/0	./.	1/1	1/1	./.	1/1	0/1	0/0	0/0	0/0	0/0	0/0	0/0	0/0	0/0
Es1H	37994598	Es1H_37994598	G	A	GT	0/0	0/0	0/0	0/0	1/1	1/1	1/1	1/1	1/1	1/1	0/0	0/0	0/0	0/0	0/0	./.	1/1	./.	0/0	0/0	./.	0/0	./.	0/0	0/0	./.	0/0	0/0	1/1	0/0	0/0	1/1	1/1	1/1	1/1	1/1
Es1H	38124286	Es1H_38124286	T	C	GT	0/0	0/0	0/0	0/0	0/0	0/0	0/0	0/0	0/0	0/0	0/0	0/0	0/0	0/0	0/0	1/1	0/0	1/1	0/0	0/0	1/1	0/0	1/1	0/0	0/0	1/1	0/0	0/0	0/0	0/0	0/0	0/0	0/0	0/0	0/0	0/0
Es1H	38125651	Es1H_38125651	A	G	GT	0/0	0/0	0/0	0/0	0/0	0/0	0/0	0/0	0/0	0/0	0/0	0/0	0/0	0/0	0/0	1/1	0/0	1/1	0/0	0/0	1/1	0/0	1/1	0/0	0/0	1/1	0/0	0/0	0/0	0/0	0/0	0/0	0/0	0/0	0/0	0/0
Es1H	38137125	Es1H_38137125	G	A	GT	0/0	0/0	0/0	0/0	0/0	0/0	0/0	0/0	0/0	0/0	0/0	0/0	0/0	0/0	0/0	1/1	0/0	1/1	0/0	0/0	1/1	0/0	1/1	0/0	0/0	1/1	0/0	0/0	0/0	0/0	0/0	0/0	0/0	0/0	0/0	0/0
Es1H	38137182	Es1H_38137182	C	T	GT	0/0	0/0	0/0	0/0	0/0	0/0	0/0	0/0	0/0	0/0	0/0	0/0	0/0	0/0	0/0	1/1	0/0	0/1	0/0	0/0	0/1	0/0	1/1	0/0	0/0	0/1	0/0	0/0	0/0	0/0	0/0	0/0	0/0	0/0	0/0	0/0
Es1H	38182149	Es1H_38182149	A	G	GT	0/0	0/0	0/0	0/0	0/0	0/0	0/0	0/0	0/0	0/0	0/0	1/1	1/1	1/1	1/1	./.	0/0	./.	0/0	0/0	./.	0/0	./.	1/1	1/1	./.	1/1	1/1	0/0	0/0	0/0	0/0	0/0	0/0	0/0	0/0
Es1H	38227533	Es1H_38227533	T	A	GT	0/0	0/0	0/0	0/0	0/0	0/0	0/0	0/0	1/1	1/1	0/0	1/1	1/1	1/1	1/1	0/0	1/1	0/0	0/0	0/0	0/0	0/0	0/0	1/1	1/1	0/0	1/1	1/1	0/0	0/0	0/0	0/1	0/0	0/0	0/0	0/0
Es1H	38302951	Es1H_38302951	G	A	GT	0/0	1/1	1/1	0/0	0/0	0/0	0/0	0/0	0/0	1/1	0/0	0/0	0/0	0/0	0/0	0/0	0/0	0/0	0/0	0/0	0/0	0/0	0/0	0/0	0/0	0/0	0/0	0/0	0/0	0/0	0/0	0/0	0/0	0/0	0/0	0/0
Es1H	38369936	Es1H_38369936	G	A	GT	0/0	1/1	1/1	0/0	0/0	0/0	0/0	0/0	0/0	1/1	0/0	0/0	0/0	0/0	0/0	0/0	0/0	0/0	0/0	0/0	0/0	0/0	0/0	0/0	0/0	0/0	0/0	0/0	0/0	0/0	0/0	0/0	0/0	0/0	0/0	0/0
Es1H	38371557	Es1H_38371557	C	G	GT	0/0	1/1	0/1	0/0	0/0	0/0	0/0	0/0	0/0	1/1	0/0	0/0	0/0	0/0	0/0	0/0	0/0	0/0	0/0	0/0	0/0	0/0	0/0	0/0	0/0	0/0	0/0	0/0	0/0	0/0	0/0	0/0	0/0	0/0	0/0	0/0
Es1H	38394971	Es1H_38394971	T	G	GT	0/1	0/1	0/1	0/1	0/1	0/1	0/1	0/0	0/1	0/0	0/1	0/1	0/0	0/0	0/1	0/1	0/0	0/1	0/1	0/0	0/0	0/1	0/1	0/1	0/0	0/0	0/1	0/0	0/0	0/0	0/0	0/0	0/0	0/0	0/0	0/0
Es1H	38497529	Es1H_38497529	C	T	GT	0/0	0/0	1/1	0/0	0/0	0/0	1/1	0/0	1/1	1/1	1/1	0/0	0/0	0/0	0/0	0/0	0/0	0/0	0/0	0/0	0/0	0/0	0/0	0/0	0/0	0/0	0/0	0/0	0/0	1/1	1/1	0/0	0/0	0/0	0/0	0/0
Es1H	38510044	Es1H_38510044	G	A	GT	1/1	0/0	0/0	1/1	0/0	0/0	0/0	0/0	0/0	1/1	0/0	0/0	0/0	0/0	0/0	0/0	0/0	0/0	0/0	0/0	0/0	0/0	0/0	0/0	0/0	0/0	0/0	0/0	0/0	1/1	0/0	0/0	0/0	0/0	0/0	0/0
Es1H	38591691	Es1H_38591691	C	T	GT	0/0	0/0	0/0	0/0	0/0	0/0	0/0	0/0	0/0	0/0	0/0	0/0	0/0	0/0	1/1	0/0	0/0	0/0	0/0	0/0	1/1	0/0	0/0	1/1	0/0	0/0	0/0	0/0	0/0	0/0	0/0	0/0	0/0	0/0	0/0	0/0
Es1H	38591770	Es1H_38591770	C	T	GT	0/0	0/0	0/0	0/0	1/1	1/1	1/1	1/1	0/0	0/0	0/0	0/0	0/0	0/0	0/0	0/0	0/0	0/0	0/0	0/0	0/0	0/0	0/0	0/0	0/0	0/0	0/0	0/0	1/1	0/0	0/0	1/1	1/1	1/1	1/1	1/1
Es1H	38595328	Es1H_38595328	C	G	GT	1/1	1/1	0/0	1/1	0/0	0/0	0/0	0/0	0/0	1/1	0/0	0/0	0/0	0/0	./.	0/0	0/0	0/0	0/0	0/0	1/1	0/0	0/0	1/1	0/0	0/0	0/0	0/0	0/0	1/1	0/0	0/0	0/0	0/0	0/0	0/0
Es1H	38605594	Es1H_38605594	C	T	GT	0/0	0/0	0/0	0/0	0/0	0/0	0/0	0/0	0/0	0/0	0/0	1/1	1/1	1/1	0/0	0/0	1/1	0/0	0/0	0/0	0/0	0/0	0/0	0/0	1/1	0/0	1/1	1/1	0/0	0/0	0/0	0/0	0/0	0/0	0/0	0/0
Es1H	38611223	Es1H_38611223	A	T	GT	0/0	0/0	1/1	0/0	1/1	1/1	1/1	1/1	1/1	0/0	1/1	0/0	0/0	0/0	0/0	0/0	0/0	0/0	0/0	0/0	0/0	0/0	0/0	0/0	0/0	0/0	0/0	0/0	1/1	0/0	0/0	1/1	1/1	1/1	1/1	1/1
Es1H	38616755	Es1H_38616755	A	G	GT	0/0	./.	0/1	0/0	0/0	0/0	0/1	0/0	0/0	0/0	0/0	0/0	0/0	0/0	0/0	0/0	0/1	0/0	0/0	0/0	./.	0/0	0/0	0/0	0/0	0/0	0/0	0/0	0/0	0/0	0/0	0/0	0/1	0/0	0/1	0/1
Es1H	38620982	Es1H_38620982	C	A	GT	0/0	0/0	0/0	0/0	1/1	1/1	1/1	1/1	0/0	0/0	0/0	0/0	0/0	0/0	0/0	0/0	0/0	0/0	0/0	0/0	0/0	0/0	0/0	0/0	0/0	0/0	0/0	0/0	1/1	0/0	0/0	1/1	1/1	1/1	1/1	1/1
Es1H	38846962	Es1H_38846962	T	A	GT	0/0	0/0	0/0	0/0	0/0	0/1	0/0	0/1	0/0	0/0	0/0	0/0	0/0	0/0	0/0	0/0	0/0	0/0	0/0	0/0	0/0	0/0	0/0	0/0	0/1	0/0	0/0	0/0	0/0	0/0	0/1	0/0	0/1	0/0	0/0	0/0
Es1H	38852416	Es1H_38852416	C	T	GT	1/1	1/1	./.	0/0	0/0	0/0	0/0	0/0	0/0	0/0	1/1	1/1	1/1	1/1	1/1	0/0	0/0	0/0	0/0	0/0	0/0	0/0	0/0	0/0	1/1	0/0	1/1	1/1	0/0	0/0	0/0	0/0	0/0	0/0	0/0	0/0
Es1H	38908876	Es1H_38908876	C	T	GT	0/0	0/0	0/0	0/0	0/0	0/0	0/0	0/0	0/0	0/0	0/0	1/1	1/1	1/1	1/1	0/0	1/1	0/0	0/0	0/0	0/0	0/0	0/0	0/0	1/1	0/0	1/1	1/1	0/0	0/0	0/0	0/0	0/0	0/0	0/0	0/0
Es1H	38917718	Es1H_38917718	G	C	GT	1/1	0/0	0/0	0/0	0/0	0/0	0/0	1/1	0/0	0/0	0/0	0/0	0/0	0/0	0/0	0/0	0/0	0/0	0/0	0/0	0/0	0/0	0/0	0/0	0/0	0/0	0/0	0/0	0/0	0/0	0/0	0/0	0/0	0/0	0/0	0/0
Es1H	38998748	Es1H_38998748	G	A	GT	0/0	1/1	0/0	0/0	0/0	0/0	0/0	0/0	1/1	1/1	0/0	0/0	0/0	0/0	0/0	0/0	0/0	0/0	0/0	0/0	0/0	0/0	0/0	0/0	0/0	0/0	0/0	0/0	./.	0/0	0/0	0/0	0/0	0/0	0/0	0/0
Es1H	39069274	Es1H_39069274	T	C	GT	0/0	0/0	0/0	0/0	0/0	0/0	0/0	0/0	0/0	0/0	0/0	0/0	0/0	0/0	0/0	1/1	0/0	1/1	1/1	1/1	0/0	1/1	1/1	0/0	0/0	1/1	0/0	0/0	0/0	0/0	0/0	0/0	0/0	0/0	0/0	0/0
Es1H	39177343	Es1H_39177343	G	A	GT	0/0	0/0	0/0	0/0	0/0	0/0	0/0	0/0	0/0	0/0	0/0	1/1	1/1	1/1	0/1	0/0	1/1	0/0	0/0	0/0	1/1	0/0	0/0	0/0	1/1	0/0	1/1	1/1	0/0	0/0	1/1	0/0	0/0	0/0	0/0	0/0
Es1H	39186989	Es1H_39186989	A	G	GT	1/1	0/0	0/0	0/0	0/0	0/0	0/0	0/0	0/0	0/0	1/1	0/0	0/0	0/0	0/0	0/0	0/0	0/0	0/0	0/0	0/0	0/0	0/0	0/0	0/0	0/0	0/0	0/0	0/0	1/1	0/0	0/0	0/0	0/0	0/0	0/0
Es1H	39195796	Es1H_39195796	C	T	GT	0/0	0/0	0/0	0/0	1/1	1/1	1/1	0/0	0/0	0/0	0/0	0/0	0/0	0/0	0/0	0/0	0/0	0/0	0/0	0/0	0/0	0/0	0/0	0/0	0/0	0/0	0/0	0/0	1/1	0/0	0/0	1/1	1/1	1/1	1/1	1/1
Es1H	39231653	Es1H_39231653	G	A	GT	0/0	0/0	0/0	0/0	1/1	1/1	1/1	0/0	0/0	0/0	0/0	0/0	0/0	0/0	0/0	0/0	0/0	0/0	0/0	0/0	0/0	0/0	0/0	0/0	0/0	0/0	0/0	0/0	1/1	0/0	0/0	1/1	1/1	1/1	1/1	1/1
Es1H	39246760	Es1H_39246760	G	T	GT	./.	0/0	0/0	0/0	0/0	0/0	0/0	0/0	0/0	0/0	./.	1/1	1/1	1/1	1/1	0/0	1/1	0/0	0/0	0/0	1/1	0/0	0/0	0/0	1/1	0/0	1/1	1/1	0/0	./.	1/1	0/0	0/0	0/0	0/0	0/0
Es1H	39299240	Es1H_39299240	C	A	GT	0/0	0/0	0/0	0/0	0/0	0/0	0/0	0/0	0/0	0/0	0/0	0/0	0/0	0/0	0/0	1/1	0/0	0/0	1/1	1/1	0/0	1/1	1/1	0/0	0/0	1/1	0/0	0/0	0/0	0/0	0/0	0/0	0/0	0/0	0/0	0/0
Es1H	39303525	Es1H_39303525	C	A	GT	1/1	0/0	0/0	0/0	0/0	0/0	0/0	0/0	0/0	0/0	1/1	0/0	0/0	0/0	0/0	0/0	0/0	0/0	0/0	0/0	0/0	0/0	0/0	0/0	0/0	0/0	0/0	0/0	0/0	1/1	0/0	0/0	0/0	0/0	0/0	0/0
Es1H	39316255	Es1H_39316255	T	A	GT	0/0	./.	0/0	./.	0/0	0/0	0/0	0/0	0/0	0/0	0/0	1/1	1/1	1/1	1/1	0/0	1/1	./.	0/0	0/0	1/1	0/0	0/0	0/0	1/1	0/0	1/1	1/1	0/0	0/0	1/1	0/0	0/0	0/0	0/0	0/0
Es1H	39354393	Es1H_39354393	C	A	GT	./.	0/0	1/1	0/0	0/0	0/0	0/0	0/0	1/1	1/1	./.	0/0	0/0	0/0	0/0	0/0	0/0	0/0	0/0	0/0	0/0	0/0	0/0	0/0	0/0	0/0	0/0	0/0	0/0	./.	0/0	0/0	0/0	0/0	0/0	0/0
Es1H	39407446	Es1H_39407446	C	T	GT	./.	0/0	0/0	0/0	0/0	0/0	0/0	0/0	0/0	0/0	./.	0/0	0/0	0/0	0/0	0/0	0/0	1/1	0/0	0/0	0/0	0/0	0/0	0/0	0/0	1/1	0/0	0/0	0/0	./.	0/0	0/0	0/0	0/0	0/0	0/0
Es1H	39408516	Es1H_39408516	G	T	GT	./.	0/0	0/0	0/0	0/0	0/0	0/0	0/0	0/0	0/0	./.	0/0	0/0	0/0	0/0	0/0	0/0	1/1	0/0	0/0	0/0	0/0	0/0	0/0	0/0	1/1	0/0	0/0	0/0	./.	0/0	0/0	0/0	0/0	0/0	0/0
Es1H	39408542	Es1H_39408542	C	T	GT	./.	0/0	0/0	0/0	0/0	0/0	0/0	0/0	0/0	0/0	./.	0/0	0/0	0/0	0/0	1/1	0/0	1/1	1/1	1/1	0/0	1/1	1/1	0/0	0/0	1/1	0/0	0/0	0/0	./.	0/0	0/0	0/0	0/0	0/0	0/0
Es1H	39428165	Es1H_39428165	G	A	GT	0/0	1/1	1/1	1/1	1/1	1/1	1/1	0/0	1/1	1/1	0/0	0/0	0/0	0/0	0/0	0/0	0/0	0/0	0/0	0/0	0/0	0/0	0/0	0/0	0/0	0/0	0/0	0/0	1/1	0/0	0/0	1/1	1/1	1/1	1/1	1/1
Es1H	39561766	Es1H_39561766	G	A	GT	0/0	0/0	0/0	0/0	0/0	0/0	0/0	0/0	1/1	1/1	0/0	0/0	./.	./.	0/0	0/0	./.	0/0	0/0	0/0	0/0	0/0	0/0	./.	./.	0/0	./.	./.	0/0	0/0	0/0	0/0	0/0	0/0	0/0	0/0
Es1H	39597683	Es1H_39597683	C	T	GT	1/1	0/0	0/0	0/0	0/0	0/0	0/0	0/0	0/0	0/0	1/1	0/0	0/0	0/0	0/0	0/0	0/0	0/0	0/0	0/0	0/0	0/0	0/0	0/0	0/0	0/0	0/0	0/0	0/0	1/1	0/0	0/0	0/0	0/0	0/0	0/0
Es1H	39639661	Es1H_39639661	C	G	GT	0/0	0/0	0/0	0/0	1/1	1/1	1/1	0/0	0/0	0/0	0/0	0/0	0/0	0/0	0/0	0/0	0/0	0/0	0/0	0/0	0/0	0/0	0/0	0/0	0/0	0/0	0/0	0/0	1/1	0/0	0/0	1/1	1/1	1/1	1/1	1/1
Es1H	39659935	Es1H_39659935	T	C	GT	1/1	0/0	0/0	0/0	0/0	0/0	0/0	0/0	0/0	0/0	1/1	1/1	1/1	1/1	./.	0/0	1/1	./.	0/0	0/0	1/1	0/0	0/0	1/1	1/1	./.	1/1	1/1	0/0	1/1	1/1	0/0	0/0	0/0	0/0	0/0
Es1H	39660972	Es1H_39660972	T	C	GT	0/0	0/0	1/1	0/0	1/1	1/1	1/1	./.	0/0	0/0	0/0	0/0	0/0	0/0	0/0	0/0	0/0	0/0	0/0	0/0	0/0	0/0	0/0	0/0	0/0	0/0	0/0	0/0	1/1	0/0	0/0	1/1	1/1	1/1	1/1	1/1
Es1H	39661045	Es1H_39661045	A	G	GT	0/0	0/0	0/0	0/0	0/0	0/0	0/0	./.	0/0	0/0	0/0	0/0	0/0	0/0	0/0	1/1	0/0	0/0	1/1	1/1	0/0	1/1	1/1	0/0	0/0	0/0	0/0	0/0	0/0	0/0	0/0	0/0	0/0	0/0	0/0	0/0
Es1H	39714676	Es1H_39714676	A	G	GT	0/0	0/0	0/0	0/0	0/0	0/0	0/0	0/0	0/0	0/0	0/0	0/0	0/0	0/0	0/0	1/1	0/0	0/0	1/1	1/1	0/0	1/1	1/1	0/0	0/0	0/0	0/0	0/0	0/0	0/0	0/0	0/0	0/0	0/0	0/0	0/0
Es1H	39717234	Es1H_39717234	C	T	GT	0/0	0/0	0/0	0/0	0/0	0/0	0/0	0/0	0/0	0/0	0/0	0/0	0/0	0/0	0/0	0/0	0/0	1/1	./.	0/0	0/0	0/0	0/0	0/0	0/0	1/1	0/0	0/0	0/0	0/0	0/0	0/0	0/0	0/0	0/0	0/0
Es1H	39763376	Es1H_39763376	C	T	GT	1/1	0/0	0/0	0/0	0/0	0/0	0/0	0/0	0/0	0/0	./.	1/1	1/1	1/1	1/1	0/0	1/1	0/0	0/0	0/0	1/1	0/0	0/0	1/1	1/1	0/0	1/1	1/1	0/0	0/1	1/1	0/0	0/0	0/0	./.	./.
Es1H	39820935	Es1H_39820935	T	A	GT	0/0	1/1	1/1	1/1	1/1	1/1	1/1	0/0	0/0	0/0	0/0	0/0	0/0	0/0	0/0	0/0	0/0	0/0	0/0	0/0	0/0	0/0	0/0	0/0	0/0	0/0	0/0	0/0	1/1	0/0	0/0	1/1	1/1	1/1	1/1	1/1
Es1H	39873355	Es1H_39873355	A	G	GT	./.	0/1	0/0	0/0	0/1	0/1	0/1	0/1	0/0	0/1	0/0	0/0	0/0	0/0	0/0	0/1	0/0	0/1	0/1	0/1	0/0	0/0	0/0	0/0	0/0	0/1	0/0	0/0	0/1	0/1	0/1	0/0	0/0	0/1	0/0	0/1
Es1H	39889582	Es1H_39889582	T	A	GT	0/0	0/0	0/0	0/0	0/0	0/0	0/1	0/0	0/0	0/0	0/0	0/1	0/1	0/0	0/1	0/0	0/0	0/0	0/0	0/0	0/1	0/0	0/0	0/1	0/1	0/0	0/1	0/1	0/1	0/0	0/1	0/0	0/1	0/0	0/0	0/0
Es1H	39890081	Es1H_39890081	C	T	GT	0/0	0/0	0/0	0/0	0/0	0/0	0/0	0/0	1/1	1/1	0/0	0/0	0/0	0/0	0/0	0/0	0/0	0/0	0/0	0/0	0/0	0/0	./.	0/0	0/0	0/0	0/0	0/0	0/0	0/0	0/0	0/0	0/0	0/0	0/0	0/0
Es1H	39892920	Es1H_39892920	G	A	GT	0/0	0/0	0/0	0/0	0/0	0/0	0/0	0/0	0/0	0/0	0/0	0/0	0/0	0/0	0/0	0/0	0/0	0/0	1/1	1/1	0/0	1/1	1/1	0/0	0/0	0/0	0/0	0/0	0/0	0/0	0/0	0/0	0/0	0/0	0/0	0/0
Es1H	39916342	Es1H_39916342	C	T	GT	0/0	0/0	0/0	0/0	0/0	0/0	0/0	0/0	0/0	0/0	0/0	1/1	1/1	1/1	1/1	0/0	1/1	0/0	0/0	0/0	1/1	0/0	0/0	1/1	1/1	0/0	1/1	1/1	0/0	0/0	1/1	0/0	0/0	0/0	0/0	0/0
Es1H	39938130	Es1H_39938130	T	C	GT	0/0	0/0	0/0	0/0	0/0	0/0	0/0	0/0	0/0	0/0	0/0	0/0	0/0	0/0	0/0	0/0	0/0	1/1	1/1	1/1	0/0	1/1	1/1	0/0	0/0	0/0	0/0	0/0	0/0	0/0	0/0	0/0	0/0	0/0	0/0	0/0
Es1H	39953392	Es1H_39953392	G	A	GT	0/0	0/0	0/0	0/0	0/0	0/0	0/0	0/0	0/0	0/0	0/0	0/0	0/0	0/0	0/1	0/0	0/1	0/0	0/0	0/0	0/1	0/0	0/0	0/1	0/0	0/0	0/0	0/0	0/0	0/0	0/0	0/0	0/0	0/0	0/0	0/0
Es1H	39953554	Es1H_39953554	T	C	GT	0/0	0/0	0/0	0/0	0/0	0/0	0/0	0/0	0/0	0/0	0/0	0/1	0/0	0/0	0/1	0/0	0/1	0/0	0/0	0/0	0/1	0/0	0/0	0/1	0/0	0/0	0/0	0/0	0/0	0/0	0/0	0/0	0/0	0/0	0/0	0/0
Es1H	40016875	Es1H_40016875	C	T	GT	0/1	0/1	0/1	0/0	0/1	0/1	0/0	0/0	0/1	0/1	0/1	./.	0/0	0/0	0/0	0/1	0/0	0/1	0/1	0/1	0/0	0/1	0/1	./.	./.	0/0	0/0	./.	0/1	0/1	0/1	0/1	0/1	0/1	0/0	0/1
Es1H	40019087	Es1H_40019087	G	A	GT	0/0	1/1	1/1	0/0	0/0	0/0	0/0	0/0	0/0	0/0	0/0	0/0	0/0	0/0	0/0	1/1	0/0	1/1	1/1	1/1	0/0	1/1	1/1	0/0	0/0	1/1	0/0	0/0	0/0	0/0	0/0	0/0	0/0	0/0	0/0	0/0
Es1H	40042414	Es1H_40042414	G	T	GT	0/0	0/0	0/0	0/0	0/0	0/0	0/0	0/0	0/0	0/0	0/0	1/1	0/1	0/1	1/1	0/0	0/1	0/0	0/0	0/0	1/1	0/0	0/0	0/1	0/1	0/0	1/1	0/1	0/0	0/0	0/0	0/0	0/0	0/0	0/0	0/0
Es1H	40043236	Es1H_40043236	T	C	GT	0/0	0/0	0/0	0/0	0/0	0/0	0/0	0/0	./.	0/0	0/0	1/1	1/1	1/1	1/1	0/0	1/1	0/0	0/0	0/0	1/1	0/0	0/0	1/1	1/1	0/0	1/1	1/1	0/0	0/0	0/0	0/0	0/0	0/0	0/0	0/0
Es1H	40065381	Es1H_40065381	C	A	GT	1/1	0/0	0/0	0/0	0/0	0/0	0/0	0/0	0/0	0/0	1/1	0/0	0/0	0/0	0/0	0/0	0/0	0/0	0/0	0/0	0/0	0/0	0/0	0/0	0/0	0/0	0/0	0/0	0/0	1/1	0/0	0/0	0/0	0/0	0/0	0/0
Es1H	40190105	Es1H_40190105	T	C	GT	0/0	0/1	0/1	0/0	0/0	0/0	0/0	0/1	0/1	0/1	0/0	0/0	0/0	./.	0/0	0/0	0/0	./.	0/0	./.	./.	0/0	0/0	0/0	0/0	./.	0/0	0/0	0/0	0/0	0/1	0/0	0/0	0/0	0/0	0/0
Es1H	40198657	Es1H_40198657	T	G	GT	1/1	1/1	1/1	0/0	0/0	0/0	0/0	0/0	1/1	1/1	1/1	0/0	0/0	0/0	0/0	0/0	0/0	0/0	0/0	0/0	0/0	0/0	0/0	0/0	0/0	0/0	0/0	0/0	0/0	1/1	0/0	0/0	0/0	0/0	0/0	0/0
Es1H	40229194	Es1H_40229194	C	T	GT	0/0	0/0	0/0	0/0	0/0	0/0	0/0	0/0	0/0	0/0	./.	1/1	1/1	1/1	1/1	0/0	1/1	0/0	0/0	0/0	1/1	0/0	0/0	1/1	1/1	0/0	1/1	1/1	0/0	./.	0/0	0/0	0/0	0/0	0/0	0/0
Es1H	40321929	Es1H_40321929	G	A	GT	0/0	0/0	0/0	0/0	0/0	0/0	0/0	0/1	0/1	0/1	0/0	0/0	0/0	0/0	0/0	0/0	0/0	0/0	0/0	0/0	0/1	0/0	0/0	0/0	0/0	0/0	0/0	0/0	0/0	0/0	0/0	0/0	0/0	./.	0/1	0/0
Es1H	40359892	Es1H_40359892	G	A	GT	0/0	1/1	1/1	0/0	0/0	0/0	0/0	1/1	1/1	1/1	0/0	0/0	0/0	0/0	0/0	0/0	0/0	0/0	0/0	0/0	0/0	0/0	0/0	0/0	0/0	0/0	0/0	0/0	0/0	0/0	1/1	0/0	0/0	0/0	0/0	0/0
Es1H	40361102	Es1H_40361102	G	A	GT	0/0	0/0	0/0	0/0	0/0	0/0	0/0	0/0	0/0	0/0	0/0	1/1	1/1	1/1	1/1	0/0	1/1	0/0	0/0	0/0	1/1	0/0	0/0	1/1	1/1	0/0	1/1	1/1	0/0	0/0	0/0	0/0	0/0	0/0	0/0	0/0
Es1H	40467522	Es1H_40467522	C	T	GT	0/1	1/1	1/1	1/1	0/1	0/1	1/1	0/1	0/1	1/1	0/0	0/0	0/0	0/0	0/0	1/1	0/0	1/1	0/1	0/1	0/0	1/1	0/0	0/0	0/0	1/1	0/0	0/0	0/1	./.	1/1	0/1	1/1	1/1	1/1	0/1
Es1H	40519896	Es1H_40519896	C	A	GT	0/0	1/1	0/0	0/0	0/0	0/0	0/0	0/0	1/1	1/1	0/0	0/0	0/0	0/0	0/0	0/0	0/0	0/0	0/0	0/0	0/0	0/0	0/0	0/0	0/0	0/0	0/0	0/0	0/0	0/0	0/0	0/0	0/0	0/0	0/0	0/0
Es1H	40604972	Es1H_40604972	T	A	GT	0/1	0/1	0/0	0/1	0/0	0/0	0/0	0/0	0/0	0/0	0/0	0/0	0/0	0/0	0/0	0/1	0/0	0/1	0/1	0/1	0/0	0/1	0/0	0/0	0/0	0/1	0/0	0/0	0/0	0/1	0/1	0/0	0/1	0/0	0/0	0/0
Es1H	40628658	Es1H_40628658	A	G	GT	1/1	0/0	0/0	0/0	0/0	0/0	0/0	0/0	0/0	0/0	1/1	0/0	0/0	0/0	0/0	0/0	0/0	0/0	0/0	0/0	0/0	0/0	1/1	0/0	0/0	0/0	0/0	0/0	0/0	1/1	0/0	0/0	0/0	0/0	0/0	0/0
Es1H	40714949	Es1H_40714949	T	A	GT	0/0	1/1	1/1	1/1	1/1	1/1	1/1	1/1	1/1	1/1	0/0	0/0	0/0	0/0	0/0	0/0	0/0	0/0	0/0	0/0	0/0	0/0	0/0	0/0	0/0	0/0	0/0	0/0	1/1	0/0	1/1	1/1	1/1	1/1	1/1	1/1
Es1H	40743147	Es1H_40743147	C	T	GT	0/0	0/0	0/1	0/1	0/1	0/1	0/1	0/0	0/1	0/1	0/0	0/1	0/1	0/1	0/1	0/1	0/1	0/1	0/1	0/1	0/1	0/1	0/1	0/1	0/1	0/1	0/1	0/1	0/1	0/1	0/0	0/1	0/1	0/1	0/1	0/1
Es1H	40798821	Es1H_40798821	G	A	GT	0/0	0/0	0/0	0/0	0/0	0/0	0/0	0/0	0/0	0/0	0/0	0/0	0/0	0/0	0/0	1/1	0/0	1/1	1/1	1/1	0/0	1/1	0/0	0/0	0/0	1/1	0/0	0/0	0/0	0/0	0/0	0/0	0/0	0/0	0/0	0/0
Es1H	40844832	Es1H_40844832	T	C	GT	1/1	0/0	0/0	0/0	0/0	0/0	0/0	0/0	0/0	0/0	1/1	1/1	1/1	./.	1/1	0/0	1/1	0/0	0/0	0/0	1/1	0/0	1/1	1/1	1/1	0/0	1/1	1/1	0/0	0/0	0/0	0/0	0/0	0/0	0/0	0/0
Es1H	40852159	Es1H_40852159	C	T	GT	0/0	0/0	0/0	0/0	0/0	0/0	0/0	0/0	0/0	0/0	0/0	0/0	0/0	0/0	0/0	1/1	0/0	1/1	1/1	1/1	0/0	1/1	0/0	0/0	0/0	1/1	0/0	0/0	0/0	0/0	0/0	0/0	0/0	0/0	0/0	0/0
Es1H	40862004	Es1H_40862004	G	A	GT	0/0	0/0	0/0	0/0	0/0	0/0	0/0	0/0	0/0	0/0	0/0	1/1	1/1	1/1	1/1	0/0	1/1	0/0	0/0	0/0	1/1	0/0	0/0	1/1	1/1	0/0	1/1	1/1	0/0	0/0	0/0	0/0	0/0	0/0	0/0	0/0
Es1H	40869000	Es1H_40869000	C	T	GT	0/0	0/0	0/0	0/0	0/0	0/0	0/0	0/0	0/0	0/0	0/0	1/1	1/1	1/1	1/1	0/0	1/1	0/0	0/0	0/0	1/1	0/0	0/0	1/1	1/1	0/0	1/1	1/1	0/0	./.	0/0	0/0	0/0	0/0	0/0	0/0
Es1H	40888340	Es1H_40888340	T	A	GT	0/0	0/1	0/0	0/0	0/0	0/0	0/0	0/0	0/0	0/0	0/0	0/1	0/0	0/0	0/0	0/0	0/0	0/0	0/0	0/0	0/0	0/1	0/0	0/0	0/0	0/0	0/0	0/0	0/1	0/0	0/0	0/1	0/0	0/0	0/0	0/0
Es1H	40930510	Es1H_40930510	G	A	GT	0/0	0/0	0/0	0/0	0/0	0/0	0/0	0/0	0/0	0/0	0/0	1/1	1/1	1/1	1/1	0/0	1/1	0/0	0/0	0/0	1/1	0/0	0/0	1/1	1/1	0/0	1/1	1/1	0/0	0/0	0/0	0/0	0/0	0/0	0/0	0/0
Es1H	40949803	Es1H_40949803	G	A	GT	0/0	0/0	0/0	0/0	0/0	0/0	0/0	0/0	0/0	0/0	0/0	0/0	0/0	0/0	0/0	1/1	0/0	1/1	1/1	1/1	0/0	1/1	0/0	0/0	0/0	1/1	0/0	0/0	1/1	0/0	0/0	0/0	0/0	0/0	0/0	0/0
Es1H	40958629	Es1H_40958629	G	A	GT	0/0	0/0	0/0	0/0	0/0	0/0	0/0	0/0	0/0	0/0	0/0	0/0	0/0	0/0	0/0	0/1	0/0	1/1	1/1	1/1	0/0	1/1	0/0	0/0	0/0	1/1	0/0	0/0	0/0	0/0	0/0	0/0	0/0	0/0	0/0	0/0
Es1H	41047497	Es1H_41047497	G	A	GT	0/0	0/0	0/0	0/0	0/0	0/0	0/0	0/0	0/0	0/0	0/0	0/0	0/0	0/0	1/1	1/1	0/0	1/1	1/1	1/1	0/0	1/1	0/0	0/0	0/0	1/1	0/0	0/0	0/0	0/0	0/0	0/0	0/0	0/0	0/0	0/0
Es1H	41086776	Es1H_41086776	C	T	GT	0/0	0/0	0/0	0/0	0/0	0/0	0/0	1/1	0/0	0/0	0/0	0/0	0/0	0/0	./.	0/0	0/0	0/0	0/0	0/0	0/0	0/0	0/0	0/0	0/0	0/0	0/0	0/0	0/0	0/0	1/1	0/0	0/0	0/0	0/0	0/0
Es1H	41087792	Es1H_41087792	G	T	GT	0/0	1/1	0/0	0/0	1/1	1/1	1/1	0/0	1/1	1/1	0/0	0/0	0/0	0/0	0/0	0/0	0/0	0/0	0/0	0/0	0/0	0/0	0/0	0/0	0/0	0/0	0/0	0/0	0/0	0/0	0/0	1/1	1/1	0/0	1/1	0/0
Es1H	41106547	Es1H_41106547	G	A	GT	0/0	0/0	0/0	0/0	0/0	0/0	0/0	1/1	0/0	0/0	0/0	0/0	0/0	0/0	0/0	0/0	0/0	0/0	0/0	0/0	0/0	0/0	0/0	0/0	0/0	0/0	0/0	0/0	0/0	0/0	1/1	0/0	0/0	0/0	0/0	0/0
Es1H	41152046	Es1H_41152046	T	C	GT	0/0	0/0	0/0	0/0	0/0	0/0	0/0	1/1	0/0	0/0	1/1	0/0	0/0	0/0	1/1	1/1	0/0	1/1	1/1	1/1	0/0	1/1	1/1	0/0	0/0	1/1	0/0	0/0	0/0	1/1	1/1	0/0	0/0	1/1	0/0	1/1
Es1H	41177463	Es1H_41177463	C	T	GT	0/0	0/0	0/0	0/0	0/0	0/0	0/0	1/1	0/0	0/0	0/0	0/0	0/0	0/0	0/0	0/0	0/0	0/0	0/0	0/0	0/0	0/0	0/0	0/0	0/0	0/0	0/0	0/0	0/0	0/1	1/1	0/0	0/0	0/0	0/0	0/0
Es1H	41224342	Es1H_41224342	G	A	GT	0/1	0/0	0/0	0/1	0/0	0/0	0/0	0/1	0/0	0/0	0/1	1/1	1/1	1/1	0/0	0/0	0/1	0/0	0/0	0/0	1/1	0/0	./.	0/1	0/1	0/0	0/1	0/1	0/0	0/1	1/1	0/0	0/0	0/0	0/0	0/1
Es1H	41225552	Es1H_41225552	C	T	GT	0/0	0/0	0/0	0/0	0/0	0/0	0/0	0/0	0/0	0/0	0/0	0/0	0/0	0/0	1/1	1/1	0/0	1/1	1/1	1/1	0/0	1/1	0/0	0/0	0/0	1/1	0/0	0/0	0/0	0/0	0/0	0/0	0/0	0/0	0/0	0/0
Es1H	41316342	Es1H_41316342	T	C	GT	0/0	0/0	0/0	0/0	0/0	0/0	0/0	0/0	0/0	0/0	1/1	0/0	0/0	0/0	./.	1/1	0/0	./.	./.	./.	0/0	1/1	1/1	0/0	0/0	./.	0/0	0/0	0/0	1/1	0/0	0/0	0/0	0/0	0/0	1/1
Es1H	41320494	Es1H_41320494	T	C	GT	0/0	0/0	0/0	0/0	0/0	0/0	0/0	0/0	0/0	0/0	0/0	0/0	0/0	0/0	0/0	0/0	0/0	0/0	0/0	0/0	0/0	0/0	0/0	0/0	0/0	0/0	0/0	0/0	0/0	1/1	0/0	0/0	0/0	0/0	0/0	1/1
Es1H	41328923	Es1H_41328923	A	G	GT	0/0	0/0	0/0	0/0	0/0	0/0	0/0	0/0	0/0	0/0	1/1	0/0	0/0	0/0	1/1	1/1	0/0	1/1	1/1	1/1	0/0	1/1	0/0	0/0	0/0	1/1	0/0	0/0	0/0	0/0	0/0	0/0	0/0	0/0	0/0	1/1
Es1H	41355930	Es1H_41355930	T	C	GT	0/0	0/0	0/0	0/0	0/0	0/0	0/0	0/0	0/0	0/0	0/0	0/0	0/0	0/0	1/1	1/1	0/0	1/1	1/1	1/1	0/0	1/1	0/0	0/0	0/0	1/1	0/0	0/0	0/0	0/0	0/0	0/0	0/0	0/0	0/0	./.
Es1H	41462315	Es1H_41462315	T	A	GT	0/0	0/0	1/1	0/0	0/0	0/0	0/0	1/1	0/0	0/0	0/0	0/0	0/0	0/0	0/0	0/0	0/0	0/0	0/0	0/0	0/0	0/0	0/0	0/0	0/0	./.	0/0	0/0	0/0	0/0	1/1	0/0	0/0	0/0	0/0	./.
Es1H	41497184	Es1H_41497184	A	T	GT	0/0	0/0	1/1	0/0	0/0	0/0	0/0	1/1	0/0	0/0	1/1	0/0	0/0	0/0	1/1	1/1	0/0	1/1	1/1	1/1	0/0	1/1	1/1	0/0	0/0	1/1	0/0	0/0	0/0	0/0	1/1	0/0	0/0	0/0	0/0	./.
Es1H	41501658	Es1H_41501658	C	T	GT	0/0	0/0	0/0	0/0	1/1	1/1	1/1	0/0	0/0	0/0	1/1	0/0	0/0	0/0	0/0	0/0	0/0	0/0	0/0	0/0	0/0	0/0	1/1	0/0	0/0	0/0	0/0	0/0	0/0	0/0	0/0	1/1	1/1	1/1	1/1	./.
Es1H	41581455	Es1H_41581455	G	T	GT	0/0	0/0	1/1	0/0	0/0	0/0	0/0	1/1	0/0	0/0	0/0	0/0	0/0	0/0	0/0	0/0	0/0	0/0	0/0	0/0	0/0	0/0	0/0	0/0	0/0	0/0	0/0	0/0	0/0	0/0	1/1	0/0	0/0	0/0	0/0	0/0
Es1H	41583432	Es1H_41583432	C	A	GT	0/0	0/0	1/1	0/0	0/0	0/0	0/0	1/1	1/1	1/1	0/0	0/0	0/0	0/0	1/1	1/1	0/0	1/1	1/1	1/1	0/0	1/1	1/1	0/0	0/0	1/1	0/0	0/0	./.	0/0	1/1	0/0	0/0	0/0	0/0	1/1
Es1H	41702341	Es1H_41702341	G	A	GT	0/0	0/1	0/1	0/0	0/0	0/1	./.	./.	0/0	0/1	0/0	0/0	0/1	0/0	0/0	0/0	0/0	0/0	0/0	0/0	0/1	0/0	0/1	0/0	0/1	0/0	0/0	0/1	0/1	0/0	0/0	0/1	0/0	0/0	0/1	0/1
Es1H	41714816	Es1H_41714816	C	T	GT	0/0	0/0	0/0	0/0	0/0	0/0	0/0	0/0	0/0	0/0	./.	0/0	0/0	0/0	0/0	1/1	0/0	1/1	1/1	1/1	0/0	1/1	0/1	0/0	0/0	1/1	0/0	0/0	0/0	0/0	0/0	0/0	0/0	0/0	0/0	0/0
Es1H	41757998	Es1H_41757998	C	T	GT	0/0	0/0	0/0	0/0	0/0	0/0	0/0	0/0	0/0	0/0	0/0	0/0	0/0	0/0	0/0	1/1	0/0	1/1	1/1	1/1	0/0	1/1	1/1	0/0	0/0	1/1	0/0	0/0	0/0	0/0	0/0	0/0	0/0	./.	0/0	0/0
Es1H	41770427	Es1H_41770427	G	T	GT	0/0	0/0	1/1	0/0	0/0	0/0	0/0	1/1	0/0	0/0	0/0	0/0	./.	0/0	0/0	0/0	0/0	0/0	0/0	0/0	0/0	0/0	0/0	0/0	0/0	0/0	0/0	0/0	0/0	0/0	1/1	0/0	0/0	0/0	0/0	0/0
Es1H	41786415	Es1H_41786415	C	T	GT	1/1	0/0	0/0	1/1	0/0	0/0	0/0	0/0	1/1	1/1	0/0	1/1	0/0	0/0	0/0	1/1	0/0	1/1	1/1	1/1	0/0	1/1	1/1	0/0	./.	1/1	0/0	0/0	1/1	1/1	0/0	0/0	0/0	0/0	0/0	1/1
Es1H	41805315	Es1H_41805315	A	G	GT	1/1	0/0	0/0	1/1	0/0	0/0	0/0	0/0	1/1	1/1	0/0	1/1	0/0	0/0	0/0	1/1	0/0	1/1	1/1	1/1	0/0	1/1	1/1	0/0	0/0	1/1	0/0	0/0	1/1	1/1	0/0	0/0	0/0	0/0	0/1	1/1
Es1H	41818062	Es1H_41818062	T	C	GT	1/1	0/0	0/0	1/1	0/0	0/0	0/0	0/0	1/1	1/1	0/0	1/1	0/0	0/0	0/0	1/1	0/0	1/1	1/1	1/1	0/0	1/1	1/1	0/0	0/0	1/1	0/0	0/0	1/1	1/1	0/0	0/0	0/0	0/0	0/0	1/1
Es1H	41910252	Es1H_41910252	G	A	GT	0/0	0/0	0/0	0/0	./.	./.	./.	0/0	0/0	0/0	0/0	1/1	0/0	0/0	0/0	1/1	0/0	1/1	1/1	1/1	0/0	1/1	1/1	1/1	0/0	1/1	0/0	0/0	./.	0/0	0/0	./.	./.	0/0	./.	0/0
Es1H	41946621	Es1H_41946621	A	C	GT	0/0	0/0	./.	0/0	1/1	1/1	1/1	./.	0/0	0/0	0/0	0/0	1/1	1/1	1/1	0/0	1/1	0/0	0/0	0/0	1/1	0/0	0/0	0/0	1/1	0/0	1/1	1/1	1/1	0/0	./.	1/1	1/1	1/1	1/1	0/0
Es1H	41959293	Es1H_41959293	C	G	GT	0/0	0/0	1/1	0/0	0/0	0/0	0/0	1/1	0/0	0/0	0/0	0/0	0/0	0/0	0/0	0/0	0/0	0/0	0/0	0/0	0/0	0/0	0/0	0/0	0/0	0/0	0/0	0/0	0/0	0/0	1/1	0/0	0/0	0/0	0/0	0/0
Es1H	41974171	Es1H_41974171	A	T	GT	0/1	0/0	0/0	0/0	0/1	0/1	0/0	0/1	0/1	0/1	0/0	./.	0/0	0/0	0/0	0/0	0/1	0/0	0/1	0/1	0/1	0/1	0/0	0/0	0/0	0/1	0/0	0/1	0/1	0/0	0/0	0/0	0/0	0/1	0/1	0/1
Es1H	41994630	Es1H_41994630	T	G	GT	0/0	0/0	0/0	0/0	0/0	0/0	0/0	0/0	0/0	0/0	0/0	0/0	1/1	1/1	1/1	0/0	1/1	0/0	0/0	0/0	1/1	0/0	0/0	0/0	1/1	0/0	1/1	1/1	0/0	0/0	0/0	0/0	0/0	0/0	0/0	0/0
Es1H	42052842	Es1H_42052842	G	C	GT	1/1	1/1	0/0	1/1	1/1	1/1	1/1	0/0	0/0	0/0	1/1	1/1	0/0	0/0	0/0	0/0	0/0	0/0	0/0	0/0	0/0	0/0	0/0	1/1	0/0	0/0	0/0	0/0	0/0	1/1	0/0	1/1	1/1	1/1	1/1	0/0
Es1H	42085188	Es1H_42085188	C	T	GT	0/0	0/0	1/1	0/0	0/0	0/0	0/0	0/0	0/0	0/0	0/0	0/0	0/0	0/0	0/0	0/0	0/0	0/0	0/0	0/0	0/0	0/0	0/0	0/0	0/0	0/0	0/0	0/0	0/0	0/0	1/1	0/0	0/0	0/0	0/0	0/0
Es1H	42091440	Es1H_42091440	T	G	GT	1/1	0/0	0/0	0/0	0/0	0/0	0/0	0/0	0/0	0/0	0/0	0/0	0/0	0/0	0/0	0/0	0/0	0/0	0/0	0/0	0/0	0/0	0/0	0/0	0/0	0/0	0/0	0/0	0/0	1/1	0/0	0/0	0/0	0/0	0/0	0/0
Es1H	42122774	Es1H_42122774	C	G	GT	0/0	0/0	0/0	0/0	0/0	0/0	0/0	./.	0/0	0/0	0/0	0/0	0/0	0/0	0/0	1/1	0/0	0/0	1/1	1/1	0/0	1/1	1/1	0/0	0/0	1/1	0/0	0/0	./.	0/0	0/0	0/0	0/0	0/0	0/0	0/0
Es1H	42146571	Es1H_42146571	T	C	GT	0/0	1/1	0/0	0/0	1/1	1/1	1/1	0/0	1/1	1/1	0/0	0/0	0/0	0/0	0/0	0/0	0/0	0/0	0/0	0/0	0/0	0/0	0/0	0/0	0/0	0/0	0/0	0/0	0/0	0/0	1/1	1/1	1/1	1/1	1/1	0/0
Es1H	42227264	Es1H_42227264	C	T	GT	0/0	0/0	0/0	1/1	0/0	0/0	0/0	0/0	0/0	0/0	0/0	0/0	0/1	0/0	0/0	0/0	0/0	0/0	0/0	0/0	0/0	0/0	0/0	0/0	0/0	0/0	0/0	0/0	0/1	1/1	0/0	0/0	0/0	0/0	0/0	0/0
Es1H	42254822	Es1H_42254822	G	A	GT	0/0	0/0	0/0	0/0	0/0	0/0	0/0	0/0	0/0	0/0	0/0	1/1	0/0	0/0	0/0	1/1	0/0	1/1	0/0	0/0	0/0	0/0	1/1	0/0	0/0	1/1	0/0	0/0	0/0	0/0	0/0	0/0	0/0	0/0	0/0	0/0
Es1H	42265737	Es1H_42265737	T	C	GT	1/1	0/0	1/1	1/1	0/0	0/0	0/0	0/0	0/0	0/0	0/0	1/1	1/1	1/1	1/1	1/1	1/1	1/1	1/1	1/1	0/0	1/1	1/1	1/1	1/1	1/1	1/1	1/1	0/0	1/1	0/0	0/0	0/0	0/0	0/0	1/1
Es1H	42272021	Es1H_42272021	C	A	GT	./.	0/0	./.	0/0	0/0	0/0	0/0	0/0	0/0	0/0	0/0	./.	1/1	0/1	1/1	./.	0/1	0/0	0/0	0/0	0/0	0/0	./.	1/1	1/1	0/0	1/1	0/1	0/0	0/0	0/0	0/0	0/0	0/0	0/0	./.
Es1H	42282498	Es1H_42282498	G	C	GT	0/0	0/0	0/0	0/0	0/0	0/0	0/0	0/0	0/0	0/0	0/0	0/0	1/1	1/1	1/1	0/0	1/1	0/0	1/1	1/1	0/0	1/1	0/0	1/1	./.	0/0	1/1	1/1	0/0	0/0	0/0	0/0	0/0	0/0	0/0	0/0
Es1H	42413067	Es1H_42413067	C	T	GT	0/0	0/0	0/0	0/0	0/0	0/0	0/0	0/0	0/0	0/0	0/0	0/0	0/0	0/0	0/0	1/1	0/0	1/1	0/0	0/0	0/0	0/0	1/1	0/0	0/0	1/1	0/0	0/0	0/0	0/0	0/0	0/0	0/0	0/0	0/0	0/0
Es1H	42436345	Es1H_42436345	G	A	GT	0/0	1/1	0/0	0/0	0/0	0/0	0/0	0/0	0/0	0/0	0/0	0/0	0/0	0/0	0/0	0/0	0/0	0/0	0/0	0/0	1/1	0/0	0/0	0/0	0/0	0/0	0/0	0/0	0/0	0/0	0/0	0/0	0/0	0/0	0/0	0/0
Es1H	42463073	Es1H_42463073	C	T	GT	0/0	0/0	0/0	0/0	0/0	0/0	0/0	0/0	0/0	0/0	0/0	0/0	0/0	0/0	0/0	1/1	0/0	1/1	./.	./.	0/0	./.	1/1	0/0	0/0	1/1	0/0	0/0	0/0	0/0	0/0	0/0	0/0	0/0	0/0	0/0
Es1H	42467456	Es1H_42467456	A	G	GT	0/0	0/0	0/0	0/0	1/1	0/0	0/0	0/0	0/0	0/0	0/0	0/0	0/0	0/0	0/0	0/0	0/0	0/0	0/0	0/0	0/0	0/0	0/0	0/0	0/0	0/0	0/0	0/0	1/1	0/0	0/0	1/1	1/1	1/1	1/1	0/0
Es1H	42499111	Es1H_42499111	G	A	GT	0/0	0/0	0/0	1/1	0/0	0/0	0/0	0/0	0/0	0/0	0/0	1/1	1/1	1/1	1/1	0/0	1/1	0/0	0/0	0/0	0/0	0/0	0/0	1/1	1/1	0/0	1/1	1/1	0/0	0/0	0/0	0/0	0/0	0/0	0/0	0/0
Es1H	42504902	Es1H_42504902	G	A	GT	0/0	0/0	1/1	1/1	0/0	1/1	0/0	1/1	0/0	1/1	0/0	0/0	0/0	0/0	0/0	0/0	0/0	0/0	0/0	0/0	0/0	0/0	0/0	0/0	0/0	0/0	0/0	0/0	0/0	1/1	0/0	0/0	0/0	0/0	0/0	1/1
Es1H	42521797	Es1H_42521797	C	A	GT	0/0	0/0	1/1	1/1	0/0	0/0	0/0	0/0	./.	0/0	0/0	0/0	0/0	0/0	0/0	0/0	0/0	0/0	0/0	0/0	0/0	0/0	0/0	0/0	0/0	0/0	0/0	0/0	0/0	1/1	0/0	0/0	0/0	0/0	0/0	1/1
Es1H	42564861	Es1H_42564861	T	C	GT	0/0	0/0	1/1	0/0	0/0	0/0	0/0	0/0	0/0	0/0	0/0	0/0	0/0	0/0	0/0	0/0	0/0	0/0	0/0	0/0	0/0	0/0	0/0	0/0	0/0	0/0	0/0	0/0	0/0	0/0	0/0	0/0	0/0	0/0	0/0	1/1
Es1H	42607105	Es1H_42607105	G	A	GT	1/1	0/0	0/0	1/1	0/0	0/0	1/1	0/0	1/1	0/0	1/1	0/0	0/0	0/0	0/0	0/0	0/0	0/0	0/0	0/0	0/0	0/0	0/0	0/0	0/0	0/0	0/0	0/0	0/0	0/0	1/1	0/0	0/0	0/0	0/0	0/0
Es1H	42652671	Es1H_42652671	G	A	GT	0/0	1/1	1/1	0/0	1/1	1/1	0/0	1/1	0/0	1/1	0/0	0/0	./.	0/1	0/0	0/0	0/0	0/0	0/0	0/0	1/1	0/0	./.	0/0	0/0	0/0	./.	0/0	1/1	1/1	0/0	1/1	1/1	1/1	1/1	1/1
Es1H	42658939	Es1H_42658939	C	T	GT	0/0	0/0	0/0	0/0	0/0	0/0	0/0	0/0	0/0	0/0	0/0	0/1	0/1	0/1	0/0	0/1	0/1	0/1	0/1	0/1	0/0	0/1	0/1	0/1	0/1	0/1	0/1	0/1	0/0	0/0	0/0	0/0	0/0	0/0	0/0	0/0
Es1H	42828118	Es1H_42828118	G	A	GT	1/1	0/0	0/0	0/0	0/0	0/0	0/0	0/0	0/0	0/0	0/0	./.	0/0	./.	0/0	0/0	0/0	1/1	0/0	0/0	0/0	0/0	./.	0/0	0/0	0/0	0/0	0/0	0/0	0/0	0/0	0/0	0/0	0/0	0/0	0/0
Es1H	42846998	Es1H_42846998	G	A	GT	0/0	0/0	0/0	0/0	0/0	0/0	0/0	0/0	1/1	0/0	1/1	0/0	0/0	0/0	0/0	0/0	0/0	0/0	0/0	0/0	0/0	0/0	0/0	0/0	0/0	0/0	0/0	0/0	0/0	0/0	0/0	0/0	0/0	0/0	0/0	0/0
Es1H	42847060	Es1H_42847060	T	C	GT	0/0	0/0	0/0	0/0	0/0	0/0	0/0	0/0	0/0	0/0	0/0	0/0	0/0	0/0	0/0	0/0	0/0	0/0	0/0	0/0	0/0	0/0	0/0	0/0	1/1	0/0	1/1	1/1	0/0	0/0	0/0	0/0	0/0	0/0	0/0	0/0
Es1H	42892681	Es1H_42892681	T	C	GT	0/0	0/0	0/0	0/0	0/0	0/0	0/0	0/0	1/1	0/0	1/1	0/0	0/0	0/0	0/0	0/0	0/0	1/1	1/1	1/1	0/0	0/0	1/1	0/0	0/0	0/0	0/0	0/0	0/0	0/0	0/0	0/0	0/0	0/0	0/0	0/0
Es1H	42903367	Es1H_42903367	G	T	GT	0/0	0/0	1/1	0/0	1/1	1/1	1/1	1/1	0/0	1/1	0/0	0/0	0/0	0/0	0/0	0/0	0/0	0/0	0/0	0/0	0/0	0/0	0/0	0/0	0/0	0/0	0/0	0/0	1/1	0/0	0/0	1/1	1/1	1/1	1/1	1/1
Es1H	42917525	Es1H_42917525	C	A	GT	1/1	1/1	1/1	1/1	0/0	0/0	0/0	0/0	0/0	0/0	0/0	1/1	1/1	1/1	1/1	0/0	1/1	0/0	0/0	0/0	1/1	0/0	0/0	0/0	0/0	0/0	0/0	0/0	0/0	1/1	1/1	0/0	0/0	0/0	0/0	0/0
Es1H	42960381	Es1H_42960381	G	T	GT	0/0	0/0	0/0	0/0	0/0	0/0	0/0	0/0	0/0	0/0	0/0	1/1	1/1	1/1	1/1	0/0	1/1	0/0	0/0	0/0	1/1	0/0	0/0	0/0	0/0	0/0	0/0	0/0	0/0	0/0	0/0	0/0	0/0	0/0	0/0	0/0
Es1H	42966535	Es1H_42966535	C	A	GT	0/0	0/0	0/0	0/0	0/0	0/0	0/0	0/0	1/1	0/0	1/1	0/0	0/0	0/0	0/0	0/0	0/0	0/0	0/0	0/0	0/0	0/0	0/0	0/0	0/0	0/0	0/0	0/0	0/0	0/0	0/0	0/0	0/0	0/0	0/0	0/0
Es1H	42975372	Es1H_42975372	C	T	GT	0/0	1/1	0/0	0/0	0/0	0/0	0/0	0/0	0/0	0/0	0/0	1/1	1/1	1/1	1/1	0/0	1/1	0/0	0/0	0/0	1/1	0/0	0/0	0/0	0/0	0/0	0/0	0/0	0/0	0/0	0/0	0/0	0/0	0/0	0/0	0/0
Es1H	42981701	Es1H_42981701	C	T	GT	1/1	0/0	0/0	1/1	0/0	0/0	0/0	0/0	0/0	0/0	0/0	0/0	0/0	0/0	0/0	0/0	0/0	0/0	0/0	0/0	0/0	0/0	0/0	0/0	0/0	0/0	0/0	0/0	0/0	1/1	1/1	0/0	0/0	0/0	0/0	0/0
Es1H	43008545	Es1H_43008545	G	A	GT	0/0	0/0	0/0	0/0	0/0	0/1	0/0	0/0	0/0	0/1	0/0	0/0	0/0	0/0	0/0	0/0	0/0	0/0	0/1	0/1	0/1	0/0	0/1	0/0	0/0	0/0	0/0	0/0	0/0	0/0	0/0	0/0	0/0	0/0	0/1	0/0
Es1H	43018922	Es1H_43018922	G	T	GT	0/0	0/1	0/0	0/0	0/0	0/0	0/0	0/0	0/0	0/0	0/0	1/1	1/1	1/1	1/1	0/0	1/1	0/0	0/0	0/0	1/1	0/0	0/0	0/0	0/0	0/0	0/0	0/0	0/0	0/0	0/0	0/0	0/0	0/0	0/0	0/0
Es1H	43031681	Es1H_43031681	C	T	GT	0/0	0/0	1/1	0/0	1/1	1/1	1/1	1/1	0/0	1/1	0/0	0/0	0/0	0/0	0/0	1/1	0/0	0/0	0/0	0/0	0/0	1/1	0/0	0/0	0/0	1/1	0/0	0/0	1/1	0/0	0/0	1/1	1/1	1/1	1/1	1/1
Es1H	43043946	Es1H_43043946	C	T	GT	0/0	0/0	1/1	0/0	0/0	./.	1/1	1/1	0/0	1/1	0/0	0/0	0/0	0/0	0/0	0/0	0/0	0/0	0/0	0/0	0/0	0/0	0/0	0/0	0/0	0/0	0/0	0/0	0/0	0/0	0/0	0/0	0/0	0/0	0/0	0/0
Es1H	43268684	Es1H_43268684	A	C	GT	1/1	1/1	0/0	1/1	0/0	0/0	0/0	0/0	0/0	./.	0/0	0/0	0/0	0/0	0/0	0/0	0/0	0/0	0/0	0/0	0/0	0/0	0/0	0/0	0/0	0/0	0/0	0/0	0/0	0/0	1/1	1/1	0/0	0/0	0/0	0/0
Es1H	43271210	Es1H_43271210	G	A	GT	./.	./.	0/0	./.	0/0	1/1	0/0	0/0	0/0	./.	0/0	0/0	0/0	0/0	0/0	0/0	0/0	1/1	1/1	1/1	0/0	0/0	1/1	1/1	0/0	0/0	0/0	0/0	0/0	1/1	./.	./.	0/0	0/0	0/0	1/1
Es1H	43284081	Es1H_43284081	T	C	GT	./.	./.	0/0	./.	1/1	0/0	0/0	0/0	0/0	0/0	0/0	0/0	0/0	0/0	0/0	0/0	0/0	0/0	0/0	0/0	0/0	0/0	0/0	0/0	0/0	0/0	0/0	0/0	1/1	0/0	./.	./.	1/1	1/1	1/1	0/0
Es1H	43325777	Es1H_43325777	A	G	GT	1/1	1/1	0/0	1/1	0/0	0/0	0/0	0/0	0/0	0/0	0/0	0/0	0/0	0/0	0/0	0/0	0/0	0/0	0/0	0/0	0/0	0/0	0/0	0/0	0/0	0/0	0/0	0/0	0/0	0/0	1/1	1/1	./.	0/0	0/0	0/0
Es1H	43355698	Es1H_43355698	C	G	GT	1/1	1/1	0/0	1/1	0/0	0/0	0/0	0/0	0/0	0/0	0/0	0/0	0/0	0/0	0/0	0/0	0/0	0/0	0/0	0/0	0/0	0/0	0/0	0/0	0/0	0/0	0/0	0/0	0/0	0/0	1/1	1/1	0/0	0/0	0/0	0/0
Es1H	43456253	Es1H_43456253	T	C	GT	1/1	1/1	0/0	1/1	0/0	0/0	0/0	0/0	0/0	0/0	0/0	0/0	0/0	0/0	0/0	0/0	0/0	0/0	0/0	0/0	0/0	0/0	0/0	0/0	0/0	0/0	0/0	0/0	0/0	0/0	1/1	1/1	0/0	0/0	0/0	0/0
Es1H	43471031	Es1H_43471031	G	A	GT	1/1	1/1	0/0	1/1	0/0	1/1	1/1	1/1	0/0	1/1	1/1	0/0	0/0	0/0	0/0	0/0	0/0	0/0	0/0	0/0	0/0	0/0	0/0	0/0	0/0	0/0	0/0	0/0	0/0	1/1	1/1	1/1	0/0	0/0	0/0	1/1
Es1H	43497363	Es1H_43497363	G	A	GT	0/0	0/0	0/0	0/0	0/0	0/0	0/0	0/0	0/0	0/0	0/0	0/0	0/0	0/0	0/0	0/0	0/0	0/0	0/0	0/0	1/1	0/0	0/0	0/0	1/1	0/0	1/1	1/1	0/0	0/0	0/0	0/0	0/0	0/0	0/0	0/0
Es1H	43498921	Es1H_43498921	G	T	GT	./.	0/0	0/0	0/0	0/0	0/0	1/1	./.	0/0	1/1	0/0	0/0	0/0	0/0	0/0	0/0	0/0	0/0	0/0	0/0	0/0	0/0	0/0	0/0	0/0	0/0	0/0	0/0	0/0	0/0	0/0	0/0	0/0	0/0	0/0	0/0
Es1H	43538245	Es1H_43538245	C	T	GT	1/1	./.	0/0	1/1	0/0	1/1	0/0	0/0	1/1	0/0	./.	1/1	1/1	0/0	0/0	0/0	0/0	./.	1/1	1/1	0/0	0/0	./.	./.	0/0	./.	0/0	0/0	0/0	1/1	1/1	1/1	0/0	0/0	0/0	1/1
Es1H	43630197	Es1H_43630197	C	T	GT	0/0	0/0	./.	0/0	0/0	0/0	1/1	1/1	0/0	1/1	0/0	0/0	0/0	0/0	0/0	0/0	0/0	0/0	0/0	0/0	0/0	./.	0/0	0/0	0/0	0/0	0/0	0/0	0/0	0/0	0/0	0/0	0/0	0/0	0/0	0/0
Es1H	43720957	Es1H_43720957	G	A	GT	0/0	0/0	0/0	1/1	0/0	0/0	0/0	0/0	0/0	0/0	1/1	0/0	0/0	0/0	0/0	0/0	0/0	0/0	0/0	0/0	0/0	0/0	0/0	0/0	0/0	0/0	0/0	0/0	0/0	1/1	0/0	1/1	0/0	0/0	0/0	0/0
Es1H	43780612	Es1H_43780612	G	A	GT	./.	0/0	1/1	0/0	0/0	0/0	1/1	1/1	1/1	1/1	0/0	0/0	0/0	1/1	1/1	0/0	0/1	0/0	0/0	0/0	1/1	0/0	0/0	0/0	1/1	0/0	1/1	1/1	0/0	0/0	0/0	0/0	0/0	0/0	0/0	0/0
Es1H	43796930	Es1H_43796930	A	G	GT	0/0	0/0	1/1	0/0	0/0	0/0	1/1	1/1	1/1	1/1	0/0	0/0	0/0	1/1	1/1	0/0	1/1	0/0	0/0	0/0	1/1	0/0	0/0	0/0	1/1	0/0	1/1	1/1	0/0	0/0	0/0	0/0	0/0	0/0	0/0	0/0
Es1H	44047741	Es1H_44047741	G	A	GT	0/0	0/0	0/0	0/0	1/1	1/1	1/1	0/0	0/0	0/0	0/0	0/0	./.	./.	0/0	0/0	0/0	0/0	0/0	0/0	0/0	0/0	0/0	0/0	0/0	0/0	./.	0/0	1/1	0/0	0/0	0/0	1/1	1/1	1/1	1/1
Es1H	44204715	Es1H_44204715	A	T	GT	./.	0/0	0/0	0/0	1/1	1/1	./.	0/0	0/0	0/0	0/0	0/0	0/0	0/0	0/0	0/0	0/0	0/0	0/0	0/0	0/0	./.	0/0	0/0	0/0	0/0	0/0	0/0	1/1	0/0	0/0	0/0	1/1	1/1	1/1	1/1
Es1H	44220810	Es1H_44220810	A	C	GT	0/0	0/0	0/0	0/0	1/1	1/1	1/1	0/0	0/0	0/0	0/0	0/0	0/0	0/0	0/0	0/0	0/0	0/0	0/0	0/0	0/0	0/0	0/0	0/0	0/0	0/0	0/0	0/0	1/1	0/0	0/0	0/0	1/1	1/1	1/1	1/1
Es1H	44438276	Es1H_44438276	A	G	GT	0/1	0/1	0/1	0/1	0/0	0/0	0/0	0/1	0/1	0/1	0/1	0/1	0/1	0/1	0/1	0/1	0/1	0/1	0/1	0/1	0/1	0/1	1/1	0/1	0/1	0/1	0/1	0/1	0/0	0/1	0/1	0/1	0/0	0/0	0/0	0/0
Es1H	44516870	Es1H_44516870	A	T	GT	0/0	0/0	0/0	0/0	1/1	1/1	1/1	0/0	0/0	0/0	0/0	0/0	0/0	0/0	0/0	0/0	0/0	0/0	0/0	0/0	0/0	0/0	0/0	0/0	0/0	0/0	0/0	0/0	1/1	0/0	0/0	0/0	1/1	1/1	1/1	1/1
Es1H	44540566	Es1H_44540566	A	T	GT	0/0	0/0	0/0	0/0	1/1	1/1	1/1	0/0	0/0	0/0	0/0	0/0	0/0	0/0	0/0	0/0	0/0	0/0	0/0	0/0	0/0	0/0	0/0	0/0	0/0	0/0	0/0	0/0	1/1	0/0	0/0	0/0	1/1	1/1	1/1	1/1
Es1H	44543180	Es1H_44543180	A	G	GT	0/0	0/0	0/0	0/0	1/1	1/1	1/1	0/0	0/0	0/0	0/0	0/0	0/0	0/0	0/0	0/0	0/0	0/0	0/0	0/0	0/0	0/0	0/0	0/0	0/0	0/0	0/0	0/0	1/1	0/0	0/0	0/0	1/1	1/1	1/1	1/1
Es1H	44580959	Es1H_44580959	C	T	GT	1/1	1/1	0/0	1/1	0/0	0/0	0/0	0/0	0/0	0/0	1/1	1/1	1/1	1/1	1/1	1/1	1/1	1/1	1/1	1/1	1/1	1/1	1/1	1/1	1/1	1/1	1/1	1/1	0/0	1/1	1/1	0/0	0/0	0/0	0/0	0/0
Es1H	44587990	Es1H_44587990	G	C	GT	1/1	1/1	0/0	1/1	0/0	0/0	0/0	0/0	0/0	0/0	1/1	1/1	1/1	1/1	1/1	1/1	1/1	1/1	1/1	1/1	1/1	1/1	1/1	./.	1/1	1/1	1/1	1/1	0/0	1/1	1/1	0/0	0/0	0/0	0/0	0/0
Es1H	44589346	Es1H_44589346	T	A	GT	1/1	1/1	0/0	1/1	0/0	0/0	0/0	0/0	0/0	0/0	1/1	1/1	1/1	1/1	1/1	1/1	1/1	1/1	1/1	1/1	1/1	1/1	1/1	1/1	1/1	1/1	1/1	1/1	0/0	1/1	1/1	0/0	0/0	0/0	0/0	0/0
Es1H	44651366	Es1H_44651366	A	C	GT	0/1	0/1	0/0	0/0	0/0	0/1	0/1	0/0	0/0	0/0	0/0	0/0	0/0	0/0	0/0	0/0	0/1	0/0	0/0	0/0	0/0	0/0	0/0	0/0	0/0	0/1	0/0	0/0	0/0	0/0	0/0	0/1	0/0	0/0	0/0	0/0
Es1H	44690789	Es1H_44690789	A	T	GT	0/0	0/0	0/0	0/0	0/0	0/0	0/0	1/1	0/0	1/1	1/1	0/0	0/0	0/0	0/0	0/0	0/0	0/0	0/0	0/0	0/0	0/0	0/0	0/0	0/0	0/0	0/0	0/0	0/0	1/1	0/0	1/1	0/0	0/0	0/0	0/0
Es1H	44829073	Es1H_44829073	T	C	GT	1/1	0/0	0/0	1/1	0/0	0/0	0/0	1/1	1/1	1/1	0/0	0/0	0/0	0/0	0/0	0/0	0/0	0/0	0/0	0/0	0/0	0/0	0/0	0/0	1/1	0/0	1/1	1/1	0/0	0/0	0/0	1/1	0/0	0/0	0/0	0/0
Es1H	44854259	Es1H_44854259	T	A	GT	0/0	0/1	0/1	0/0	0/0	0/0	0/0	0/0	0/0	0/0	0/1	0/1	0/1	0/0	0/1	0/0	0/1	0/1	0/1	0/1	0/1	0/1	0/1	0/1	0/1	0/0	0/1	0/1	0/0	0/1	0/0	0/1	0/1	0/0	0/0	0/0
Es1H	44857492	Es1H_44857492	G	A	GT	0/0	0/0	0/0	0/0	0/0	0/0	0/0	1/1	1/1	1/1	0/0	0/0	0/0	0/0	0/0	0/0	0/0	0/0	0/0	0/0	0/0	0/0	0/0	0/0	0/0	0/0	0/0	0/0	0/0	1/1	0/0	1/1	0/0	0/0	0/0	0/0
Es1H	44879640	Es1H_44879640	T	C	GT	0/0	0/0	0/0	0/0	0/0	0/0	0/0	0/0	0/0	0/0	0/0	0/0	1/1	1/1	1/1	0/0	1/1	0/0	0/0	0/0	1/1	0/0	0/0	0/0	1/1	0/0	1/1	1/1	0/0	0/0	0/0	0/0	0/0	0/0	0/0	0/0
Es1H	44882408	Es1H_44882408	A	T	GT	0/1	0/0	0/0	0/0	0/0	0/0	0/0	0/0	0/0	0/0	0/0	0/0	0/0	0/0	0/0	0/1	0/0	0/1	0/0	0/0	0/0	0/0	0/0	0/0	0/0	0/1	0/1	0/0	0/0	0/0	0/0	0/0	0/0	0/0	0/0	0/0
Es1H	44896621	Es1H_44896621	C	A	GT	0/0	0/0	0/0	0/0	0/0	0/0	0/0	1/1	1/1	1/1	0/0	0/0	1/1	1/1	1/1	0/0	1/1	0/0	0/0	0/0	1/1	0/0	0/0	0/1	0/0	0/0	0/0	0/0	0/0	1/1	0/0	1/1	0/0	0/0	0/0	0/0
Es1H	44904787	Es1H_44904787	C	A	GT	0/0	0/0	0/0	0/0	0/0	0/0	0/0	1/1	0/0	1/1	0/0	0/0	0/0	0/0	0/0	0/0	0/0	0/0	0/0	0/0	0/0	0/0	0/0	0/0	0/0	0/0	0/0	0/0	0/0	0/0	0/0	1/1	0/0	0/0	0/0	0/0
Es1H	44954908	Es1H_44954908	A	G	GT	1/1	0/0	0/0	0/0	0/0	0/0	0/0	0/0	1/1	0/0	0/0	0/1	0/0	0/0	0/0	0/0	0/0	0/1	0/0	0/1	0/0	0/0	0/0	0/0	0/0	0/0	0/0	0/0	0/0	0/0	0/0	0/0	0/0	0/0	0/0	1/1
Es1H	44959437	Es1H_44959437	T	C	GT	1/1	0/0	0/0	0/0	0/0	0/0	0/0	0/0	1/1	0/0	0/0	0/0	0/0	0/0	0/0	0/0	0/0	0/0	0/0	0/0	0/0	0/0	0/1	0/0	0/0	0/0	0/0	0/0	0/0	0/0	0/0	0/0	0/0	0/0	0/0	1/1
Es1H	44966635	Es1H_44966635	C	A	GT	0/0	0/0	0/0	0/0	0/0	0/0	0/0	1/1	0/0	1/1	0/0	0/0	0/0	0/0	0/0	0/0	0/0	0/0	0/0	0/0	0/0	0/0	0/0	0/0	0/0	0/0	0/0	0/0	0/0	0/0	0/0	1/1	0/0	0/0	0/0	0/0
Es1H	44980987	Es1H_44980987	A	T	GT	1/1	0/0	0/0	0/0	0/0	0/0	0/0	0/0	1/1	0/0	0/0	0/0	0/0	0/0	0/0	0/0	0/0	0/0	0/0	0/0	0/0	0/0	0/0	0/0	0/0	0/0	0/0	0/0	0/0	0/0	0/0	0/0	0/0	0/0	0/0	1/1
Es1H	44984291	Es1H_44984291	G	A	GT	1/1	0/0	0/0	0/0	0/0	0/0	0/0	0/0	1/1	0/0	0/0	0/0	0/0	0/0	0/0	0/0	0/0	0/0	0/0	0/0	0/0	0/0	0/0	0/0	0/0	0/0	0/0	0/0	0/0	0/0	0/0	0/0	0/0	0/0	0/0	1/1
Es1H	44992699	Es1H_44992699	C	T	GT	./.	0/0	0/0	0/0	1/1	0/0	1/1	0/0	0/0	0/0	0/0	0/0	0/0	0/0	0/0	0/0	0/0	0/0	0/0	0/0	0/0	0/0	0/0	0/0	0/0	0/0	0/0	0/0	1/1	0/0	0/0	0/0	1/1	1/1	1/1	./.
Es1H	45003415	Es1H_45003415	T	C	GT	1/1	0/0	0/0	0/0	0/0	0/0	0/0	0/0	1/1	0/0	0/0	0/0	0/0	0/0	0/0	0/0	0/0	0/0	0/0	0/0	0/0	0/0	0/0	0/0	0/0	0/0	0/0	0/0	0/0	0/0	0/0	0/0	0/0	0/0	0/0	1/1
Es1H	45041271	Es1H_45041271	C	T	GT	0/0	0/0	1/1	0/0	1/1	0/0	1/1	0/0	0/0	0/0	1/1	0/0	0/0	0/0	0/0	0/0	0/0	0/0	1/1	1/1	0/0	0/0	0/0	0/0	0/1	0/0	0/1	0/1	0/0	1/1	0/0	0/0	1/1	1/1	1/1	0/0
Es1H	45138760	Es1H_45138760	A	G	GT	1/1	0/0	0/0	0/0	0/0	0/0	0/0	0/0	0/0	0/0	0/0	1/1	1/1	1/1	1/1	1/1	1/1	1/1	0/0	0/0	1/1	1/1	0/0	1/1	1/1	0/0	1/1	1/1	0/0	0/0	0/0	0/0	0/0	0/0	0/0	0/0
Es1H	45180881	Es1H_45180881	C	T	GT	1/1	0/0	1/1	0/0	0/0	0/0	0/0	0/0	0/0	1/1	0/0	0/0	0/0	0/0	0/0	0/0	0/0	0/0	./.	0/0	0/0	0/0	1/1	0/0	0/0	1/1	0/0	0/0	0/0	0/0	0/0	0/0	0/0	0/0	0/0	0/0
Es1H	45194154	Es1H_45194154	C	T	GT	0/0	1/1	1/1	0/0	0/0	1/1	0/0	0/0	1/1	0/0	1/1	0/0	0/0	0/0	0/0	0/0	1/1	0/0	1/1	1/1	0/0	0/0	1/1	0/0	0/0	1/1	0/0	0/0	0/0	0/0	1/1	1/1	1/1	1/1	1/1	0/0
Es1H	45266304	Es1H_45266304	A	G	GT	1/1	0/0	0/0	0/0	0/0	0/0	1/1	0/0	1/1	1/1	1/1	0/0	1/1	1/1	1/1	1/1	0/0	1/1	0/0	0/0	1/1	1/1	0/0	0/0	1/1	0/0	1/1	1/1	0/0	0/0	0/0	0/0	0/0	0/0	0/0	0/0
Es1H	45335520	Es1H_45335520	T	C	GT	./.	1/1	0/0	0/0	0/0	0/1	0/0	0/0	0/0	0/0	0/0	0/0	0/0	0/0	0/0	0/0	0/0	0/0	0/0	0/0	0/0	0/0	0/0	0/0	./.	0/0	0/0	0/0	0/0	0/0	1/1	1/1	0/0	1/1	./.	0/0
Es1H	45349041	Es1H_45349041	A	T	GT	0/0	0/0	0/0	0/0	0/0	0/0	0/0	0/0	0/0	0/0	0/0	1/1	0/0	0/0	0/0	0/0	0/1	0/0	0/0	0/0	0/0	0/0	0/0	1/1	0/0	0/0	0/0	0/0	0/0	0/0	0/0	0/0	0/0	0/0	0/0	0/0
Es1H	45350011	Es1H_45350011	C	A	GT	0/0	0/0	0/0	0/0	0/0	0/0	0/0	0/0	0/0	0/0	0/0	0/0	0/0	0/0	0/0	1/1	0/0	1/1	0/0	0/0	0/0	1/1	1/1	0/0	0/0	0/0	0/0	0/0	0/0	0/0	0/0	0/0	0/0	0/0	0/0	0/0
Es1H	45366529	Es1H_45366529	G	A	GT	0/0	0/0	0/0	0/0	0/0	0/0	0/0	1/1	1/1	1/1	1/1	./.	1/1	1/1	1/1	1/1	./.	1/1	0/0	0/0	1/1	1/1	1/1	./.	1/1	1/1	1/1	1/1	0/0	1/1	0/0	0/0	0/0	0/0	0/0	0/0
Es1H	45397921	Es1H_45397921	C	T	GT	0/0	0/0	0/0	0/0	0/0	0/0	./.	0/0	0/0	0/0	0/0	1/1	0/0	0/0	0/0	0/0	1/1	0/0	0/0	0/0	0/0	0/0	0/0	1/1	0/0	0/0	0/0	0/0	0/0	0/0	0/0	0/0	0/0	0/0	0/0	0/0
Es1H	45405893	Es1H_45405893	A	C	GT	0/0	0/0	0/0	0/0	0/0	0/0	0/0	0/0	0/0	0/0	0/0	1/1	0/0	0/0	0/0	0/0	1/1	0/0	0/0	0/0	0/0	0/0	0/0	1/1	0/0	0/0	0/0	0/0	0/0	0/0	0/0	0/0	0/0	0/0	0/0	0/0
Es1H	45407695	Es1H_45407695	A	G	GT	0/0	0/0	0/0	0/0	0/1	0/0	0/1	0/0	0/0	0/1	0/1	0/0	0/0	0/0	0/0	0/0	0/0	0/0	0/0	0/0	0/0	0/0	0/0	0/0	0/0	0/0	0/0	0/0	0/0	0/0	0/0	0/0	0/0	0/0	0/0	0/0
Es1H	45445149	Es1H_45445149	G	A	GT	0/0	1/1	0/0	0/0	0/0	1/1	0/0	0/0	0/0	0/0	0/0	0/0	0/0	0/0	0/0	0/0	0/0	0/0	0/0	0/0	0/0	0/0	0/0	0/0	0/0	0/0	0/0	0/0	0/0	0/0	1/1	1/1	1/1	1/1	1/1	0/0
Es1H	45477987	Es1H_45477987	G	A	GT	0/0	0/0	0/0	0/0	0/0	0/0	0/0	1/1	0/0	1/1	0/0	0/0	./.	0/0	0/0	0/0	0/0	0/0	0/0	0/0	0/0	0/0	./.	0/0	0/0	0/0	0/0	0/0	0/0	0/0	0/0	0/0	0/0	1/1	0/0	0/0
Es1H	45489142	Es1H_45489142	C	T	GT	0/0	0/0	0/0	0/0	0/0	0/0	0/0	0/0	0/0	0/0	1/1	1/1	1/1	1/1	0/0	0/0	0/0	0/0	0/0	0/0	1/1	0/0	0/0	0/0	1/1	0/0	1/1	1/1	0/0	0/0	0/0	0/0	0/0	0/0	0/0	0/0
Es1H	45492752	Es1H_45492752	G	T	GT	1/1	1/1	0/0	0/0	0/0	1/1	1/1	0/0	0/0	0/0	1/1	0/0	0/0	0/0	1/1	0/0	0/0	0/0	1/1	1/1	0/0	0/0	0/0	0/0	0/0	1/1	0/0	0/0	0/0	0/0	1/1	1/1	1/1	0/0	1/1	1/1
Es1H	45693862	Es1H_45693862	G	A	GT	1/1	0/0	1/1	1/1	1/1	0/0	1/1	1/1	./.	1/1	./.	0/0	0/1	0/1	0/0	0/1	0/1	0/0	0/1	0/1	0/1	0/1	0/1	0/1	0/0	0/1	0/1	0/0	0/0	1/1	0/1	0/0	0/0	1/1	0/1	0/1
Es1H	45881263	Es1H_45881263	A	G	GT	1/1	0/0	./.	1/1	./.	0/0	1/1	1/1	./.	1/1	1/1	0/0	0/0	0/0	0/0	0/0	0/0	0/0	0/0	0/0	0/0	0/0	0/0	0/0	0/0	0/0	0/0	0/0	0/0	1/1	0/0	0/0	0/0	./.	0/0	0/0
Es1H	45897259	Es1H_45897259	C	A	GT	1/1	0/0	1/1	1/1	1/1	0/0	1/1	1/1	1/1	1/1	1/1	0/0	0/0	0/0	0/0	0/0	0/0	0/0	0/0	0/0	0/0	0/0	0/0	0/0	0/0	0/0	0/0	0/0	0/0	1/1	0/0	0/0	0/0	1/1	0/0	0/0
Es1H	45918060	Es1H_45918060	T	G	GT	0/0	0/0	0/0	0/0	0/0	0/0	0/0	0/0	0/0	0/0	0/0	1/1	1/1	1/1	0/0	0/0	1/1	1/1	0/0	0/0	1/1	1/1	0/0	1/1	1/1	0/0	1/1	1/1	0/0	0/0	0/0	0/0	0/0	0/0	0/0	0/0
Es1H	45923093	Es1H_45923093	T	C	GT	0/1	0/1	0/0	0/0	0/0	0/0	0/0	0/0	0/0	0/0	0/0	1/1	0/0	0/0	1/1	1/1	0/0	1/1	1/1	1/1	0/0	1/1	1/1	0/0	0/0	1/1	0/0	0/0	0/0	0/0	0/0	0/0	0/0	0/0	0/0	0/0
Es1H	45927848	Es1H_45927848	A	G	GT	0/0	0/0	0/0	0/0	0/0	0/0	0/0	0/0	0/0	0/0	0/0	1/1	1/1	1/1	0/0	0/0	1/1	1/1	0/0	0/0	1/1	1/1	0/0	1/1	1/1	0/0	1/1	1/1	0/0	0/0	0/0	0/0	0/0	0/0	0/0	0/0
Es1H	45946793	Es1H_45946793	T	C	GT	0/0	0/0	0/0	0/0	0/0	0/0	0/0	0/0	0/0	0/0	0/0	1/1	1/1	1/1	1/1	1/1	1/1	1/1	1/1	1/1	1/1	1/1	1/1	1/1	1/1	1/1	1/1	1/1	0/0	0/0	0/0	0/0	0/0	0/0	0/0	0/0
Es1H	45952801	Es1H_45952801	G	A	GT	0/0	0/0	0/0	0/0	0/0	0/0	0/0	0/0	0/0	0/0	0/0	0/0	1/1	1/1	0/0	0/0	1/1	1/1	0/0	0/0	1/1	1/1	0/0	1/1	1/1	0/0	1/1	1/1	0/0	0/0	0/0	0/0	0/0	0/0	0/0	0/0
Es1H	45976107	Es1H_45976107	G	A	GT	0/0	0/0	0/0	0/0	0/0	0/0	0/0	0/0	0/0	0/0	0/0	0/0	0/0	0/0	0/0	0/0	0/0	0/0	0/0	0/0	0/0	0/0	0/0	0/0	1/1	0/0	1/1	0/1	0/0	0/0	0/0	0/0	0/0	0/0	0/0	0/0
Es1H	45995266	Es1H_45995266	C	T	GT	0/0	0/0	0/0	0/0	1/1	0/0	0/0	0/0	0/0	1/1	0/0	0/0	0/0	./.	./.	./.	0/0	0/0	./.	./.	0/0	0/0	./.	0/0	0/0	./.	0/0	0/0	0/0	0/0	0/0	0/0	0/0	0/0	0/0	0/0
Es1H	46001177	Es1H_46001177	G	A	GT	0/0	1/1	0/0	0/0	0/0	1/1	0/0	0/0	0/0	0/0	0/0	0/0	0/0	0/0	0/0	0/0	0/0	0/0	0/0	0/0	0/0	0/0	0/0	0/0	0/0	0/0	0/0	0/0	1/1	0/0	1/1	1/1	1/1	0/0	1/1	1/1
Es1H	46017862	Es1H_46017862	T	C	GT	0/0	0/0	0/0	0/0	0/0	0/0	0/0	0/0	0/0	0/0	0/0	1/1	1/1	1/1	1/1	1/1	1/1	1/1	1/1	1/1	1/1	1/1	1/1	1/1	1/1	1/1	1/1	1/1	0/0	0/0	0/0	0/0	0/0	0/0	0/0	0/0
Es1H	46029017	Es1H_46029017	G	A	GT	0/0	0/0	0/0	0/0	0/0	0/0	0/0	0/0	0/0	0/0	0/0	0/0	0/0	0/0	1/1	1/1	0/0	0/0	1/1	1/1	0/0	0/0	1/1	0/0	0/0	1/1	0/0	0/0	0/0	0/0	0/0	0/0	0/0	0/0	0/0	0/0
Es1H	46030579	Es1H_46030579	G	A	GT	0/0	0/0	0/0	0/0	0/0	0/0	0/0	1/1	0/0	0/0	1/1	0/0	0/0	0/0	0/0	0/0	0/0	0/0	0/0	0/0	0/0	0/0	0/0	0/0	0/0	0/0	0/0	0/0	0/0	0/0	0/0	0/0	0/0	1/1	0/0	0/0
Es1H	46117695	Es1H_46117695	C	A	GT	0/0	0/0	0/0	0/0	0/0	0/0	0/0	0/0	0/0	0/0	0/0	0/0	1/1	1/1	1/1	1/1	1/1	0/0	0/0	0/0	1/1	0/0	1/1	0/0	1/1	1/1	1/1	1/1	0/0	0/0	0/0	0/0	0/0	0/0	0/0	0/0
Es1H	46127579	Es1H_46127579	G	A	GT	0/0	0/0	0/0	0/0	0/0	0/0	0/0	0/0	0/0	0/0	0/0	0/0	0/0	0/0	0/0	0/0	0/0	0/0	0/0	0/0	0/0	0/0	0/0	0/0	1/1	0/0	1/1	1/1	0/0	0/0	0/0	0/0	0/0	0/0	0/0	0/0
Es1H	46199909	Es1H_46199909	G	A	GT	0/0	0/0	0/0	0/0	0/0	0/0	0/0	0/0	0/0	0/0	0/0	0/0	1/1	1/1	1/1	1/1	1/1	0/0	0/0	0/0	1/1	0/0	1/1	0/0	1/1	1/1	1/1	1/1	0/0	0/0	0/0	0/0	0/0	0/0	0/0	0/0
Es1H	46256065	Es1H_46256065	A	T	GT	./.	0/0	0/0	0/0	0/0	0/0	0/0	0/0	0/0	0/0	0/0	0/0	0/0	0/0	0/0	0/0	0/0	1/1	1/1	1/1	0/0	1/1	0/0	0/0	0/0	0/0	0/0	0/0	0/0	0/0	0/0	0/0	0/0	0/0	0/0	0/0
Es1H	46268140	Es1H_46268140	A	C	GT	0/0	1/1	0/0	0/0	0/0	1/1	0/0	0/0	0/0	0/0	0/0	0/0	0/0	0/0	0/0	0/0	0/0	0/0	0/0	0/0	0/0	0/0	0/0	0/0	0/0	0/0	0/0	0/0	0/0	0/0	1/1	1/1	1/1	0/0	1/1	1/1
Es1H	46274396	Es1H_46274396	T	C	GT	0/0	0/0	0/0	0/0	0/0	0/0	1/1	1/1	0/0	0/0	1/1	1/1	0/0	0/0	0/0	0/0	0/0	1/1	1/1	1/1	0/0	1/1	0/0	1/1	0/0	0/0	0/0	0/0	1/1	1/1	0/0	0/0	0/0	1/1	0/0	0/0
Es1H	46276469	Es1H_46276469	C	T	GT	0/0	0/0	0/0	0/0	0/0	0/0	0/0	0/0	0/0	0/0	0/0	0/0	0/0	0/0	0/0	0/0	0/0	1/1	1/1	1/1	0/0	1/1	0/0	0/0	0/0	0/0	0/0	0/0	0/0	0/0	0/0	0/0	0/0	0/0	0/0	0/0
Es1H	46279899	Es1H_46279899	G	T	GT	0/0	0/0	0/0	0/0	0/0	0/0	0/0	0/0	0/0	0/0	0/0	1/1	./.	0/0	0/0	0/0	0/0	0/0	1/1	1/1	0/0	0/0	0/0	1/1	0/0	0/0	0/0	0/0	0/0	0/0	0/0	0/0	0/0	0/0	0/0	0/0
Es1H	46289189	Es1H_46289189	C	G	GT	0/0	0/0	0/0	0/0	0/0	0/0	1/1	1/1	0/0	0/0	1/1	1/1	0/0	0/0	1/1	1/1	0/0	1/1	1/1	1/1	0/0	1/1	1/1	1/1	0/0	1/1	0/0	0/0	1/1	1/1	0/0	0/0	0/0	1/1	0/0	0/0
Es1H	46374736	Es1H_46374736	A	C	GT	0/0	0/0	0/0	0/0	0/0	0/0	0/0	0/0	0/0	0/0	0/0	1/1	0/0	0/0	0/0	0/0	0/0	0/0	0/0	0/0	0/0	0/0	0/0	0/0	1/1	0/0	1/1	1/1	0/0	0/0	0/0	0/0	0/0	0/0	0/0	0/0
Es1H	46375225	Es1H_46375225	G	A	GT	1/1	0/0	0/0	0/0	0/0	0/0	0/0	0/0	1/1	0/0	0/0	0/0	0/0	0/0	./.	0/0	0/0	0/0	./.	./.	0/0	0/0	0/0	0/0	./.	0/0	./.	./.	0/0	0/0	0/0	0/0	0/0	0/0	0/0	0/0
Es1H	46439965	Es1H_46439965	G	A	GT	0/0	1/1	1/1	1/1	0/0	1/1	0/0	0/0	0/0	0/0	0/0	0/0	0/0	0/0	1/1	0/0	0/0	0/0	0/0	0/0	0/0	0/0	0/0	0/0	0/0	0/0	0/0	0/0	0/0	0/0	1/1	1/1	1/1	0/0	1/1	1/1
Es1H	46498432	Es1H_46498432	G	A	GT	0/0	0/0	0/0	./.	0/0	0/0	0/0	1/1	0/0	0/0	1/1	0/0	0/0	0/0	0/0	./.	0/0	0/0	0/0	0/0	0/0	0/0	0/0	0/0	./.	0/0	./.	./.	0/0	0/0	0/0	0/0	0/0	1/1	0/0	0/0
Es1H	46501921	Es1H_46501921	A	T	GT	0/0	0/0	0/0	0/0	0/0	0/0	0/0	0/0	0/0	0/0	0/0	0/0	0/0	0/0	0/0	./.	0/0	0/0	0/0	0/0	0/0	0/0	0/0	0/0	1/1	0/0	1/1	1/1	0/0	0/0	0/0	0/0	0/0	0/0	0/0	0/0
Es1H	46537219	Es1H_46537219	C	T	GT	0/0	0/0	0/0	0/0	1/1	0/0	0/0	0/0	0/0	1/1	0/0	0/0	0/0	0/0	0/0	1/1	0/0	0/0	0/0	0/0	0/0	1/1	0/0	0/0	0/0	1/1	0/0	0/0	0/0	0/0	0/0	0/0	0/0	0/0	0/0	0/0
Es1H	46548942	Es1H_46548942	C	T	GT	0/0	0/0	0/0	0/0	1/1	0/0	0/0	0/0	0/0	1/1	0/0	0/0	0/0	0/0	0/0	1/1	0/0	0/0	0/0	0/0	0/0	1/1	0/0	0/0	0/0	1/1	0/0	0/0	0/0	0/0	0/0	0/0	0/0	0/0	0/0	0/0
Es1H	46558400	Es1H_46558400	C	T	GT	0/0	0/0	0/0	0/0	0/0	0/0	0/0	1/1	0/0	0/0	1/1	0/0	0/0	0/0	0/0	0/0	0/0	0/0	0/0	0/0	0/0	0/0	0/0	0/0	0/0	0/0	0/0	0/0	0/0	0/0	0/0	0/0	0/0	1/1	0/0	0/0
Es1H	46610912	Es1H_46610912	C	T	GT	0/0	0/0	0/0	0/0	0/0	0/0	0/0	0/0	0/0	0/0	0/0	1/1	1/1	0/0	0/0	0/0	0/0	0/0	0/0	0/0	0/0	0/0	0/0	1/1	1/1	0/0	1/1	1/1	0/0	0/0	0/0	0/0	0/0	0/0	0/0	0/0
Es1H	46647194	Es1H_46647194	A	T	GT	0/0	0/0	0/0	0/0	1/1	0/0	0/0	0/0	0/0	1/1	0/0	0/0	0/0	0/0	0/0	1/1	0/0	0/0	0/0	0/0	0/0	1/1	0/0	0/0	0/0	1/1	0/0	0/0	0/0	0/0	0/0	0/0	0/0	0/0	0/0	0/0
Es1H	46666418	Es1H_46666418	A	G	GT	0/0	0/0	0/0	0/0	1/1	0/0	0/0	0/0	0/0	1/1	0/0	0/0	0/0	0/0	0/0	0/0	0/0	0/0	0/0	0/0	0/0	0/0	0/0	0/0	0/0	0/0	0/0	0/0	0/0	0/0	0/0	0/0	0/0	0/0	0/0	0/0
Es1H	46672203	Es1H_46672203	C	T	GT	0/0	0/0	0/0	0/0	1/1	0/0	0/0	0/0	0/0	1/1	0/0	0/0	0/0	0/0	0/0	1/1	0/0	0/0	0/0	0/0	0/0	1/1	0/0	0/0	0/0	1/1	0/0	0/0	0/0	0/0	0/0	0/0	0/0	0/0	0/0	0/0
Es1H	46674511	Es1H_46674511	G	A	GT	1/1	0/0	1/1	0/0	0/0	0/0	0/0	0/0	0/0	0/0	0/0	0/0	0/0	0/0	./.	0/0	0/0	0/0	0/0	0/0	0/0	0/0	0/0	0/0	0/0	0/0	0/0	0/0	0/0	0/0	0/0	0/0	0/0	0/0	0/0	0/0
Es1H	46713620	Es1H_46713620	G	A	GT	0/0	0/0	0/0	0/0	0/0	0/0	0/0	0/0	1/1	0/0	0/0	0/0	0/0	0/1	0/0	0/0	0/1	0/0	0/0	0/0	0/1	0/0	0/0	0/0	0/0	0/0	0/0	0/0	0/0	0/0	0/0	0/0	0/0	0/0	0/0	0/0
Es1H	46869627	Es1H_46869627	C	T	GT	0/0	0/0	0/0	0/0	0/0	0/0	0/0	0/0	0/0	0/0	0/0	0/0	0/0	0/0	0/0	0/0	0/0	./.	0/0	0/0	1/1	0/0	0/0	1/1	0/0	0/0	0/0	0/0	0/0	0/0	0/0	0/0	0/0	0/0	0/0	0/0
Es1H	46870794	Es1H_46870794	G	T	GT	1/1	0/0	0/0	0/0	1/1	0/0	0/0	0/0	0/0	1/1	0/0	0/0	0/0	1/1	0/0	1/1	1/1	0/0	1/1	1/1	0/0	1/1	1/1	0/0	0/0	0/0	0/0	0/0	0/0	0/0	0/0	0/0	0/0	0/0	0/0	0/0
Es1H	46920392	Es1H_46920392	C	T	GT	0/0	0/0	0/0	0/0	0/0	0/0	0/0	0/0	0/0	0/1	0/0	0/0	0/0	0/0	0/0	0/0	0/0	0/0	0/0	0/0	0/0	0/0	0/0	0/0	0/1	0/0	0/1	0/1	0/0	0/0	0/0	0/0	0/1	0/0	0/1	0/0
Es1H	46952036	Es1H_46952036	T	C	GT	0/0	0/0	0/0	0/0	0/0	1/1	0/0	1/1	0/0	0/0	1/1	0/0	0/0	0/0	0/0	0/0	0/0	0/0	0/0	0/0	0/0	0/0	0/0	0/0	0/0	0/0	0/0	0/0	0/0	./.	0/0	0/0	0/0	1/1	0/0	0/0
Es1H	47017526	Es1H_47017526	A	G	GT	0/0	1/1	0/0	0/0	0/0	0/0	0/0	0/0	0/0	0/0	0/0	1/1	1/1	0/0	0/0	1/1	0/0	1/1	1/1	1/1	0/0	1/1	1/1	0/0	0/0	1/1	0/0	0/0	0/0	0/0	0/0	1/1	1/1	0/0	1/1	1/1
Es1H	47055088	Es1H_47055088	C	T	GT	0/0	0/0	0/0	0/0	1/1	0/0	0/0	0/0	0/0	1/1	0/0	0/0	0/0	0/0	0/0	0/0	0/0	0/0	0/0	0/0	0/0	0/0	0/0	0/0	0/0	0/0	0/0	0/0	0/0	0/0	0/0	0/0	0/0	0/0	0/0	0/0
Es1H	47077930	Es1H_47077930	A	G	GT	0/0	0/0	0/0	1/1	0/0	1/1	0/0	1/1	1/1	0/0	1/1	1/1	1/1	0/0	0/0	1/1	0/0	1/1	1/1	1/1	0/0	1/1	1/1	0/0	0/0	1/1	0/0	0/0	0/0	1/1	0/0	0/0	0/0	0/0	0/0	0/0
Es1H	47095656	Es1H_47095656	G	A	GT	0/0	0/0	0/0	0/0	0/0	0/0	0/0	0/0	0/0	0/0	0/0	1/1	1/1	0/0	0/0	0/0	0/0	1/1	1/1	1/1	0/0	1/1	1/1	0/0	0/0	1/1	0/0	0/0	0/0	0/0	0/0	0/0	0/0	0/0	0/0	0/0
Es1H	47157864	Es1H_47157864	C	G	GT	0/1	1/1	0/1	0/0	1/1	1/1	1/1	0/1	1/1	1/1	0/0	0/0	0/0	0/0	1/1	0/0	0/0	0/1	0/0	0/0	0/0	0/0	0/1	0/0	0/0	0/0	0/0	0/0	0/0	0/0	1/1	1/1	1/1	0/0	1/1	1/1
Es1H	47165797	Es1H_47165797	T	A	GT	0/0	1/1	0/0	1/1	1/1	1/1	1/1	0/0	1/1	1/1	0/0	0/0	0/0	0/0	1/1	0/0	0/0	0/0	0/0	0/0	0/0	0/0	0/0	0/0	0/0	0/0	0/0	0/0	0/0	0/0	1/1	1/1	1/1	0/0	1/1	1/1
Es1H	47180053	Es1H_47180053	C	A	GT	0/0	0/0	./.	1/1	0/0	0/0	0/0	0/0	./.	0/0	0/0	0/0	0/0	0/0	1/1	0/0	0/0	0/0	0/0	0/0	0/0	0/0	./.	0/0	0/0	0/0	./.	0/0	0/0	0/0	0/0	0/0	0/0	0/0	0/0	0/0
Es1H	47218518	Es1H_47218518	C	T	GT	0/0	1/1	0/0	0/0	1/1	1/1	1/1	0/0	1/1	1/1	0/0	0/0	0/0	0/0	0/0	1/1	0/0	1/1	0/0	0/0	./.	1/1	0/0	0/0	1/1	1/1	./.	./.	1/1	0/0	1/1	1/1	1/1	0/0	1/1	1/1
Es1H	47332282	Es1H_47332282	T	C	GT	0/1	0/0	0/0	0/0	0/0	0/0	0/0	0/0	0/0	0/0	0/0	0/0	0/0	0/0	0/0	0/1	0/1	0/1	0/1	0/1	0/0	0/1	0/1	0/0	0/0	0/1	0/0	0/0	0/0	0/0	0/0	0/0	0/1	0/0	0/0	0/0
Es1H	47440050	Es1H_47440050	C	T	GT	0/0	0/0	0/0	0/0	0/0	0/0	0/0	0/0	0/0	0/0	0/0	0/0	1/1	0/0	0/0	0/0	0/0	0/0	0/0	0/0	0/0	0/0	0/0	0/0	0/0	0/0	0/0	0/0	0/0	0/0	0/0	0/0	0/0	1/1	0/0	0/0
Es1H	47472362	Es1H_47472362	G	A	GT	0/0	0/0	0/1	1/1	0/0	0/0	0/0	0/0	0/0	0/1	0/0	0/1	1/1	0/0	0/0	0/0	0/0	0/1	0/0	0/1	1/1	0/1	0/1	0/0	0/0	0/0	1/1	1/1	0/0	0/0	0/0	0/0	0/0	1/1	0/0	0/0
Es1H	47479364	Es1H_47479364	G	A	GT	0/0	0/0	0/0	0/0	0/0	0/0	0/0	0/0	0/0	0/0	0/0	1/1	0/0	1/1	0/0	0/0	1/1	0/0	0/0	0/0	0/1	0/0	0/0	1/1	0/0	./.	0/0	./.	1/1	0/0	0/0	0/0	0/0	0/0	0/0	0/0
Es1H	47484333	Es1H_47484333	C	T	GT	0/0	0/0	0/0	0/0	0/0	0/0	0/0	0/0	0/0	0/0	0/0	1/1	0/0	1/1	0/0	1/1	1/1	1/1	0/0	0/0	0/0	1/1	0/0	1/1	0/0	1/1	0/0	0/0	1/1	0/0	0/0	0/0	0/0	0/0	0/0	0/0
Es1H	47568543	Es1H_47568543	C	T	GT	0/0	0/0	0/0	0/0	0/0	0/0	0/0	0/0	0/0	0/0	0/0	0/0	0/0	0/0	0/0	0/0	0/0	0/0	0/0	0/0	1/1	0/0	0/0	0/0	0/0	0/0	1/1	1/1	0/0	0/0	0/0	0/0	0/0	0/0	0/0	0/0
Es1H	47568898	Es1H_47568898	C	T	GT	0/0	1/1	0/0	0/0	1/1	1/1	1/1	0/0	0/0	1/1	0/0	0/0	0/0	0/0	0/0	0/0	0/0	0/0	0/0	0/0	0/0	0/0	0/0	0/0	1/1	0/0	0/0	0/0	0/0	0/0	1/1	1/1	1/1	0/0	1/1	1/1
Es1H	47657802	Es1H_47657802	A	G	GT	0/0	0/0	0/0	0/0	0/0	0/0	0/0	0/0	0/0	0/0	0/0	0/1	0/0	1/1	0/0	0/0	1/1	0/0	0/0	0/0	0/0	0/0	0/0	1/1	0/0	0/0	0/0	0/0	0/0	0/0	0/0	0/0	0/0	0/0	0/0	0/0
Es1H	47679658	Es1H_47679658	G	A	GT	0/0	0/0	0/0	0/0	0/0	0/0	0/0	0/0	0/0	0/0	0/0	1/1	./.	1/1	0/0	0/0	1/1	0/0	./.	./.	0/0	0/0	0/0	1/1	0/0	0/0	0/0	./.	./.	0/0	0/0	0/0	0/0	0/0	0/0	0/0
Es1H	47742597	Es1H_47742597	G	A	GT	0/0	1/1	0/0	0/0	0/0	1/1	0/0	0/0	./.	0/0	0/0	0/0	0/0	0/0	0/0	0/0	0/0	0/0	0/0	0/0	0/0	0/0	0/0	0/0	1/1	0/0	0/0	0/0	0/0	0/0	1/1	1/1	1/1	0/0	1/1	1/1
Es1H	47803089	Es1H_47803089	T	C	GT	0/0	0/0	0/0	0/0	0/0	0/0	0/0	0/0	./.	0/0	0/0	1/1	0/0	1/1	0/0	0/0	1/1	0/0	0/0	0/0	0/0	0/0	0/0	1/1	0/0	0/0	0/0	0/0	0/0	0/0	0/0	0/0	0/0	0/0	0/0	0/0
Es1H	47823791	Es1H_47823791	C	T	GT	1/1	0/0	0/0	0/0	1/1	0/0	1/1	0/0	0/0	1/1	0/0	0/0	1/1	0/0	1/1	0/0	0/0	0/0	1/1	1/1	0/0	0/0	1/1	0/0	0/0	0/0	0/0	0/0	0/0	0/0	0/0	0/0	0/0	1/1	0/0	0/0
Es1H	47824844	Es1H_47824844	C	T	GT	0/0	0/0	0/0	0/0	0/0	0/0	0/0	0/0	0/0	0/0	0/0	0/0	0/0	0/0	0/0	0/0	0/0	0/0	0/0	0/0	0/0	0/0	0/0	0/0	0/0	0/0	0/0	0/0	1/1	1/1	0/0	0/0	0/0	0/0	0/0	0/0
Es1H	47903113	Es1H_47903113	C	A	GT	0/0	0/0	0/0	1/1	1/1	0/0	1/1	0/0	0/0	1/1	1/1	0/0	0/0	0/0	0/0	0/0	0/0	0/0	0/0	0/0	0/0	0/0	0/0	0/0	0/0	0/0	0/0	0/0	0/0	0/0	0/0	0/0	0/0	0/0	0/0	0/0
Es1H	47965498	Es1H_47965498	A	C	GT	0/0	0/0	0/0	0/0	0/0	0/0	0/0	1/1	0/0	0/0	0/0	0/0	0/0	0/0	0/0	0/0	0/0	0/0	0/0	0/0	0/0	0/0	0/0	0/0	0/0	0/0	0/0	0/0	0/0	1/1	0/0	0/0	0/0	0/0	0/0	0/0
Es1H	47997117	Es1H_47997117	T	C	GT	0/0	0/0	0/0	1/1	1/1	0/0	1/1	0/0	0/0	1/1	1/1	0/0	0/0	0/0	0/0	0/0	0/0	0/0	0/0	0/0	0/0	0/0	0/0	0/0	0/0	0/0	0/0	0/0	0/0	0/0	0/0	0/0	0/0	0/0	0/0	0/0
Es1H	47997339	Es1H_47997339	C	T	GT	0/0	1/1	1/1	0/0	0/0	1/1	0/0	0/0	1/1	0/0	0/0	0/0	0/0	0/0	0/0	0/0	0/0	0/0	0/0	0/0	0/0	0/0	0/0	0/0	1/1	0/0	0/0	0/0	0/0	0/0	1/1	1/1	1/1	1/1	1/1	1/1
Es1H	48004471	Es1H_48004471	G	A	GT	0/0	0/1	0/0	0/0	./.	0/0	./.	0/0	0/0	./.	0/0	./.	./.	0/0	0/0	0/0	0/0	0/1	0/0	0/0	0/0	0/1	0/0	./.	0/0	0/0	0/0	0/0	0/0	0/0	0/1	0/1	0/1	./.	0/1	0/0
Es1H	48073056	Es1H_48073056	G	A	GT	0/0	0/0	0/0	0/0	0/0	0/0	0/0	0/0	0/0	0/0	0/0	0/0	0/0	0/0	0/0	0/0	0/0	./.	./.	./.	0/1	0/0	0/0	0/0	0/1	0/0	0/1	0/1	0/0	0/0	0/0	0/0	0/0	0/1	0/1	0/1
Es1H	48073837	Es1H_48073837	G	A	GT	0/0	0/0	0/0	0/0	0/0	0/0	0/0	0/0	0/0	0/0	0/0	0/0	0/0	0/0	0/0	0/0	0/0	./.	./.	./.	0/1	0/0	0/0	0/0	0/1	0/0	0/1	0/1	0/0	0/0	0/0	0/0	0/0	0/1	0/1	0/1
Es1H	48106808	Es1H_48106808	C	T	GT	0/0	0/0	0/0	0/0	0/0	0/0	0/0	0/0	0/0	0/0	0/0	0/0	0/0	1/1	0/0	0/0	1/1	0/0	0/0	0/0	1/1	0/0	0/0	0/0	0/0	0/0	1/1	1/1	0/0	0/0	0/0	0/0	0/0	0/0	0/0	0/0
Es1H	48119495	Es1H_48119495	A	T	GT	0/0	0/0	0/0	0/0	0/0	0/0	0/0	0/0	0/0	0/0	0/0	0/0	0/0	0/0	1/1	1/1	0/0	1/1	1/1	1/1	0/0	1/1	1/1	0/0	0/0	0/0	0/0	0/0	0/0	0/0	0/0	0/0	0/0	1/1	0/0	0/0
Es1H	48127188	Es1H_48127188	A	T	GT	0/0	0/0	0/0	0/0	0/0	0/0	0/0	0/0	0/0	0/0	0/0	0/0	0/0	1/1	0/0	0/0	1/1	0/0	0/0	0/0	1/1	0/0	0/0	0/0	0/0	0/0	1/1	1/1	0/0	0/0	0/0	0/0	0/0	0/0	0/0	0/0
Es1H	48129415	Es1H_48129415	G	A	GT	0/0	0/0	0/0	0/0	0/0	0/0	0/0	1/1	0/0	0/0	0/0	0/0	0/0	0/0	0/0	0/0	0/0	0/0	0/0	0/0	0/0	0/0	0/0	0/0	0/0	0/0	0/0	0/0	0/0	1/1	0/0	0/0	0/0	0/0	0/0	0/0
Es1H	48163413	Es1H_48163413	C	A	GT	0/0	0/0	0/0	0/0	0/0	0/0	0/0	0/0	0/0	0/0	0/0	0/0	0/0	0/0	1/1	1/1	0/0	0/0	1/1	1/1	0/0	1/1	0/0	0/0	0/0	0/0	0/0	0/0	0/0	0/0	0/0	0/0	0/0	0/0	0/0	0/0
Es1H	48202438	Es1H_48202438	G	A	GT	0/0	0/0	0/0	0/0	0/0	0/0	0/0	0/0	0/0	0/0	0/0	0/0	0/0	0/0	1/1	1/1	0/0	0/0	1/1	1/1	0/0	1/1	0/0	0/0	0/0	0/0	0/0	0/0	0/0	0/0	0/0	0/0	0/0	0/0	0/0	0/0
Es1H	48212128	Es1H_48212128	G	A	GT	0/0	0/0	0/0	0/0	0/0	0/0	0/0	1/1	0/0	0/0	1/1	0/0	0/0	0/0	0/0	0/0	0/0	0/0	0/0	0/0	0/0	0/0	0/0	0/0	0/0	0/0	0/0	0/0	0/0	1/1	0/0	0/0	0/0	0/0	0/0	0/0
Es1H	48219899	Es1H_48219899	G	T	GT	0/0	0/0	0/0	0/0	0/0	0/0	0/0	0/0	0/0	0/0	0/0	0/0	0/0	0/0	1/1	1/1	0/0	0/0	1/1	1/1	0/0	./.	0/0	0/0	0/0	0/0	0/0	0/0	0/0	0/0	0/0	0/0	0/0	0/0	0/0	0/0
Es1H	48283474	Es1H_48283474	T	G	GT	1/1	1/1	0/0	0/0	0/0	0/0	0/0	1/1	1/1	0/0	1/1	0/0	0/0	0/0	0/0	0/0	0/0	1/1	0/0	0/0	0/0	0/0	1/1	0/0	0/0	1/1	0/0	0/0	1/1	1/1	1/1	0/0	0/0	1/1	0/0	0/0
Es1H	48326305	Es1H_48326305	C	T	GT	0/0	0/0	0/0	0/0	0/0	0/0	0/0	0/0	0/0	0/0	0/0	0/0	0/0	0/0	1/1	1/1	0/0	0/0	1/1	1/1	0/0	1/1	0/0	0/0	0/0	0/0	0/0	0/0	0/0	0/0	0/0	0/0	0/0	0/0	0/0	0/0
Es1H	48336330	Es1H_48336330	G	A	GT	1/1	1/1	0/0	0/0	0/0	0/0	0/0	1/1	1/1	0/0	1/1	0/0	0/0	0/0	0/0	0/0	0/0	1/1	0/0	0/0	0/0	0/0	1/1	0/0	0/0	1/1	0/0	0/0	1/1	1/1	1/1	0/0	./.	1/1	0/0	0/0
Es1H	48410377	Es1H_48410377	G	C	GT	0/0	0/0	1/1	1/1	1/1	0/0	1/1	0/0	0/0	1/1	0/0	0/0	0/0	1/1	0/0	0/0	1/1	0/0	0/0	0/0	1/1	0/0	0/0	0/0	0/0	0/0	1/1	1/1	0/0	0/0	0/0	0/0	0/0	0/0	0/0	0/0
Es1H	48445195	Es1H_48445195	C	T	GT	1/1	1/1	0/0	0/0	0/0	0/0	./.	0/0	1/1	0/0	0/0	0/0	0/0	0/0	0/0	0/0	0/0	0/0	./.	./.	0/0	./.	0/0	0/0	0/0	0/0	0/0	0/0	1/1	0/0	1/1	0/0	0/0	0/0	0/0	0/0
Es1H	48445783	Es1H_48445783	C	T	GT	0/0	0/0	0/0	0/0	0/0	0/0	0/0	0/0	0/0	0/0	0/0	0/0	0/0	0/0	0/1	0/1	0/0	0/1	0/0	0/0	0/0	0/0	0/0	0/0	0/0	0/0	0/0	0/0	0/0	0/0	0/0	0/1	0/0	0/0	0/0	0/0
Es1H	48459255	Es1H_48459255	C	A	GT	1/1	1/1	0/0	0/0	0/0	1/1	0/0	1/1	1/1	0/0	1/1	0/0	0/0	0/0	0/0	0/0	0/0	1/1	0/0	0/0	0/0	0/0	1/1	0/0	1/1	1/1	0/0	0/0	1/1	1/1	1/1	1/1	1/1	1/1	1/1	1/1
Es1H	48511239	Es1H_48511239	C	T	GT	1/1	1/1	0/0	0/0	0/0	1/1	0/0	1/1	1/1	0/0	1/1	0/0	0/0	0/0	0/0	0/0	0/0	1/1	0/0	0/0	0/0	0/0	1/1	0/0	1/1	1/1	0/0	0/0	1/1	1/1	1/1	1/1	1/1	1/1	1/1	1/1
Es1H	48537932	Es1H_48537932	C	T	GT	0/1	0/1	0/0	0/0	0/0	0/0	0/0	1/1	1/1	0/0	1/1	0/0	0/0	./.	0/0	0/0	./.	0/0	0/0	0/0	0/0	0/0	0/0	0/0	0/0	0/0	0/0	0/0	0/0	0/0	1/1	0/0	0/0	1/1	0/0	0/0
Es1H	48597172	Es1H_48597172	A	T	GT	0/0	0/0	1/1	1/1	0/0	0/0	0/0	1/1	0/0	0/0	0/0	0/0	0/0	1/1	1/1	1/1	1/1	0/0	1/1	1/1	1/1	1/1	0/0	0/0	0/0	0/0	1/1	1/1	0/0	1/1	0/0	0/0	0/0	0/0	0/0	0/0
Es1H	48612883	Es1H_48612883	G	A	GT	0/0	0/0	0/0	0/0	0/0	0/0	0/0	0/0	0/0	0/0	0/0	0/0	0/0	0/0	1/1	1/1	0/0	0/0	1/1	1/1	0/0	1/1	0/0	0/0	0/0	0/0	0/0	0/0	0/0	0/0	0/0	0/0	0/0	0/0	0/0	0/0
Es1H	48646190	Es1H_48646190	G	A	GT	0/0	0/0	0/0	0/0	0/0	0/0	0/0	0/0	0/0	0/0	0/0	0/0	0/0	1/1	1/1	1/1	1/1	0/0	1/1	1/1	0/0	1/1	0/0	0/0	0/0	0/0	0/0	0/0	0/0	0/0	0/0	0/0	0/0	0/0	0/0	./.
Es1H	48676396	Es1H_48676396	C	A	GT	0/0	0/0	0/0	0/0	0/0	0/0	0/0	0/0	0/0	0/0	0/0	0/0	0/0	1/1	0/0	0/0	1/1	0/0	0/0	0/0	0/0	0/0	0/0	0/0	0/0	./.	0/0	0/0	0/0	0/0	0/0	0/0	0/0	0/0	0/0	0/0
Es1H	48686657	Es1H_48686657	C	G	GT	0/0	0/0	0/0	0/0	0/0	0/0	0/0	0/0	0/0	0/0	0/0	1/1	1/1	./.	0/0	0/0	./.	./.	./.	./.	0/0	0/0	./.	1/1	0/0	./.	0/0	0/0	0/0	0/0	0/0	0/0	0/0	0/0	0/0	0/0
Es1H	48724889	Es1H_48724889	T	C	GT	0/0	0/0	0/0	0/0	0/0	0/0	0/0	0/0	./.	0/0	0/0	0/1	0/1	0/0	0/0	0/0	0/1	0/0	0/0	0/0	0/1	0/0	./.	0/1	0/0	0/0	0/1	0/0	0/0	0/0	0/0	0/0	0/0	0/0	0/0	0/0
Es1H	48740684	Es1H_48740684	C	T	GT	0/0	0/1	0/0	0/0	0/0	0/0	0/0	0/1	0/0	0/1	0/1	0/0	0/0	0/1	0/1	0/0	0/0	0/0	0/0	0/0	0/0	0/0	0/0	0/1	0/1	0/0	0/0	0/1	0/0	0/0	0/1	0/1	0/0	0/1	0/1	0/0
Es1H	48768286	Es1H_48768286	G	A	GT	1/1	0/0	0/0	1/1	0/0	1/1	0/0	0/0	0/0	0/0	1/1	0/0	0/0	0/0	0/0	0/0	0/0	0/0	0/0	0/0	0/0	0/0	0/0	0/0	0/0	0/0	0/0	0/0	0/0	0/0	0/0	0/0	0/0	0/0	0/0	0/0
Es1H	48809204	Es1H_48809204	C	G	GT	0/1	0/0	0/0	0/1	0/0	0/1	0/1	0/0	0/0	0/0	0/1	0/1	0/1	0/0	0/1	0/0	0/0	0/0	0/1	0/1	0/1	0/0	0/0	0/1	0/0	0/0	0/0	0/0	0/0	0/0	0/0	0/0	0/0	0/0	0/0	0/0
Es1H	48834596	Es1H_48834596	C	T	GT	0/0	0/0	0/0	0/0	0/0	0/0	0/0	0/1	0/0	1/1	./.	0/0	0/0	0/0	0/0	0/0	0/0	0/0	0/0	0/0	0/0	0/0	0/0	0/0	0/0	0/0	0/0	0/0	1/1	0/0	0/0	0/0	0/0	1/1	0/0	0/0
Es1H	48845251	Es1H_48845251	C	A	GT	0/0	0/0	0/0	0/0	0/0	0/0	0/0	0/0	0/0	0/0	0/0	0/0	0/0	0/0	0/0	0/0	0/0	0/0	0/0	0/0	0/0	0/0	0/0	0/0	1/1	0/0	0/0	0/0	0/0	0/0	0/0	1/1	1/1	0/0	1/1	1/1
Es1H	48859912	Es1H_48859912	A	G	GT	1/1	0/0	0/0	1/1	0/0	0/0	1/1	0/0	0/0	0/0	0/0	1/1	1/1	0/0	1/1	0/0	0/0	0/0	1/1	1/1	1/1	0/0	0/0	1/1	0/0	0/0	0/0	0/0	0/0	0/0	0/0	0/0	0/0	0/0	0/0	0/0
Es1H	48889284	Es1H_48889284	T	G	GT	0/0	0/0	0/0	0/0	0/0	0/0	0/0	0/0	0/0	0/0	0/0	0/0	0/0	1/1	0/0	0/0	1/1	0/0	0/0	0/0	0/0	0/0	0/0	0/0	0/0	0/0	1/1	1/1	0/0	0/0	0/0	0/0	0/0	0/0	0/0	0/0
Es1H	48896782	Es1H_48896782	G	C	GT	0/0	0/0	0/0	0/0	0/0	0/0	0/0	1/1	0/0	1/1	0/0	0/0	0/0	0/0	0/0	0/0	0/0	0/0	0/0	0/0	0/0	0/0	0/0	0/0	0/0	0/0	0/0	0/0	1/1	0/0	0/0	0/0	0/0	1/1	0/0	0/0
Es1H	48960793	Es1H_48960793	G	A	GT	0/0	0/0	0/0	0/0	0/0	0/0	1/1	0/0	0/0	0/0	0/0	0/0	0/0	0/0	0/0	./.	0/0	./.	0/0	0/0	1/1	./.	./.	0/0	0/0	0/0	0/0	0/0	0/0	0/0	0/0	0/0	0/0	0/0	0/0	0/0
Es1H	49014132	Es1H_49014132	G	A	GT	0/0	0/0	0/0	0/0	0/0	0/0	0/1	0/0	0/0	0/0	0/0	0/1	0/1	0/0	0/1	0/0	0/0	0/0	0/1	0/1	0/1	0/0	0/0	0/1	0/0	0/0	0/0	0/0	0/0	0/0	0/0	0/0	0/0	0/0	0/0	0/0
Es1H	49019439	Es1H_49019439	C	T	GT	./.	0/0	0/0	./.	0/0	./.	0/0	0/0	0/0	0/0	./.	./.	0/0	1/1	0/0	0/0	1/1	0/0	0/0	0/0	0/0	0/0	0/0	0/0	0/0	0/0	1/1	1/1	0/0	0/0	0/0	0/0	0/0	0/0	0/0	0/0
Es1H	49041434	Es1H_49041434	C	T	GT	0/0	0/0	./.	0/0	0/0	0/0	0/0	0/0	0/0	0/0	0/0	1/1	1/1	0/0	1/1	0/0	0/0	0/0	1/1	1/1	0/0	0/0	0/0	1/1	0/0	0/0	0/0	0/0	0/0	0/0	0/0	0/0	0/0	0/0	0/0	0/0
Es1H	49092406	Es1H_49092406	C	T	GT	0/0	0/0	0/0	0/0	0/0	0/0	0/0	0/0	0/0	0/0	0/0	1/1	1/1	0/0	1/1	1/1	0/0	1/1	1/1	1/1	0/0	1/1	1/1	1/1	1/1	1/1	0/0	0/0	0/0	0/0	0/0	0/0	1/1	0/0	1/1	1/1
Es1H	49107242	Es1H_49107242	G	C	GT	0/0	0/0	0/0	0/0	0/0	0/0	0/0	0/0	0/0	0/0	0/0	0/0	0/0	0/0	0/0	0/0	0/0	0/0	0/0	0/0	0/0	0/0	0/0	0/0	1/1	0/0	0/0	0/0	0/0	0/0	0/0	0/0	1/1	0/0	1/1	1/1
Es1H	49114825	Es1H_49114825	T	C	GT	1/1	0/0	0/0	1/1	0/0	1/1	1/1	0/0	0/0	0/0	0/1	1/1	1/1	0/0	1/1	1/1	0/0	1/1	1/1	1/1	1/1	1/1	1/1	1/1	1/1	1/1	0/0	0/0	0/0	0/0	0/0	0/0	1/1	0/0	1/1	1/1
Es1H	49213941	Es1H_49213941	C	T	GT	0/0	0/0	0/0	0/0	0/0	1/1	0/0	0/0	0/0	0/0	0/0	1/1	0/0	0/0	0/0	0/0	0/0	0/0	0/0	0/0	0/0	0/0	0/0	1/1	1/1	0/0	1/1	1/1	0/0	0/0	0/0	0/0	1/1	0/0	1/1	1/1
Es1H	49255479	Es1H_49255479	T	C	GT	0/0	1/1	1/1	0/0	1/1	1/1	1/1	1/1	1/1	0/0	0/0	0/0	0/0	0/0	0/0	1/1	0/0	1/1	0/0	0/0	1/1	1/1	1/1	0/0	1/1	1/1	0/0	0/0	0/0	0/0	1/1	1/1	1/1	0/0	1/1	1/1
Es1H	49299352	Es1H_49299352	A	T	GT	0/0	0/0	0/0	0/0	0/0	0/0	0/0	0/0	0/0	0/0	0/0	0/0	0/0	0/0	0/0	1/1	0/0	1/1	0/0	0/0	0/0	1/1	1/1	0/0	0/0	1/1	0/0	0/0	0/0	0/0	0/0	0/0	0/0	0/0	0/0	0/0
Es1H	49308198	Es1H_49308198	G	T	GT	0/0	0/0	0/0	0/0	0/0	0/0	0/0	0/0	0/0	0/0	0/0	1/1	0/0	0/0	0/0	0/0	0/0	0/0	0/0	0/0	0/0	0/0	0/0	1/1	0/0	0/0	1/1	1/1	0/0	0/0	0/0	1/1	0/0	0/0	0/0	0/0
Es1H	49316687	Es1H_49316687	C	T	GT	0/0	0/0	0/0	0/0	1/1	0/0	1/1	0/0	1/1	0/0	1/1	0/0	0/0	0/0	0/0	0/0	0/0	0/0	0/0	0/0	0/0	0/0	0/0	0/0	0/0	0/0	0/0	0/0	1/1	1/1	0/0	0/0	0/0	0/0	0/0	0/0
Es1H	49317228	Es1H_49317228	C	A	GT	0/0	0/0	0/0	1/1	0/0	0/0	0/0	0/0	0/0	1/1	0/0	1/1	0/0	0/0	0/0	0/0	0/0	0/0	0/0	0/0	1/1	0/0	0/0	1/1	0/0	0/0	1/1	1/1	0/0	0/0	0/0	1/1	0/0	1/1	0/0	0/0
Es1H	49325368	Es1H_49325368	G	A	GT	0/0	1/1	0/0	0/0	1/1	1/1	0/0	1/1	0/0	0/0	1/1	0/0	0/0	0/0	0/0	0/0	0/0	0/0	0/0	0/0	0/0	0/0	0/0	0/0	1/1	0/0	0/0	0/0	0/0	0/0	1/1	0/0	1/1	0/0	1/1	1/1
Es1H	49372970	Es1H_49372970	G	A	GT	0/0	0/0	0/0	0/0	1/1	0/0	0/0	0/0	0/0	0/0	1/1	0/0	0/0	0/0	0/0	0/0	0/0	0/0	0/0	0/0	0/0	0/0	0/0	0/0	0/0	0/0	0/0	0/0	1/1	0/0	0/0	0/0	0/0	0/0	0/0	0/0
Es1H	49390466	Es1H_49390466	T	G	GT	0/0	0/0	0/0	1/1	1/1	0/0	0/0	0/0	0/0	0/0	0/0	1/1	0/0	0/0	0/0	1/1	0/0	1/1	1/1	1/1	0/0	1/1	1/1	1/1	0/0	1/1	1/1	1/1	1/1	1/1	0/0	0/0	1/1	1/1	0/0	0/0
Es1H	49431674	Es1H_49431674	G	A	GT	0/0	0/0	0/0	0/1	0/1	0/0	0/0	0/0	0/0	0/1	0/0	0/1	0/1	0/1	0/1	0/1	0/1	0/1	0/0	0/1	0/0	0/0	0/0	0/0	0/0	0/0	0/0	0/0	0/1	0/1	0/0	0/0	0/0	0/0	0/0	0/0
Es1H	49469463	Es1H_49469463	C	T	GT	0/0	1/1	1/1	./.	0/0	1/1	./.	1/1	0/0	0/0	0/0	0/0	0/0	0/0	0/0	0/0	0/0	0/0	0/0	0/0	0/0	0/0	0/0	0/0	1/1	0/0	0/0	0/0	0/0	0/0	1/1	./.	1/1	0/0	1/1	1/1
Es1H	49495168	Es1H_49495168	C	A	GT	0/0	0/0	0/0	0/0	0/0	0/0	1/1	0/0	0/0	0/0	0/0	0/0	0/0	0/0	0/0	0/0	0/0	0/0	0/0	0/0	0/0	0/0	0/0	0/0	0/0	0/0	0/0	0/0	0/0	0/0	0/0	1/1	0/0	0/0	0/0	0/0
Es1H	49501697	Es1H_49501697	A	T	GT	0/0	0/0	0/0	1/1	0/0	0/0	0/0	0/0	0/0	1/1	0/0	1/1	0/0	0/0	0/0	0/0	0/0	0/0	0/0	0/0	0/0	0/0	0/0	0/0	0/0	0/0	0/0	0/0	1/1	0/0	0/0	0/0	0/0	1/1	0/0	0/0
Es1H	49505813	Es1H_49505813	T	C	GT	1/1	0/0	0/0	0/0	1/1	0/0	0/0	0/0	1/1	0/0	1/1	0/0	0/0	0/0	0/0	./.	0/0	0/0	0/0	0/0	0/0	./.	./.	0/0	0/0	./.	0/0	0/0	0/0	1/1	0/0	0/0	0/0	0/0	0/0	0/0
Es1H	49518543	Es1H_49518543	G	C	GT	0/0	0/0	0/0	0/0	0/0	0/0	0/0	0/0	./.	0/0	0/0	0/0	1/1	1/1	1/1	0/0	1/1	0/0	0/0	0/0	./.	0/0	0/0	0/0	0/0	0/0	1/1	1/1	0/0	0/0	0/0	0/0	0/0	0/0	0/0	0/0
Es1H	49520618	Es1H_49520618	C	T	GT	0/0	0/0	1/1	0/0	0/0	0/0	0/0	0/0	0/0	0/0	0/0	0/0	0/0	0/0	0/0	0/0	0/0	0/0	0/0	0/0	0/0	0/0	0/0	0/0	1/1	0/0	0/0	0/0	0/0	0/0	0/0	0/0	1/1	0/0	1/1	1/1
Es1H	49523830	Es1H_49523830	T	C	GT	0/0	1/1	1/1	0/0	0/0	1/1	1/1	1/1	0/0	0/0	0/0	0/0	0/0	0/0	0/0	0/0	0/0	0/0	0/0	0/0	0/0	0/0	0/0	0/0	1/1	0/0	0/0	0/0	0/0	0/0	1/1	1/1	1/1	0/0	1/1	1/1
Es1H	49533772	Es1H_49533772	T	C	GT	0/0	1/1	1/1	0/0	0/0	1/1	1/1	1/1	0/0	0/0	0/0	0/0	0/0	0/0	0/1	0/0	0/0	0/0	0/1	0/0	0/0	0/0	0/0	0/0	1/1	0/0	0/0	0/0	0/0	0/0	1/1	1/1	1/1	0/0	1/1	1/1
Es1H	49543399	Es1H_49543399	C	A	GT	0/0	0/0	0/0	0/0	0/0	0/0	0/0	0/0	0/0	0/0	0/0	0/0	0/0	0/0	0/0	1/1	0/0	1/1	1/1	1/1	0/0	1/1	1/1	1/1	0/0	1/1	0/0	0/0	0/0	0/0	0/0	0/0	0/0	0/0	0/0	0/0
Es1H	49552840	Es1H_49552840	T	C	GT	0/0	0/0	0/0	0/0	0/0	0/0	0/0	0/0	0/0	0/0	0/0	0/0	1/1	1/1	1/1	0/0	1/1	0/0	0/0	0/0	0/0	0/0	0/0	0/0	0/0	0/0	1/1	1/1	0/0	0/0	0/0	0/0	0/0	0/0	0/0	0/0
Es1H	49584224	Es1H_49584224	C	T	GT	0/0	1/1	1/1	0/0	0/0	1/1	0/0	1/1	0/0	0/0	0/0	0/0	1/1	1/1	1/1	0/0	1/1	0/0	1/1	1/1	0/0	0/0	0/0	0/0	1/1	0/0	1/1	1/1	0/0	0/0	1/1	1/1	1/1	0/0	1/1	1/1
Es1H	49593826	Es1H_49593826	G	A	GT	0/0	0/0	0/0	0/0	0/0	0/0	1/1	0/0	0/0	1/1	0/0	1/1	0/0	0/0	0/0	0/0	0/0	0/0	0/0	0/0	1/1	0/0	0/0	1/1	0/0	0/0	0/0	0/0	0/0	0/0	0/0	0/0	0/0	0/0	0/0	0/0
Es1H	49618914	Es1H_49618914	T	A	GT	0/0	0/0	0/0	0/0	0/0	0/0	0/0	0/0	0/0	0/0	0/0	0/0	1/1	1/1	1/1	0/0	1/1	0/0	0/0	0/0	0/0	0/0	0/0	1/1	0/0	0/0	1/1	1/1	0/0	0/0	0/0	0/0	0/0	0/0	0/0	0/0
Es1H	49641482	Es1H_49641482	C	T	GT	1/1	0/0	0/0	0/0	./.	0/0	0/0	0/0	0/0	0/0	0/0	1/1	0/0	0/0	0/0	1/1	0/0	0/0	0/0	0/0	0/0	1/1	1/1	0/0	0/0	1/1	0/0	0/0	0/0	0/0	0/0	0/0	0/0	0/0	0/0	0/0
Es1H	49656373	Es1H_49656373	C	T	GT	1/1	1/1	0/0	1/1	1/1	1/1	0/1	1/1	0/0	1/1	0/0	1/1	0/0	0/0	0/0	1/1	0/0	1/1	0/0	0/0	0/0	1/1	1/1	0/0	0/0	1/1	0/0	0/0	1/1	0/0	1/1	0/0	0/0	1/1	0/0	0/0
Es1H	49671984	Es1H_49671984	C	T	GT	0/0	0/0	0/0	0/0	0/0	0/0	0/0	0/0	0/0	0/0	0/0	0/1	0/1	0/1	0/1	0/0	0/0	0/0	0/1	0/1	0/1	0/0	0/0	0/1	0/1	0/0	0/1	0/1	0/0	0/0	0/0	0/0	0/0	0/0	0/0	0/0
Es1H	49672733	Es1H_49672733	C	T	GT	0/0	0/0	0/0	0/0	0/0	0/0	0/0	0/0	0/0	0/0	0/0	0/0	0/0	0/0	0/0	0/0	0/0	0/0	0/0	0/0	0/0	0/0	0/0	0/0	1/1	0/0	0/0	0/0	0/0	0/0	0/0	1/1	1/1	0/0	1/1	1/1
Es1H	49683643	Es1H_49683643	C	T	GT	0/0	./.	0/1	0/0	./.	./.	0/0	0/0	0/0	0/0	0/0	./.	0/0	0/1	0/0	0/0	0/1	0/0	0/0	0/0	0/0	0/0	0/0	0/0	./.	0/0	0/0	0/1	1/1	0/0	0/0	0/0	0/0	./.	0/0	0/0
Es1H	49692757	Es1H_49692757	T	C	GT	0/0	0/0	0/0	1/1	1/1	0/0	0/0	0/0	0/0	0/0	0/0	0/0	0/0	0/0	0/0	0/0	0/0	0/0	0/0	0/0	0/0	0/0	0/0	0/0	0/0	0/0	0/0	0/0	1/1	0/0	0/0	0/0	0/0	1/1	0/0	0/0
Es1H	49744597	Es1H_49744597	T	A	GT	0/1	1/1	0/0	1/1	1/1	1/1	0/0	1/1	0/0	1/1	0/0	1/1	0/0	0/0	0/0	1/1	0/0	1/1	0/0	0/0	0/0	1/1	1/1	0/0	0/0	1/1	0/0	0/0	1/1	0/0	1/1	0/0	0/0	1/1	0/0	0/0
Es1H	49745990	Es1H_49745990	T	C	GT	0/0	1/1	0/0	1/1	1/1	1/1	0/0	1/1	0/0	1/1	0/0	1/1	0/0	0/0	0/0	1/1	0/0	1/1	0/0	0/0	0/0	1/1	1/1	0/0	0/0	1/1	0/0	0/0	1/1	0/0	1/1	0/0	0/0	1/1	0/0	0/0
Es1H	49752548	Es1H_49752548	G	A	GT	0/0	0/0	0/0	0/0	0/0	0/0	0/0	0/0	0/0	0/0	0/0	./.	0/0	0/0	0/0	1/1	0/0	1/1	0/0	0/0	0/0	1/1	1/1	0/0	0/0	1/1	0/0	0/0	0/0	0/0	0/0	0/0	0/0	0/0	0/0	0/0
Es1H	49844319	Es1H_49844319	T	A	GT	./.	0/1	0/1	0/0	0/0	0/0	0/0	0/0	0/0	0/0	0/0	0/0	0/1	0/1	0/0	0/1	0/1	0/1	0/1	0/1	0/1	0/1	0/1	0/1	0/1	0/1	0/0	0/0	0/0	0/0	0/1	0/0	0/0	0/1	0/0	0/0
Es1H	49859706	Es1H_49859706	G	T	GT	0/0	0/0	0/1	0/0	0/0	0/0	0/1	0/0	0/0	0/0	0/0	0/0	0/1	0/1	0/1	0/1	0/1	0/1	0/1	0/1	0/1	0/0	0/0	0/0	0/0	0/1	0/1	0/1	0/0	0/1	0/0	0/0	0/0	0/0	0/0	0/0
Es1H	49936668	Es1H_49936668	G	A	GT	0/0	0/0	0/0	0/0	0/0	1/1	0/0	0/0	1/1	0/0	1/1	0/0	0/0	0/0	0/0	0/0	0/0	0/0	0/0	0/0	0/0	0/0	0/0	0/0	0/0	0/0	0/0	0/0	0/0	0/0	0/0	0/0	0/0	0/0	0/0	0/0
Es1H	49955174	Es1H_49955174	C	G	GT	0/0	0/0	1/1	0/0	1/1	0/0	0/0	1/1	0/0	0/0	0/0	0/0	0/0	0/0	0/0	1/1	0/0	0/0	0/0	0/0	0/0	1/1	1/1	0/0	1/1	1/1	0/0	0/0	0/0	0/0	0/0	1/1	1/1	0/0	1/1	1/1
Es1H	49986447	Es1H_49986447	A	T	GT	0/0	0/0	1/1	0/0	0/0	0/0	0/0	0/0	0/0	0/0	0/0	0/0	0/0	0/0	0/0	0/0	./.	0/0	0/0	0/0	0/0	0/0	0/0	0/0	1/1	0/0	./.	./.	0/0	0/0	0/0	1/1	1/1	0/0	1/1	1/1
Es1H	49990907	Es1H_49990907	G	A	GT	0/0	0/0	0/0	0/0	0/0	0/0	0/0	0/0	0/0	0/0	0/0	0/0	0/0	0/0	0/0	0/0	./.	0/0	0/0	0/0	0/0	0/0	0/0	0/0	1/1	0/0	./.	./.	0/0	0/0	0/0	1/1	1/1	0/0	1/1	1/1
Es1H	50005673	Es1H_50005673	C	A	GT	./.	1/1	0/0	1/1	0/0	./.	1/1	0/0	./.	0/0	./.	0/0	1/1	1/1	1/1	0/0	./.	1/1	1/1	1/1	1/1	0/0	0/0	1/1	0/0	0/0	0/0	0/0	1/1	0/0	1/1	0/0	0/0	1/1	0/0	0/0
Es1H	50035536	Es1H_50035536	C	T	GT	0/0	0/0	0/0	0/0	0/0	0/0	0/0	0/0	0/0	0/0	0/0	0/0	1/1	0/0	1/1	0/0	0/0	0/0	0/0	0/0	1/1	0/0	0/0	0/0	0/0	0/0	0/0	0/0	0/0	0/0	0/0	0/0	0/0	0/0	0/0	0/0
Es1H	50056247	Es1H_50056247	G	C	GT	0/0	0/0	0/0	0/0	0/0	0/0	0/0	0/0	0/0	0/0	0/0	0/0	0/0	0/0	./.	0/1	0/0	0/0	0/0	0/0	0/0	0/1	0/1	0/0	0/1	0/0	0/1	0/0	0/0	0/0	0/0	0/0	0/0	0/0	0/0	0/0
Es1H	50077370	Es1H_50077370	T	C	GT	1/1	0/0	1/1	0/0	1/1	0/0	0/0	1/1	0/0	0/0	0/0	0/0	0/0	0/0	0/0	1/1	1/1	0/0	0/0	0/0	0/0	1/1	1/1	0/0	1/1	1/1	1/1	1/1	0/0	0/0	0/0	1/1	1/1	0/0	1/1	1/1
Es1H	50092237	Es1H_50092237	C	T	GT	0/0	0/1	0/0	0/0	0/0	0/0	0/0	0/0	0/0	0/0	0/0	0/1	0/0	0/0	0/0	0/0	0/1	0/0	0/1	0/1	0/1	0/1	0/0	0/1	0/0	0/1	0/0	0/0	0/0	0/0	0/1	0/0	0/0	0/0	0/0	0/0
Es1H	50145598	Es1H_50145598	G	T	GT	0/0	0/0	0/0	0/0	0/0	0/0	0/0	0/0	0/0	0/0	0/0	0/0	0/0	0/0	0/0	0/0	0/0	0/0	0/0	0/0	0/0	0/0	0/0	0/0	0/0	0/0	1/1	1/1	0/0	0/0	0/0	0/0	0/0	0/0	0/0	0/0
Es1H	50193692	Es1H_50193692	G	A	GT	1/1	0/0	./.	0/0	1/1	0/0	./.	0/0	./.	0/0	./.	0/0	./.	1/1	./.	0/0	1/1	1/1	1/1	1/1	./.	0/0	0/0	1/1	0/0	0/0	1/1	1/1	0/0	1/1	0/0	0/0	0/0	0/0	0/0	0/0
Es1H	50226497	Es1H_50226497	G	T	GT	0/0	0/0	./.	0/0	0/0	0/0	./.	0/0	./.	0/0	./.	0/0	./.	1/1	./.	0/0	1/1	1/1	1/1	1/1	./.	0/0	0/0	1/1	0/0	0/0	1/1	1/1	0/0	0/0	0/0	0/0	0/0	0/0	0/0	0/0
Es1H	50264246	Es1H_50264246	C	T	GT	1/1	0/0	./.	0/0	1/1	0/0	./.	0/0	0/0	0/0	0/0	0/0	0/0	0/0	0/0	0/0	0/0	0/0	0/0	0/0	./.	0/0	0/0	0/0	0/0	0/0	0/0	0/0	0/0	1/1	0/0	0/0	0/0	0/0	0/0	0/0
Es1H	50269617	Es1H_50269617	G	A	GT	0/0	1/1	./.	1/1	0/0	1/1	./.	0/0	./.	0/0	./.	0/0	./.	0/0	./.	0/0	0/0	0/0	0/0	0/0	./.	0/0	0/0	0/0	0/0	0/0	0/0	0/0	1/1	0/0	1/1	0/0	0/0	1/1	0/0	0/0
Es1H	50282939	Es1H_50282939	C	T	GT	1/1	0/0	./.	0/0	1/1	0/0	./.	0/0	./.	0/0	./.	0/0	./.	1/1	./.	0/0	1/1	1/1	1/1	1/1	./.	0/0	0/0	1/1	0/0	0/0	1/1	1/1	0/0	1/1	0/0	0/0	0/0	0/0	0/0	0/0
Es1H	50288293	Es1H_50288293	T	C	GT	1/1	1/1	./.	1/1	1/1	1/1	./.	0/0	./.	0/0	./.	0/0	./.	1/1	./.	0/0	1/1	1/1	1/1	1/1	./.	0/0	0/0	1/1	0/0	0/0	1/1	1/1	1/1	1/1	1/1	0/0	0/0	1/1	0/0	0/0
Es1H	50302232	Es1H_50302232	T	C	GT	1/1	1/1	./.	1/1	1/1	1/1	1/1	0/0	./.	0/0	./.	0/0	./.	1/1	./.	0/0	1/1	1/1	1/1	1/1	./.	0/0	0/0	1/1	0/0	0/0	1/1	1/1	1/1	1/1	1/1	0/0	0/0	1/1	0/0	0/0
Es1H	50310039	Es1H_50310039	G	C	GT	0/0	0/0	1/1	0/0	0/0	0/0	1/1	0/0	./.	0/0	1/1	0/0	1/1	0/1	1/1	0/0	0/1	0/0	0/0	0/0	1/1	0/0	0/0	0/0	0/0	0/0	0/0	0/0	0/0	0/0	0/0	0/0	0/0	0/0	0/0	0/0
Es1H	50320885	Es1H_50320885	C	T	GT	0/0	1/1	./.	1/1	0/0	1/1	./.	0/0	./.	0/0	./.	0/0	./.	0/0	./.	0/0	0/0	0/0	0/0	0/0	./.	0/0	0/0	0/0	0/0	0/0	0/0	0/0	1/1	0/0	1/1	0/0	0/0	1/1	0/0	0/0
Es1H	50364317	Es1H_50364317	G	A	GT	1/1	0/0	0/0	0/0	0/1	0/0	0/0	0/0	0/0	0/0	0/0	0/0	0/0	0/0	0/0	0/0	0/0	0/0	0/0	0/0	0/0	0/0	0/0	0/0	0/0	0/0	0/0	0/0	0/0	0/1	0/0	0/0	0/0	0/0	0/0	0/0
Es1H	50382534	Es1H_50382534	A	T	GT	0/0	0/0	./.	0/0	0/0	0/0	./.	0/1	./.	1/1	./.	1/1	./.	0/0	./.	1/1	0/0	0/0	0/0	0/0	./.	1/1	1/1	0/0	0/1	1/1	0/0	0/0	0/0	0/0	0/0	1/1	1/1	0/0	1/1	1/1
Es1H	50383167	Es1H_50383167	T	C	GT	0/0	0/0	0/1	0/0	0/0	0/0	1/1	0/0	1/1	0/0	1/1	0/0	1/1	0/0	1/1	0/0	0/0	0/0	0/0	0/0	1/1	0/0	0/0	0/0	0/0	0/0	0/0	0/0	0/0	0/0	0/0	0/0	0/0	0/0	0/0	0/0
Es1H	50386015	Es1H_50386015	A	T	GT	0/0	1/1	0/0	1/1	0/0	0/0	0/0	0/0	0/0	0/0	0/0	0/0	0/0	0/0	0/0	0/0	0/0	0/0	0/0	0/0	0/0	0/0	0/0	0/0	0/0	0/0	0/0	0/0	1/1	0/0	1/1	0/0	0/0	1/1	0/0	0/0
Es1H	50389869	Es1H_50389869	C	G	GT	0/0	0/0	1/1	0/0	0/0	0/0	1/1	0/0	1/1	0/0	1/1	0/0	1/1	0/0	1/1	0/0	0/0	0/0	0/0	0/0	1/1	0/0	0/0	0/0	0/0	0/0	0/0	0/0	0/0	0/0	0/0	0/0	0/0	0/0	0/0	0/0
Es1H	50435529	Es1H_50435529	A	G	GT	0/0	1/1	./.	1/1	0/0	1/1	./.	0/0	./.	0/0	0/0	0/0	./.	0/0	./.	0/0	0/0	0/0	0/0	0/0	0/0	0/0	0/0	0/0	0/0	0/0	0/0	0/0	1/1	0/0	1/1	0/0	0/0	1/1	0/0	0/0
Es1H	50435629	Es1H_50435629	C	T	GT	0/0	0/0	./.	0/0	0/0	0/0	./.	1/1	./.	0/1	0/0	./.	./.	0/0	./.	0/0	0/0	0/0	0/0	0/0	0/0	0/0	0/0	0/0	1/1	0/0	0/0	0/0	0/0	0/0	0/0	1/1	1/1	0/0	1/1	1/1
Es1H	50463432	Es1H_50463432	A	G	GT	1/1	0/0	./.	0/0	1/1	0/0	./.	0/0	./.	0/0	./.	0/0	./.	1/1	./.	0/0	1/1	1/1	1/1	1/1	./.	0/0	0/0	1/1	0/0	0/0	1/1	1/1	0/0	1/1	0/0	0/0	0/0	0/0	0/0	0/0
Es1H	50501395	Es1H_50501395	G	T	GT	1/1	0/0	0/0	0/0	1/1	0/0	0/0	0/0	./.	0/0	./.	0/0	./.	0/0	./.	0/0	0/0	0/0	0/0	0/0	./.	0/0	0/0	0/0	0/0	0/0	0/0	0/0	0/0	1/1	0/0	0/0	0/0	0/0	0/0	0/0
Es1H	50516161	Es1H_50516161	A	G	GT	0/0	0/0	1/1	0/0	0/0	0/0	1/1	0/0	1/1	0/0	1/1	0/0	1/1	0/0	1/1	0/0	0/0	0/0	0/0	0/0	1/1	0/0	0/0	0/0	0/0	0/0	0/0	0/0	0/0	0/0	0/0	0/0	0/0	0/0	0/0	0/0
Es1H	50520885	Es1H_50520885	T	A	GT	0/0	0/0	0/1	0/0	0/0	0/0	0/1	0/0	0/1	0/0	0/1	0/0	0/1	0/0	0/1	0/0	0/0	0/0	0/0	0/0	0/1	0/0	0/0	0/0	0/0	0/0	0/0	0/0	0/0	0/0	0/0	0/0	0/0	0/0	0/0	0/0
Es1H	50535615	Es1H_50535615	T	C	GT	0/0	0/0	1/1	0/0	0/0	0/0	1/1	0/0	./.	0/0	1/1	0/1	1/1	0/0	1/1	0/1	0/0	0/0	0/0	0/0	./.	0/0	0/0	0/0	0/0	0/0	0/0	0/0	0/0	0/0	0/1	0/0	0/0	0/1	0/0	0/0
Es1H	50582957	Es1H_50582957	G	A	GT	0/0	1/1	0/0	1/1	0/0	1/1	0/0	0/0	0/0	0/0	0/0	0/0	0/0	1/1	0/0	0/0	1/1	1/1	1/1	1/1	0/0	0/0	0/0	1/1	0/0	0/0	1/1	1/1	1/1	0/0	1/1	0/0	0/0	1/1	0/0	0/0
Es1H	50679076	Es1H_50679076	A	G	GT	0/0	0/1	0/1	0/1	0/1	0/0	0/1	0/1	0/1	0/0	0/0	0/1	0/1	0/1	0/1	0/1	0/1	0/1	0/1	0/1	0/1	0/1	0/1	0/1	0/1	0/1	0/1	0/1	0/1	0/1	0/1	0/0	0/1	0/0	0/0	0/0
Es1H	50699078	Es1H_50699078	T	A	GT	./.	0/1	0/0	0/0	0/0	0/1	0/0	0/0	0/0	0/0	0/0	0/1	0/1	0/1	0/1	0/1	0/1	0/0	0/0	0/0	0/0	0/0	0/0	0/0	0/1	0/1	0/0	0/0	./.	0/0	0/0	0/1	0/0	0/0	0/0	0/1
Es1H	50735564	Es1H_50735564	G	A	GT	0/1	0/1	0/0	./.	0/0	0/0	0/0	0/0	0/0	0/0	0/0	0/0	0/1	0/1	0/1	0/0	1/1	0/0	./.	./.	0/0	0/0	0/0	0/0	0/0	0/0	0/0	0/0	0/0	0/0	0/0	0/0	0/0	0/0	0/0	0/0
Es1H	50762356	Es1H_50762356	G	A	GT	0/0	0/0	0/0	0/0	0/0	0/0	0/0	0/0	0/0	0/0	0/0	0/0	0/0	0/0	0/0	1/1	./.	0/0	./.	./.	0/0	1/1	1/1	0/0	0/0	1/1	./.	./.	0/0	0/0	0/0	0/0	0/0	0/0	0/0	0/0
Es1H	50769757	Es1H_50769757	T	C	GT	0/0	0/0	0/0	./.	0/0	0/0	0/0	1/1	0/0	1/1	0/0	0/0	0/0	1/1	0/0	0/0	./.	0/0	./.	./.	0/0	0/0	0/0	0/0	1/1	0/0	./.	./.	0/0	0/0	0/0	1/1	1/1	0/0	1/1	1/1
Es1H	50769782	Es1H_50769782	G	A	GT	0/0	0/0	0/0	./.	0/0	0/0	0/0	0/0	0/0	0/0	0/0	0/0	0/0	0/0	0/0	1/1	./.	0/0	./.	./.	0/0	1/1	1/1	0/0	0/0	1/1	0/0	./.	0/0	0/0	0/0	0/0	0/0	0/0	0/0	0/0
Es1H	50778148	Es1H_50778148	A	G	GT	1/1	1/1	0/0	./.	1/1	1/1	1/1	0/0	0/0	0/0	0/0	0/0	1/1	0/0	1/1	1/1	./.	0/0	./.	./.	0/0	1/1	1/1	0/0	0/0	1/1	./.	./.	0/0	0/0	1/1	0/0	0/0	1/1	0/0	0/0
Es1H	50831206	Es1H_50831206	G	A	GT	0/1	1/1	0/0	./.	1/1	1/1	1/1	0/0	0/0	0/0	0/0	0/0	0/0	0/0	0/0	1/1	./.	0/0	./.	0/0	0/0	1/1	1/1	0/0	0/0	1/1	0/0	./.	0/0	0/0	1/1	0/0	0/0	1/1	0/0	0/0
Es1H	50838758	Es1H_50838758	T	G	GT	1/1	1/1	0/0	./.	1/1	1/1	1/1	0/0	0/0	0/0	0/0	0/0	0/0	0/0	0/0	0/0	./.	0/0	./.	./.	0/0	0/0	0/0	0/0	0/0	0/0	./.	./.	0/0	0/0	1/1	0/0	0/0	1/1	0/0	0/0
Es1H	50861834	Es1H_50861834	C	T	GT	0/0	0/0	0/0	./.	0/0	0/0	0/0	1/1	0/0	1/1	0/0	0/0	0/0	1/1	0/0	0/0	./.	0/0	./.	./.	0/0	0/0	0/0	0/0	1/1	0/0	./.	./.	0/0	0/0	0/0	1/1	1/1	0/0	1/1	1/1
Es1H	50867612	Es1H_50867612	T	G	GT	1/1	1/1	0/0	./.	1/1	1/1	1/1	0/0	0/0	0/0	0/0	0/0	0/0	0/0	0/0	1/1	./.	0/0	./.	./.	0/0	1/1	1/1	0/0	0/0	1/1	./.	./.	0/0	0/0	1/1	0/0	0/0	1/1	0/0	0/0
Es1H	50869023	Es1H_50869023	G	A	GT	0/0	0/0	0/0	./.	0/0	0/0	0/0	0/0	0/0	0/0	0/0	0/0	0/0	0/0	0/0	1/1	0/0	0/0	./.	./.	0/0	1/1	1/1	0/0	0/0	1/1	0/0	0/0	0/0	0/0	0/0	0/0	0/0	0/0	0/0	0/0
Es1H	50877228	Es1H_50877228	T	G	GT	1/1	1/1	0/0	./.	1/1	1/1	1/1	0/0	0/0	0/0	0/0	0/0	0/0	0/0	0/0	1/1	./.	0/0	./.	./.	0/0	1/1	1/1	0/0	0/0	1/1	./.	./.	0/0	0/0	1/1	0/0	0/0	1/1	0/0	0/0
Es1H	51017154	Es1H_51017154	G	A	GT	0/1	0/0	0/1	1/1	0/0	0/0	0/0	0/0	0/0	0/0	0/0	0/1	0/0	0/1	0/1	0/0	1/1	0/0	0/0	0/0	0/1	0/0	0/0	0/0	0/1	0/0	1/1	1/1	0/0	0/0	0/0	0/0	0/0	0/0	0/0	0/0
Es1H	51048050	Es1H_51048050	G	A	GT	1/1	1/1	0/0	0/0	1/1	1/1	1/1	0/0	0/0	0/0	0/0	0/0	0/0	0/0	0/0	1/1	1/1	0/0	1/1	1/1	0/0	1/1	1/1	0/0	0/0	1/1	1/1	1/1	0/0	0/0	1/1	0/0	0/0	1/1	0/0	0/0
Es1H	51058438	Es1H_51058438	G	T	GT	0/1	0/1	0/1	0/1	0/1	0/1	0/1	0/1	0/1	0/1	0/1	0/1	0/1	0/1	0/1	0/1	0/1	0/1	0/1	0/1	0/1	0/1	0/1	0/1	0/1	0/1	0/1	0/1	0/1	0/1	0/1	0/1	0/1	0/1	0/1	0/1
Es1H	51073888	Es1H_51073888	G	C	GT	0/0	0/0	0/0	1/1	1/1	0/0	1/1	0/0	0/0	0/0	0/0	0/0	0/1	0/0	1/1	0/0	0/0	0/0	0/0	0/0	0/0	0/0	0/0	0/0	0/0	0/0	0/0	0/0	./.	1/1	0/0	0/0	0/0	0/0	0/0	0/0
Es1H	51077437	Es1H_51077437	G	A	GT	0/0	0/0	0/0	0/0	1/1	0/0	1/1	0/0	0/0	0/0	0/0	0/0	0/0	0/0	0/0	0/0	0/0	0/0	0/0	0/0	0/0	0/0	0/0	0/0	0/0	0/0	0/0	0/0	0/0	0/0	0/0	0/0	0/0	0/0	0/0	0/0
Es1H	51085776	Es1H_51085776	T	G	GT	0/0	0/0	0/0	0/0	0/0	0/0	0/0	0/0	0/0	0/0	0/0	0/0	0/0	0/0	0/0	1/1	./.	1/1	0/0	0/0	0/0	1/1	1/1	0/0	0/0	1/1	./.	./.	0/0	0/0	0/0	0/0	0/0	0/0	0/0	0/0
Es1H	51100805	Es1H_51100805	C	A	GT	0/0	0/0	0/0	1/1	1/1	0/0	1/1	0/0	0/0	0/0	0/0	0/0	1/1	0/0	1/1	0/0	0/0	0/0	0/0	0/0	0/0	0/0	0/0	0/0	0/0	0/0	./.	./.	1/1	1/1	0/0	0/0	0/0	0/0	0/0	0/0
Es1H	51104419	Es1H_51104419	C	A	GT	0/0	0/0	0/0	0/0	0/0	0/0	0/0	0/0	0/0	0/0	0/0	0/0	0/0	0/0	0/0	0/0	1/1	0/0	1/1	1/1	0/0	0/0	0/0	0/0	0/0	0/0	1/1	1/1	0/0	0/0	0/0	0/0	0/0	0/0	0/0	0/0
Es1H	51108349	Es1H_51108349	A	G	GT	0/0	0/0	0/0	0/0	0/0	0/0	0/0	0/0	0/0	0/0	0/0	0/0	0/0	0/0	0/0	1/1	0/0	1/1	0/0	0/0	0/0	1/1	1/1	0/0	0/0	1/1	0/0	0/0	0/0	0/0	0/0	0/0	0/0	0/0	0/0	0/0
Es1H	51176379	Es1H_51176379	G	A	GT	0/0	0/0	0/0	0/0	./.	0/0	0/0	0/0	0/0	0/0	./.	0/0	1/1	0/0	0/0	0/0	0/1	0/0	1/1	1/1	0/0	0/0	0/0	0/0	0/0	0/0	1/1	0/1	./.	./.	0/0	0/0	./.	./.	0/0	0/0
Es1H	51247870	Es1H_51247870	C	T	GT	0/0	0/0	1/1	0/0	0/0	0/0	0/0	0/0	0/0	0/0	0/0	0/0	0/0	0/0	0/0	0/0	0/0	0/0	0/0	0/0	1/1	0/0	0/0	0/0	0/0	0/0	0/0	0/0	0/0	0/0	0/0	0/0	0/0	0/0	0/0	0/0
Es1H	51350267	Es1H_51350267	C	A	GT	0/0	0/0	0/0	0/0	0/0	0/0	0/0	0/0	0/0	0/0	0/0	0/0	0/0	0/0	0/0	0/0	0/0	0/0	0/0	0/0	0/0	0/0	0/0	0/0	0/0	0/0	1/1	1/1	0/0	0/0	0/0	0/0	0/0	0/0	0/0	0/0
Es1H	51463789	Es1H_51463789	T	G	GT	0/0	0/0	0/0	0/0	0/0	1/1	0/0	1/1	1/1	1/1	0/0	./.	1/1	0/0	0/0	0/0	0/1	0/0	0/0	0/0	0/0	0/0	0/0	0/0	1/1	0/0	1/1	1/1	0/0	0/0	./.	1/1	1/1	0/0	1/1	1/1
Es1H	51654692	Es1H_51654692	T	C	GT	0/0	1/1	0/0	1/1	1/1	0/0	1/1	0/0	0/0	./.	1/1	1/1	1/1	0/0	0/0	1/1	1/1	1/1	1/1	1/1	0/0	1/1	1/1	1/1	0/0	1/1	1/1	1/1	0/0	1/1	1/1	0/0	0/0	0/0	0/0	0/0
Es1H	51729984	Es1H_51729984	T	C	GT	1/1	1/1	1/1	0/0	1/1	1/1	0/0	0/0	0/0	0/1	1/1	0/0	0/0	0/0	0/0	1/1	0/0	1/1	1/1	1/1	0/0	1/1	1/1	0/0	0/0	1/1	0/0	0/0	1/1	1/1	1/1	0/0	0/0	0/0	0/0	0/0
Es1H	51750644	Es1H_51750644	C	T	GT	0/0	1/1	0/0	0/0	0/0	1/1	1/1	1/1	1/1	1/1	1/1	0/0	0/0	0/0	0/0	0/0	0/0	0/0	0/0	0/0	0/0	0/0	0/0	0/0	1/1	0/0	0/0	0/0	0/0	0/0	1/1	1/1	1/1	0/0	1/1	1/1
Es1H	51770002	Es1H_51770002	G	A	GT	0/0	0/0	0/0	1/1	0/0	0/0	0/0	0/0	0/0	0/0	0/0	0/0	0/0	1/1	0/0	0/0	0/0	0/0	0/0	0/0	1/1	0/0	0/0	1/1	0/0	0/0	1/1	1/1	0/0	0/0	0/0	0/0	0/0	0/0	0/0	0/0
Es1H	51823536	Es1H_51823536	C	T	GT	0/0	0/0	0/0	1/1	0/0	0/0	0/0	0/0	0/0	0/0	0/0	0/0	0/0	1/1	0/0	0/0	0/0	0/0	0/0	0/0	1/1	0/0	./.	1/1	0/0	0/0	1/1	1/1	0/0	0/0	0/0	0/0	0/0	0/0	0/0	0/0
Es1H	51862833	Es1H_51862833	A	G	GT	1/1	0/0	0/0	1/1	0/0	1/1	0/0	0/0	0/0	0/0	1/1	0/0	1/1	0/0	1/1	0/0	1/1	0/0	0/0	0/0	0/0	0/0	0/0	0/0	0/0	0/0	0/0	0/0	./.	0/0	0/0	0/0	0/0	0/0	0/0	0/0
Es1H	51868478	Es1H_51868478	A	G	GT	1/1	0/0	0/0	1/1	0/0	1/1	0/0	0/0	0/0	0/0	1/1	0/0	1/1	0/0	1/1	0/0	1/1	0/0	0/0	0/0	0/0	0/0	0/0	0/0	0/0	0/0	0/0	0/0	1/1	0/0	0/0	0/0	0/0	1/1	0/0	0/0
Es1H	51885137	Es1H_51885137	G	T	GT	./.	0/0	0/0	./.	0/0	0/0	1/1	1/1	0/0	1/1	0/0	0/0	./.	0/0	./.	0/0	./.	0/0	0/0	0/0	0/0	0/0	0/0	0/0	1/1	0/0	0/0	0/0	0/0	0/0	0/0	1/1	1/1	0/0	1/1	1/1
Es1H	51885622	Es1H_51885622	A	G	GT	1/1	0/0	1/1	1/1	0/0	1/1	0/0	0/0	0/0	0/0	1/1	0/0	1/1	0/0	1/1	0/0	1/1	0/0	0/0	0/0	0/0	0/0	0/0	1/1	0/0	0/0	0/0	0/0	0/0	0/0	0/0	0/0	0/0	0/0	0/0	0/0
Es1H	51930270	Es1H_51930270	C	T	GT	./.	0/0	1/1	./.	0/0	1/1	0/0	0/0	0/0	0/0	1/1	0/0	./.	0/0	./.	0/0	./.	0/0	0/0	0/0	0/0	0/0	0/0	0/0	0/0	0/0	0/0	0/0	0/0	0/0	0/0	0/0	0/0	0/0	0/0	0/0
Es1H	51930696	Es1H_51930696	C	A	GT	0/0	0/0	0/0	0/0	0/0	1/1	0/0	0/0	0/0	0/0	1/1	0/0	0/0	0/0	0/0	0/0	0/0	0/0	0/0	0/0	0/0	0/0	0/0	0/0	0/0	0/0	0/0	0/0	0/0	0/0	0/0	0/0	0/0	0/0	0/0	0/0
Es1H	51934918	Es1H_51934918	C	T	GT	0/0	0/0	./.	0/0	0/0	0/0	0/0	0/0	0/0	0/0	./.	0/0	0/0	0/0	0/0	0/0	0/0	0/0	0/0	0/0	0/0	0/0	0/0	0/0	0/0	0/0	0/0	0/0	1/1	0/0	0/0	0/0	0/0	1/1	0/0	0/0
Es1H	51937750	Es1H_51937750	T	A	GT	0/0	0/0	0/0	0/0	0/0	0/0	0/0	0/0	0/0	0/0	0/0	0/0	./.	1/1	0/0	0/0	0/0	0/0	0/0	0/0	1/1	0/0	0/0	0/0	0/0	0/0	1/1	1/1	0/0	0/0	0/0	0/0	0/0	0/0	0/0	0/0
Es1H	51973843	Es1H_51973843	G	C	GT	1/1	0/0	1/1	1/1	0/0	1/1	0/0	0/0	0/0	0/0	1/1	0/0	1/1	0/0	1/1	0/0	1/1	0/0	0/0	0/0	0/0	0/0	0/0	0/0	0/0	0/0	0/0	0/0	0/0	0/0	0/0	0/0	0/0	0/0	0/0	0/0
Es1H	52005706	Es1H_52005706	T	C	GT	0/0	1/1	0/0	0/0	1/1	0/0	1/1	1/1	1/1	1/1	0/0	0/0	0/0	0/0	0/0	0/0	0/0	0/0	0/0	0/0	0/0	0/0	0/0	0/0	1/1	0/0	0/0	0/0	0/0	1/1	1/1	1/1	1/1	0/0	1/1	1/1
Es1H	52043344	Es1H_52043344	C	T	GT	1/1	0/0	0/0	1/1	0/0	0/0	0/0	0/0	0/0	0/0	0/0	0/0	0/0	0/0	0/0	0/0	0/0	0/0	0/0	0/0	0/0	0/0	0/0	0/0	0/0	0/0	0/0	0/0	0/0	0/0	0/0	0/0	0/0	0/0	0/0	0/0
Es1H	52112071	Es1H_52112071	A	T	GT	0/1	0/1	0/1	0/0	0/0	./.	0/0	0/0	0/0	0/1	./.	0/0	0/0	0/0	0/0	0/0	0/0	0/0	0/0	0/0	0/0	0/0	0/1	0/1	0/0	0/1	0/0	0/0	0/0	0/0	0/1	0/0	0/0	0/0	0/0	0/0
Es1H	52114342	Es1H_52114342	G	A	GT	./.	0/0	1/1	0/0	0/0	0/0	0/0	0/0	0/0	0/0	0/0	0/0	./.	0/0	./.	0/0	./.	0/0	0/0	0/0	0/0	0/0	0/0	1/1	0/0	0/0	0/0	0/0	0/0	0/0	0/0	0/0	0/0	0/0	0/0	0/0
Es1H	52119051	Es1H_52119051	G	A	GT	0/0	1/1	0/0	0/0	1/1	0/0	1/1	1/1	1/1	1/1	0/0	0/0	0/0	0/0	0/0	0/0	0/0	0/0	0/0	0/0	0/0	0/0	0/0	0/0	1/1	0/0	0/0	0/0	0/0	0/0	1/1	1/1	1/1	0/0	1/1	1/1
Es1H	52128387	Es1H_52128387	G	A	GT	0/0	0/0	0/0	./.	0/0	0/0	0/0	0/0	0/0	0/0	0/0	0/0	0/0	0/0	0/0	0/1	0/0	0/0	1/1	1/1	0/0	1/1	0/1	0/0	0/0	1/1	0/0	0/0	0/0	./.	0/0	0/0	0/0	0/0	0/0	0/0
Es1H	52143605	Es1H_52143605	T	A	GT	0/0	0/0	0/0	0/0	0/0	0/0	0/0	0/0	0/0	0/0	0/0	0/0	1/1	1/1	0/1	1/1	1/1	1/1	1/1	1/1	1/1	1/1	1/1	1/1	0/0	1/1	1/1	1/1	0/0	0/0	0/0	0/0	0/0	0/0	0/0	0/0
Es1H	52171252	Es1H_52171252	G	T	GT	0/0	0/0	0/0	0/0	0/0	0/0	0/0	0/0	0/0	0/0	0/0	0/0	1/1	1/1	1/1	1/1	1/1	1/1	1/1	1/1	1/1	1/1	1/1	1/1	0/0	1/1	1/1	1/1	0/0	0/1	0/1	0/0	0/0	0/0	0/0	0/0
Es1H	52192649	Es1H_52192649	A	T	GT	1/1	1/1	1/1	1/1	0/0	1/1	0/0	0/0	0/0	0/0	1/1	0/0	0/0	./.	0/0	0/0	0/0	./.	0/0	0/0	./.	0/0	0/0	0/0	0/0	0/0	./.	./.	1/1	0/0	0/0	0/0	0/0	1/1	0/0	0/0
Es1H	52220568	Es1H_52220568	C	T	GT	0/0	0/0	0/0	0/0	1/1	0/0	1/1	1/1	1/1	1/1	0/0	0/0	1/1	1/1	1/1	0/0	1/1	0/0	0/0	0/0	1/1	0/0	0/0	0/0	1/1	0/0	1/1	1/1	0/0	1/1	1/1	1/1	1/1	0/0	1/1	1/1
Es1H	52296853	Es1H_52296853	G	C	GT	0/0	0/0	0/0	0/0	1/1	0/0	1/1	1/1	1/1	1/1	0/0	0/0	0/0	0/0	0/0	0/0	0/0	0/0	0/0	0/0	0/0	0/0	0/0	0/0	1/1	0/0	0/0	0/0	0/0	0/0	1/1	1/1	1/1	0/0	1/1	1/1
Es1H	52319310	Es1H_52319310	C	T	GT	0/0	0/0	0/0	0/0	0/0	0/0	0/0	0/0	0/0	0/0	0/0	0/0	0/0	0/0	0/0	0/0	0/0	0/0	0/0	0/0	0/0	0/0	0/0	0/0	0/0	0/0	0/0	0/0	1/1	0/0	0/0	0/0	0/0	1/1	0/0	0/0
Es1H	52451015	Es1H_52451015	G	A	GT	0/0	0/0	0/0	0/0	0/0	1/1	0/0	0/0	0/0	0/0	1/1	0/0	0/0	0/0	0/0	0/0	0/0	0/0	0/0	0/0	0/0	0/0	0/0	0/0	0/0	0/0	0/0	0/0	0/0	0/0	0/0	0/0	0/0	0/0	0/0	0/0
Es1H	52571394	Es1H_52571394	T	A	GT	0/0	0/0	0/0	0/0	0/0	1/1	0/0	0/0	0/0	0/0	0/0	0/0	0/0	0/0	0/0	0/0	0/0	0/0	0/0	0/0	0/0	0/0	0/0	0/0	0/0	0/0	0/0	0/0	0/0	0/0	1/1	0/0	0/0	0/0	0/0	0/0
Es1H	52572385	Es1H_52572385	G	A	GT	0/0	0/0	0/0	1/1	1/1	0/0	0/0	0/0	1/1	0/0	0/0	0/0	0/0	0/0	0/0	0/0	0/0	0/0	0/0	0/0	0/0	0/0	0/0	0/0	0/0	0/0	0/0	0/0	0/0	0/0	0/0	0/0	0/0	0/0	0/0	0/0
Es1H	52617633	Es1H_52617633	G	A	GT	0/0	0/0	0/0	0/0	0/0	0/0	1/1	1/1	0/0	1/1	0/0	0/0	0/0	0/0	0/0	0/0	0/0	0/0	0/0	0/0	0/0	0/0	0/0	0/0	1/1	0/0	0/0	0/0	0/0	0/0	0/0	1/1	1/1	0/0	1/1	1/1
Es1H	52686632	Es1H_52686632	C	G	GT	0/0	0/0	1/1	0/0	0/0	0/0	1/1	1/1	0/0	1/1	1/1	0/0	0/0	0/0	0/0	0/0	0/0	0/0	0/0	0/0	0/0	0/0	0/0	0/0	1/1	0/0	0/0	0/0	1/1	1/1	0/0	1/1	1/1	1/1	1/1	1/1
Es1H	52722579	Es1H_52722579	G	A	GT	0/0	0/0	0/0	0/0	0/0	0/0	0/0	0/0	0/0	0/0	1/1	1/1	0/0	0/0	0/0	0/0	0/0	0/0	0/0	0/0	0/0	0/0	0/0	0/0	1/1	0/0	0/0	0/0	0/0	0/0	1/1	0/0	0/0	0/0	0/0	0/0
Es1H	52770343	Es1H_52770343	T	C	GT	0/1	0/0	0/0	0/1	0/1	0/1	0/1	0/0	0/1	0/0	0/0	0/1	0/1	0/1	0/0	0/1	0/1	0/1	0/0	0/0	0/1	0/1	0/1	0/1	0/1	0/1	0/1	0/1	0/1	0/0	0/0	0/0	0/1	0/1	0/1	0/1
Es1H	52823740	Es1H_52823740	C	G	GT	0/0	0/0	0/0	0/0	0/0	0/0	0/0	0/0	0/0	0/0	0/0	0/0	1/1	1/1	1/1	0/0	1/1	0/0	0/0	0/1	1/1	0/0	0/0	1/1	0/0	0/0	1/1	1/1	0/0	0/0	0/0	0/0	0/0	0/0	0/0	0/0
Es1H	52823876	Es1H_52823876	A	C	GT	0/0	0/0	1/1	0/0	0/0	0/0	1/1	1/1	0/0	1/1	0/0	0/0	0/0	0/0	0/0	0/0	0/0	0/0	0/0	0/0	0/0	0/0	0/0	0/0	0/0	0/0	0/0	0/0	1/1	1/1	0/0	1/1	1/1	1/1	1/1	1/1
Es1H	52869217	Es1H_52869217	T	C	GT	1/1	1/1	0/0	1/1	1/1	1/1	./.	0/0	1/1	0/0	0/0	0/0	1/1	1/1	1/1	1/1	1/1	1/1	1/1	1/1	1/1	1/1	1/1	1/1	0/0	1/1	1/1	1/1	0/0	0/0	0/0	0/0	0/0	0/0	0/0	0/0
Es1H	52944677	Es1H_52944677	T	C	GT	0/0	0/0	0/0	1/1	1/1	1/1	0/0	0/0	1/1	0/0	0/0	1/1	1/1	1/1	1/1	1/1	1/1	1/1	1/1	1/1	1/1	1/1	1/1	1/1	0/0	1/1	1/1	1/1	0/0	0/0	./.	0/0	0/0	0/0	0/0	0/0
Es1H	52962440	Es1H_52962440	G	A	GT	0/0	0/0	0/0	1/1	1/1	1/1	0/0	0/0	1/1	0/0	0/0	1/1	1/1	1/1	1/1	1/1	1/1	1/1	1/1	1/1	1/1	1/1	1/1	1/1	0/0	1/1	1/1	1/1	0/0	0/0	./.	0/0	0/0	0/0	0/0	0/0
Es1H	52962567	Es1H_52962567	C	G	GT	0/0	0/0	0/0	0/0	0/0	0/0	1/1	1/1	0/0	1/1	0/0	0/0	0/0	0/0	0/0	0/0	0/0	0/0	0/0	0/0	0/0	0/0	0/0	0/0	0/0	0/0	0/0	0/0	0/0	0/0	./.	1/1	1/1	0/0	1/1	1/1
Es1H	52996546	Es1H_52996546	T	C	GT	0/0	0/0	0/0	0/0	0/0	0/0	0/0	0/0	0/0	0/0	1/1	0/0	0/0	1/1	1/1	1/1	1/1	1/1	1/1	1/1	1/1	1/1	1/1	1/1	1/1	1/1	1/1	1/1	0/0	0/0	1/1	0/0	0/0	0/0	0/0	0/0
Es1H	53005429	Es1H_53005429	C	G	GT	0/0	0/0	0/0	0/0	0/0	0/0	0/0	0/0	0/0	0/0	0/0	0/0	0/0	0/0	0/0	0/0	0/0	0/0	0/0	0/0	0/0	0/0	0/0	0/0	0/0	0/0	0/0	0/0	1/1	0/0	0/0	0/0	0/0	1/1	0/0	0/0
Es1H	53005647	Es1H_53005647	A	G	GT	1/1	1/1	1/1	1/1	1/1	1/1	0/0	0/1	1/1	0/0	0/0	0/0	1/1	0/0	0/0	0/0	0/0	0/0	0/0	0/0	0/0	0/0	0/0	0/0	0/0	0/0	0/0	0/0	0/0	0/0	0/0	0/0	0/0	0/0	1/1	1/1
Es1H	53034778	Es1H_53034778	C	T	GT	0/0	0/0	0/0	0/0	0/0	0/0	0/0	0/0	0/0	0/0	1/1	0/0	0/0	0/0	0/0	1/1	0/0	0/0	1/1	1/1	0/0	1/1	1/1	0/0	0/0	1/1	0/0	0/0	0/0	0/0	0/0	0/0	0/0	0/0	0/0	0/0
Es1H	53062292	Es1H_53062292	G	T	GT	0/0	0/0	0/0	0/0	0/0	0/0	1/1	1/1	0/0	1/1	1/1	0/0	0/0	1/1	1/1	1/1	1/1	1/1	1/1	1/1	1/1	1/1	1/1	1/1	0/0	1/1	1/1	1/1	0/0	0/0	0/0	0/1	1/1	0/0	0/0	0/0
Es1H	53084427	Es1H_53084427	C	T	GT	0/1	0/0	0/0	0/1	0/0	0/1	0/0	0/1	0/1	0/1	0/0	0/0	0/0	0/0	0/0	0/1	0/0	0/1	0/1	0/1	0/0	0/1	0/1	0/0	0/0	0/0	0/0	0/0	0/0	0/1	0/0	0/0	0/1	0/0	0/1	0/0
Es1H	53165471	Es1H_53165471	A	G	GT	0/0	0/0	1/1	0/0	0/0	0/0	1/1	0/1	0/0	1/1	1/1	1/1	0/0	./.	1/1	1/1	1/1	1/1	1/1	1/1	1/1	1/1	1/1	1/1	0/0	1/1	1/1	1/1	0/0	0/0	0/0	0/1	1/1	0/0	0/0	0/0
Es1H	53208694	Es1H_53208694	G	A	GT	0/0	0/0	0/0	0/0	1/1	1/1	0/0	1/1	1/1	0/0	0/0	0/0	0/0	0/0	0/0	0/0	0/0	0/0	0/0	0/0	0/0	0/0	0/0	0/0	0/0	0/0	0/0	0/0	0/0	0/0	0/0	0/0	0/0	0/0	1/1	1/1
Es1H	53227996	Es1H_53227996	G	A	GT	0/0	0/0	0/0	0/0	1/1	1/1	0/0	1/1	1/1	0/0	1/1	1/1	0/0	0/0	0/0	0/0	1/1	0/0	0/0	0/0	0/0	0/0	0/0	1/1	0/0	0/0	0/0	0/0	0/0	0/0	0/0	0/0	0/0	0/0	1/1	1/1
Es1H	53244514	Es1H_53244514	G	T	GT	0/0	0/0	0/0	0/0	0/0	0/0	0/0	0/0	0/0	0/0	0/0	0/0	1/1	1/1	0/0	0/0	0/0	0/0	0/0	0/0	1/1	0/0	0/0	0/0	0/0	0/0	1/1	1/1	0/0	0/0	0/0	0/0	0/0	0/0	0/0	0/0
Es1H	53263684	Es1H_53263684	G	C	GT	0/0	0/1	0/0	0/0	0/0	0/0	0/1	0/0	0/0	0/0	0/0	0/0	0/0	0/0	0/0	0/0	0/0	0/0	0/0	0/0	0/0	0/0	0/0	0/0	0/0	0/0	0/0	0/0	0/1	0/0	0/0	0/0	0/0	0/0	0/1	0/0
Es1H	53297347	Es1H_53297347	T	C	GT	0/1	0/1	0/1	0/1	0/0	0/0	0/1	0/0	0/0	0/1	0/0	0/1	0/0	0/1	0/1	0/1	0/0	0/1	0/1	0/1	0/1	0/1	0/1	0/1	0/1	0/1	0/1	0/1	0/1	0/1	0/1	0/1	0/1	0/1	0/0	0/0
Es1H	53308189	Es1H_53308189	G	A	GT	0/0	0/0	0/0	0/0	1/1	1/1	0/0	1/1	1/1	0/0	1/1	0/0	1/1	1/1	0/0	0/0	0/0	0/0	0/0	0/0	1/1	0/0	0/0	0/0	0/0	0/0	1/1	1/1	0/0	0/0	0/0	0/0	0/0	0/0	1/1	1/1
Es1H	53364813	Es1H_53364813	G	A	GT	0/0	0/0	0/0	0/0	1/1	1/1	1/1	1/1	1/1	1/1	0/0	0/0	1/1	1/1	0/0	0/0	0/0	0/0	0/0	0/0	0/0	0/0	0/0	0/0	1/1	0/0	0/0	0/0	1/1	0/0	1/1	1/1	1/1	1/1	1/1	1/1
Es1H	53407769	Es1H_53407769	C	T	GT	1/1	1/1	1/1	0/0	0/0	0/0	0/0	0/0	0/0	0/0	0/0	0/0	1/1	1/1	1/1	1/1	0/0	1/1	1/1	1/1	0/0	1/1	1/1	0/0	0/0	1/1	0/0	0/0	0/0	0/0	1/1	0/0	0/0	0/0	0/0	0/0
Es1H	53409509	Es1H_53409509	C	A	GT	1/1	1/1	0/0	0/0	0/0	0/0	0/0	0/0	0/0	0/0	0/0	0/0	0/0	0/0	0/0	0/0	0/0	0/0	0/0	0/0	0/0	0/0	0/0	0/0	0/0	0/0	0/0	0/0	0/0	0/0	0/0	0/0	0/0	0/0	0/0	0/0
Es1H	53466555	Es1H_53466555	G	A	GT	0/0	0/0	0/0	0/0	0/0	0/0	0/0	0/0	0/0	0/0	0/0	0/1	0/0	0/0	0/0	0/0	0/1	0/0	0/0	0/0	0/0	0/0	0/0	0/0	0/1	0/0	0/0	0/1	0/0	0/0	0/0	0/0	0/0	0/0	0/0	0/0
Es1H	53472217	Es1H_53472217	C	G	GT	0/0	0/0	1/1	0/0	0/0	0/0	0/0	0/0	0/0	0/0	0/0	0/0	1/1	1/1	1/1	0/0	0/0	0/0	0/0	0/0	1/1	0/0	0/0	0/0	0/0	0/0	1/1	1/1	0/0	0/0	0/0	0/0	0/0	0/0	0/0	0/0
Es1H	53574139	Es1H_53574139	G	A	GT	1/1	1/1	0/0	0/0	0/0	0/0	1/1	0/0	0/0	1/1	0/0	0/0	0/0	0/0	0/0	1/1	0/1	1/1	1/1	1/1	0/0	1/1	1/1	0/0	0/0	1/1	0/0	0/0	0/0	1/1	0/0	1/1	0/0	0/0	0/0	0/0
Es1H	53622426	Es1H_53622426	C	A	GT	0/0	0/0	0/0	0/0	0/0	0/0	0/0	0/0	0/0	0/0	0/0	0/0	0/0	0/0	0/0	1/1	0/0	0/0	1/1	1/1	0/0	1/1	1/1	0/0	0/0	1/1	0/0	0/0	0/0	0/0	0/0	0/0	0/0	0/0	0/0	0/0
Es1H	53688534	Es1H_53688534	C	T	GT	0/0	0/0	1/1	0/0	1/1	1/1	0/0	1/1	1/1	0/0	0/0	0/0	0/0	1/1	1/1	0/0	0/0	0/0	0/0	0/0	0/0	0/0	0/0	0/0	1/1	0/0	0/0	0/0	1/1	0/0	0/0	0/0	1/1	1/1	1/1	1/1
Es1H	53703780	Es1H_53703780	A	G	GT	1/1	1/1	0/0	1/1	0/0	0/0	1/1	0/0	0/0	./.	1/1	1/1	./.	0/0	0/0	1/1	1/1	1/1	./.	1/1	./.	1/1	1/1	1/1	0/0	1/1	./.	./.	0/0	1/1	1/1	1/1	0/0	0/0	0/0	0/0
Es1H	53718884	Es1H_53718884	C	T	GT	0/0	0/0	0/0	0/0	0/0	0/0	0/0	0/0	0/0	0/0	0/0	0/0	./.	0/0	0/0	1/1	0/0	1/1	1/1	1/1	./.	1/1	1/1	0/0	0/0	1/1	./.	./.	0/0	0/0	0/0	0/0	0/0	0/0	0/0	0/0
Es1H	53719767	Es1H_53719767	G	T	GT	1/1	1/1	0/0	1/1	0/0	0/0	1/1	0/0	0/0	0/0	1/1	0/0	./.	0/0	0/0	0/0	0/0	1/1	0/0	0/0	./.	0/0	0/0	0/0	0/0	0/0	./.	./.	0/0	1/1	0/0	0/0	0/0	0/0	0/0	0/0
Es1H	53744047	Es1H_53744047	A	G	GT	0/0	0/0	0/0	0/0	0/0	0/0	0/0	0/0	0/0	0/0	0/0	1/1	./.	0/0	0/0	0/0	1/1	0/0	0/0	0/0	./.	0/0	0/0	1/1	0/0	0/0	./.	./.	0/0	0/0	1/1	0/0	0/0	0/0	0/0	0/0
Es1H	53746726	Es1H_53746726	T	C	GT	0/1	0/0	0/0	0/0	0/0	0/0	0/0	0/1	0/1	0/1	0/0	0/1	./.	0/0	0/0	0/0	0/0	0/0	0/0	0/1	./.	0/0	0/0	0/0	0/0	0/0	./.	./.	0/1	0/0	0/0	0/0	0/0	0/0	0/0	0/1
Es1H	53753352	Es1H_53753352	C	A	GT	0/0	0/0	0/0	0/0	0/0	0/0	0/0	0/0	0/0	0/0	0/0	0/0	1/1	0/0	0/0	0/0	0/0	0/0	0/0	0/0	1/1	0/0	0/0	0/0	0/0	0/0	1/1	1/1	0/0	0/0	0/0	./.	0/0	0/0	0/0	0/0
Es1H	53778598	Es1H_53778598	C	T	GT	./.	0/0	0/0	0/0	1/1	1/1	0/0	0/1	0/0	0/0	0/0	0/0	0/0	0/0	0/0	0/0	0/0	0/0	0/0	0/0	0/0	0/0	0/0	0/0	0/0	0/0	0/0	0/0	0/0	0/0	0/0	0/0	0/0	0/0	0/1	1/1
Es1H	53932819	Es1H_53932819	A	T	GT	1/1	1/1	0/0	0/0	0/0	0/0	1/1	0/0	0/0	0/0	1/1	1/1	1/1	0/0	0/0	0/0	1/1	0/0	1/1	1/1	1/1	1/1	1/1	1/1	0/0	0/0	1/1	1/1	0/0	1/1	0/0	0/0	0/0	0/0	0/0	0/0
Es1H	53990364	Es1H_53990364	C	G	GT	0/0	0/0	0/0	0/0	0/0	0/0	0/0	0/0	0/0	1/1	0/0	0/0	0/0	0/0	0/0	0/0	0/0	0/0	0/0	0/0	0/0	0/0	0/0	0/0	0/0	0/0	0/0	0/0	1/1	0/0	0/0	0/0	0/0	1/1	0/0	0/0
Es1H	53994654	Es1H_53994654	C	T	GT	0/0	0/0	1/1	0/0	1/1	0/0	0/0	1/1	0/0	0/0	0/0	0/0	0/0	0/0	0/0	0/0	0/0	0/0	0/0	0/0	0/0	0/0	0/0	0/0	0/0	0/0	0/0	0/0	0/0	0/0	1/1	0/0	0/0	0/0	0/0	1/1
Es1H	54045637	Es1H_54045637	C	T	GT	0/0	0/0	0/0	0/0	0/0	1/1	0/0	0/0	1/1	0/0	0/0	0/0	0/0	1/1	0/0	0/0	1/1	0/0	0/0	0/0	0/0	0/0	0/0	0/0	1/1	0/0	0/0	0/0	0/0	0/0	0/0	1/1	1/1	0/0	1/1	0/0
Es1H	54076388	Es1H_54076388	G	C	GT	1/1	1/1	1/1	1/1	1/1	0/0	1/1	1/1	0/0	1/1	1/1	0/0	0/0	0/0	0/0	0/0	0/0	0/0	0/0	0/0	0/0	0/0	0/0	0/0	0/0	0/0	0/0	0/0	1/1	1/1	1/1	0/0	0/0	1/1	0/0	1/1
Es1H	54145378	Es1H_54145378	A	C	GT	./.	./.	0/0	0/0	0/0	1/1	./.	0/0	1/1	1/1	./.	0/0	./.	0/0	0/0	1/1	1/1	1/1	0/0	0/0	./.	1/1	0/0	1/1	1/1	1/1	1/1	1/1	1/1	./.	0/0	1/1	1/1	1/1	1/1	0/0
Es1H	54148461	Es1H_54148461	A	G	GT	0/0	0/0	0/0	0/0	0/0	0/0	0/0	0/0	0/0	0/0	0/0	0/0	1/1	0/0	0/0	0/0	0/0	0/0	0/0	0/0	0/0	0/0	0/0	1/1	0/0	0/0	1/1	1/1	0/0	0/0	0/0	0/0	0/0	0/0	0/0	0/0
Es1H	54171439	Es1H_54171439	G	A	GT	0/0	0/0	0/0	0/0	0/0	0/0	0/0	0/0	0/0	1/1	0/0	0/0	0/0	0/0	0/0	0/0	0/0	0/0	0/0	0/0	0/0	0/0	0/0	0/0	0/0	0/0	0/0	0/0	1/1	0/0	0/0	0/0	0/0	0/0	0/0	0/0
Es1H	54172535	Es1H_54172535	C	T	GT	0/0	0/0	0/0	0/0	0/0	0/0	0/0	0/0	0/0	0/0	0/0	0/0	1/1	0/0	0/0	1/1	0/0	1/1	0/0	0/0	1/1	1/1	0/0	1/1	0/0	1/1	./.	1/1	0/0	0/0	0/0	0/0	0/0	0/0	0/0	0/0
Es1H	54182767	Es1H_54182767	A	C	GT	./.	0/0	0/0	0/0	0/0	0/1	0/0	0/0	1/1	0/0	0/0	0/0	0/0	0/0	0/0	0/0	0/0	0/0	0/0	0/0	0/0	0/0	0/0	0/0	1/1	0/0	0/0	0/0	0/0	0/0	0/0	1/1	1/1	1/1	1/1	0/0
Es1H	54216061	Es1H_54216061	T	C	GT	0/0	0/0	0/0	0/0	0/0	0/0	0/0	0/0	0/0	1/1	0/0	0/0	0/0	0/0	0/0	0/0	0/0	0/0	0/0	0/0	0/0	0/0	0/0	0/0	0/0	0/0	0/0	0/0	1/1	0/0	0/0	0/0	0/0	0/0	0/0	0/0
Es1H	54299554	Es1H_54299554	C	T	GT	./.	./.	0/0	0/0	1/1	0/0	./.	1/1	0/0	0/0	./.	0/0	0/0	0/0	0/0	0/0	0/0	0/0	0/0	0/0	0/0	0/0	0/0	0/0	0/0	0/0	0/0	0/0	0/0	./.	1/1	0/0	0/0	0/0	0/0	1/1
Es1H	54311986	Es1H_54311986	T	C	GT	1/1	1/1	0/0	0/0	0/0	0/0	1/1	0/0	0/0	0/0	./.	0/0	0/0	0/1	0/1	0/0	1/1	0/0	0/0	0/0	0/1	0/0	0/1	0/0	0/1	0/0	0/1	./.	0/1	1/1	0/1	0/0	0/0	0/1	0/1	0/0
Es1H	54327696	Es1H_54327696	T	C	GT	0/0	0/0	0/0	0/0	0/0	0/0	0/0	0/0	0/0	0/0	0/1	0/0	0/0	0/0	0/0	0/0	0/0	0/0	0/1	0/1	0/0	0/1	0/1	0/0	0/0	0/0	0/0	0/0	0/0	0/0	0/0	0/0	0/0	0/0	0/0	0/0
Es1H	54359614	Es1H_54359614	C	T	GT	0/1	1/1	0/0	0/0	0/0	0/0	1/1	0/0	0/0	0/0	1/1	1/1	0/0	0/0	0/0	0/0	0/0	0/0	0/0	0/0	0/0	0/0	0/0	0/0	0/0	0/0	0/0	0/0	0/0	1/1	0/0	0/0	0/0	0/0	0/0	0/0
Es1H	54375632	Es1H_54375632	A	G	GT	0/0	0/0	0/1	0/0	0/0	0/0	0/0	0/0	0/0	1/1	0/0	1/1	1/1	1/1	1/1	0/1	1/1	1/1	0/0	1/1	0/1	./.	0/1	1/1	0/0	1/1	0/1	1/1	1/1	0/0	0/0	0/0	0/0	0/0	0/0	0/0
Es1H	54378094	Es1H_54378094	C	T	GT	1/1	1/1	0/0	0/0	0/0	0/0	1/1	0/0	0/0	0/0	1/1	0/0	0/0	0/0	0/0	0/0	0/0	0/0	0/0	0/0	0/0	0/0	0/0	0/0	0/0	0/0	0/0	0/0	0/0	1/1	0/0	0/0	0/0	0/0	0/0	0/0
Es1H	54387887	Es1H_54387887	A	G	GT	0/0	0/0	0/0	0/0	1/1	1/1	0/0	1/1	1/1	0/0	0/0	0/0	0/0	0/0	0/0	0/0	0/0	0/0	0/0	0/0	0/0	0/0	0/0	0/0	1/1	0/0	0/0	0/0	0/0	0/0	1/1	1/1	1/1	1/1	1/1	1/1
Es1H	54414601	Es1H_54414601	A	G	GT	0/0	0/0	0/0	0/0	1/1	1/1	0/0	1/1	1/1	0/0	0/0	0/0	0/0	0/0	0/0	0/0	0/0	0/0	0/0	0/0	0/0	0/0	0/0	0/0	1/1	0/0	0/0	0/0	0/0	0/0	1/1	1/1	1/1	1/1	1/1	1/1
Es1H	54459073	Es1H_54459073	G	A	GT	0/0	0/0	1/1	./.	0/0	0/0	0/0	0/0	0/0	1/1	0/0	0/0	0/0	0/0	0/0	0/0	0/0	0/0	0/0	0/0	0/0	0/0	0/0	0/0	0/0	0/0	0/0	0/0	1/1	0/0	0/0	0/0	0/0	0/0	0/0	0/0
Es1H	54463950	Es1H_54463950	G	T	GT	0/0	0/0	0/0	0/0	1/1	1/1	0/0	1/1	1/1	0/0	0/0	0/0	0/0	0/0	0/0	0/0	0/0	0/0	0/0	0/0	0/0	0/0	0/0	0/0	1/1	0/0	0/0	0/0	0/0	0/0	1/1	1/1	1/1	1/1	1/1	1/1
Es1H	54478468	Es1H_54478468	C	T	GT	0/0	0/0	0/0	0/0	1/1	1/1	0/0	1/1	1/1	0/0	0/0	0/0	0/0	0/0	0/0	0/0	0/0	0/0	0/0	0/0	0/0	0/0	0/0	0/0	1/1	0/0	0/0	0/0	0/0	0/0	1/1	1/1	1/1	1/1	1/1	1/1
Es1H	54481414	Es1H_54481414	G	T	GT	0/0	0/0	1/1	0/0	0/0	0/0	0/0	0/0	0/0	1/1	0/0	0/0	0/0	0/0	0/0	0/0	0/0	0/0	0/0	0/0	0/0	0/0	0/0	0/0	0/0	0/0	0/0	0/0	1/1	0/0	0/0	0/0	0/0	0/0	0/0	0/0
Es1H	54623637	Es1H_54623637	A	C	GT	0/0	0/0	1/1	1/1	0/0	0/0	0/0	0/0	0/0	1/1	0/0	0/0	1/1	1/1	1/1	1/1	1/1	1/1	1/1	1/1	1/1	1/1	1/1	1/1	0/0	1/1	1/1	1/1	1/1	0/0	0/0	0/0	0/0	0/0	./.	0/0
Es1H	54669531	Es1H_54669531	C	G	GT	0/0	0/0	0/0	0/0	0/0	1/1	0/0	1/1	1/1	0/0	0/0	0/0	0/0	0/0	0/0	0/0	0/0	0/0	0/0	0/0	0/0	0/0	0/0	0/0	1/1	0/0	0/0	0/0	0/0	0/0	0/0	1/1	1/1	1/1	1/1	0/0
Es1H	54674311	Es1H_54674311	G	T	GT	0/0	0/0	0/0	0/0	0/0	0/0	0/0	0/0	0/0	0/0	0/0	0/0	0/1	0/0	0/1	0/1	0/1	0/1	0/1	0/1	1/1	0/1	0/1	0/1	0/0	0/1	0/1	0/1	0/0	0/0	0/0	0/0	0/0	0/0	0/0	0/0
Es1H	54713711	Es1H_54713711	G	C	GT	0/0	0/0	1/1	0/0	0/0	0/0	0/0	0/0	0/0	1/1	0/0	1/1	1/1	0/0	1/1	1/1	1/1	1/1	1/1	1/1	1/1	1/1	1/1	1/1	0/0	1/1	1/1	1/1	1/1	1/1	0/0	0/0	0/0	0/0	0/0	0/0
Es1H	54728535	Es1H_54728535	G	A	GT	0/0	0/0	0/0	0/0	0/0	0/0	0/0	0/0	0/0	0/0	0/0	./.	0/0	./.	1/1	0/0	0/0	0/0	0/0	0/0	1/1	0/0	0/0	0/0	0/0	0/0	1/1	1/1	0/0	0/0	0/0	0/0	0/0	0/0	0/0	0/0
Es1H	54731603	Es1H_54731603	G	T	GT	0/0	0/0	1/1	0/0	0/0	0/0	0/0	0/0	0/0	1/1	0/0	0/0	0/0	0/0	0/0	0/0	0/0	0/0	0/0	0/0	0/0	0/0	0/0	0/0	0/0	0/0	0/0	0/0	1/1	0/0	0/0	0/0	0/0	0/0	0/0	0/0
Es1H	54731619	Es1H_54731619	G	A	GT	0/0	0/0	1/1	0/0	0/0	0/0	0/0	0/0	0/0	1/1	0/0	./.	0/0	0/0	0/0	0/0	0/0	0/0	0/0	0/0	0/0	0/0	0/0	0/0	0/0	0/0	0/0	0/0	1/1	0/0	0/0	0/0	0/0	0/0	0/0	0/0
Es1H	54767006	Es1H_54767006	T	G	GT	0/0	0/0	0/1	0/0	0/0	0/0	0/0	0/0	0/0	1/1	0/0	0/0	0/0	0/0	0/0	0/0	0/0	0/0	0/0	0/0	0/0	0/0	0/0	0/0	0/0	0/0	0/0	0/0	1/1	0/0	0/0	0/0	0/0	0/0	0/0	0/0
Es1H	54773990	Es1H_54773990	G	A	GT	0/0	0/0	./.	0/0	0/0	0/0	0/0	0/0	0/0	./.	0/0	0/0	1/1	0/0	1/1	1/1	1/1	1/1	1/1	1/1	1/1	1/1	1/1	1/1	0/0	1/1	1/1	1/1	./.	0/0	0/0	0/0	0/0	0/0	0/0	0/0
Es1H	54791590	Es1H_54791590	G	T	GT	1/1	1/1	0/0	0/0	1/1	1/1	1/1	1/1	1/1	0/0	1/1	0/0	0/0	0/0	0/0	0/0	0/0	0/0	0/0	0/0	0/0	0/0	0/0	0/0	1/1	0/0	0/0	0/0	0/0	0/0	1/1	1/1	1/1	1/1	1/1	1/1
Es1H	54803063	Es1H_54803063	A	C	GT	1/1	1/1	0/0	0/0	1/1	1/1	1/1	1/1	1/1	0/0	1/1	0/0	0/0	0/0	0/0	0/0	0/0	0/0	0/0	0/0	0/0	0/0	0/0	0/0	1/1	0/0	0/0	0/0	0/0	0/0	1/1	1/1	1/1	1/1	1/1	1/1
Es1H	54806191	Es1H_54806191	T	A	GT	./.	./.	0/0	0/0	1/1	1/1	0/0	1/1	1/1	0/0	./.	0/0	0/0	0/0	0/0	0/0	0/0	0/0	0/0	0/0	0/0	0/0	0/0	0/0	1/1	0/0	0/0	0/0	0/0	0/0	1/1	1/1	1/1	1/1	1/1	1/1
Es1H	54852695	Es1H_54852695	C	T	GT	0/0	0/0	0/0	0/0	0/0	0/0	1/1	0/0	0/0	0/0	0/0	1/1	1/1	0/0	1/1	1/1	1/1	1/1	1/1	1/1	1/1	1/1	1/1	1/1	0/0	1/1	1/1	1/1	0/0	0/0	1/1	0/0	0/0	0/0	0/0	0/0
Es1H	54871978	Es1H_54871978	G	A	GT	0/0	0/0	1/1	0/0	0/0	0/0	0/0	0/0	0/0	1/1	0/0	0/0	0/0	0/0	0/0	0/0	./.	0/0	0/0	0/0	0/0	0/0	0/0	0/0	0/0	0/0	0/0	0/0	0/0	0/0	0/0	0/0	0/0	0/0	0/0	0/0
Es1H	54873287	Es1H_54873287	G	T	GT	0/0	0/0	1/1	0/0	0/0	0/0	0/0	0/0	0/0	1/1	0/0	0/0	0/0	0/0	0/0	0/0	0/0	0/0	0/0	0/0	0/0	0/0	0/0	0/0	0/0	0/0	0/0	0/0	0/0	0/0	0/0	0/0	0/0	0/0	0/0	0/0
Es1H	54896238	Es1H_54896238	A	G	GT	0/1	0/1	0/1	0/0	0/0	0/0	0/0	0/0	0/0	0/0	0/0	0/0	0/0	0/0	0/0	0/1	0/0	0/0	0/0	0/0	0/0	0/0	0/0	0/0	0/0	0/0	0/0	0/0	0/0	0/0	0/0	0/0	0/0	0/0	0/0	0/0
Es1H	54909020	Es1H_54909020	G	A	GT	0/0	0/0	./.	0/0	1/1	0/0	0/0	0/1	0/0	./.	0/0	0/0	0/0	./.	0/0	0/0	0/0	0/0	0/0	0/1	0/0	0/0	0/1	0/0	0/0	0/0	0/0	0/0	0/0	0/0	0/0	0/0	0/0	0/0	0/0	1/1
Es1H	54909891	Es1H_54909891	A	G	GT	0/0	0/0	1/1	0/0	1/1	0/0	0/0	0/0	0/0	1/1	0/0	0/0	0/0	1/1	0/0	0/0	0/0	0/0	0/0	0/0	0/0	0/0	0/0	0/0	0/0	0/0	0/0	0/0	0/1	0/0	0/0	0/0	0/0	./.	0/0	1/1
Es1H	54916216	Es1H_54916216	T	A	GT	1/1	1/1	0/0	1/1	0/0	1/1	0/0	1/1	1/1	0/0	1/1	0/0	0/0	0/0	0/0	0/0	0/0	0/0	0/0	0/0	0/0	0/0	0/0	0/0	1/1	0/0	0/0	0/0	1/1	1/1	0/0	1/1	1/1	1/1	1/1	0/0
Es1H	54933279	Es1H_54933279	C	A	GT	0/0	0/0	1/1	0/0	0/0	0/0	0/0	0/0	0/0	1/1	0/0	0/0	0/0	./.	0/0	0/0	0/0	0/0	0/0	0/0	0/0	0/0	0/0	0/0	0/0	0/0	0/0	0/0	0/0	0/0	0/0	0/0	0/0	0/0	0/0	0/0
Es1H	54935846	Es1H_54935846	T	C	GT	0/0	0/0	1/1	0/0	0/0	0/0	0/0	0/0	0/0	1/1	0/0	0/0	0/0	0/0	0/0	0/0	0/0	0/0	0/0	0/0	0/0	0/0	0/0	0/0	0/0	0/0	0/0	0/0	0/0	0/0	0/0	0/0	0/0	0/0	0/0	0/0
Es1H	55094135	Es1H_55094135	G	A	GT	0/0	0/0	1/1	0/0	0/0	0/0	0/0	0/0	0/0	1/1	0/0	0/0	0/0	0/0	0/0	0/0	0/0	0/0	0/0	0/0	0/0	./.	0/0	0/0	0/0	0/0	0/0	0/0	0/0	0/0	0/0	0/0	0/0	0/0	0/0	0/0
Es1H	55106935	Es1H_55106935	T	C	GT	0/0	0/0	1/1	0/0	0/0	0/0	0/0	0/0	0/0	1/1	0/0	0/0	0/0	0/0	0/0	0/0	0/0	0/0	0/0	0/0	0/0	0/0	0/0	0/0	0/0	0/0	0/0	0/0	0/0	0/0	0/0	0/0	0/0	0/0	0/0	0/0
Es1H	55110366	Es1H_55110366	C	T	GT	1/1	1/1	0/0	0/0	0/0	0/0	0/0	0/0	0/0	0/0	0/0	0/0	0/0	0/0	0/0	0/0	0/0	0/0	0/0	0/0	0/0	0/0	0/0	0/0	0/0	0/0	0/0	0/0	0/0	1/1	0/0	0/0	0/0	0/0	0/0	0/0
Es1H	55111341	Es1H_55111341	G	A	GT	0/0	0/0	0/0	0/0	0/0	0/0	0/0	0/0	0/0	0/0	0/0	1/1	1/1	1/1	1/1	1/1	1/1	1/1	1/1	1/1	1/1	1/1	1/1	1/1	0/0	1/1	1/1	1/1	0/0	0/0	0/0	0/0	0/0	0/0	0/0	0/0
Es1H	55164707	Es1H_55164707	C	A	GT	1/1	1/1	0/0	0/0	0/0	0/0	0/0	0/0	0/0	0/0	./.	1/1	./.	0/0	1/1	1/1	1/1	1/1	1/1	1/1	1/1	1/1	1/1	1/1	0/0	1/1	1/1	1/1	0/0	1/1	0/0	0/0	0/0	0/0	0/0	0/0
Es1H	55165625	Es1H_55165625	C	G	GT	0/0	0/0	0/0	./.	0/0	0/0	./.	0/0	0/0	0/0	./.	0/0	./.	0/0	1/1	0/0	0/0	0/0	0/0	0/0	1/1	./.	0/0	0/0	0/0	0/0	1/1	1/1	0/0	0/0	./.	0/0	0/0	0/0	0/0	0/0
Es1H	55173716	Es1H_55173716	G	A	GT	0/0	0/0	1/1	./.	1/1	1/1	./.	1/1	1/1	1/1	./.	./.	./.	1/1	0/0	0/0	0/0	0/0	0/0	0/0	0/0	0/0	0/0	0/0	1/1	0/0	0/0	0/0	1/1	0/0	./.	1/1	1/1	1/1	1/1	1/1
Es1H	55184468	Es1H_55184468	A	T	GT	0/0	0/0	0/0	./.	1/1	0/0	./.	0/0	0/0	0/0	./.	0/0	./.	0/0	0/0	0/0	0/0	0/0	0/0	0/0	0/0	0/0	0/0	0/0	1/1	0/0	0/0	0/0	0/0	0/0	./.	0/0	0/0	0/0	0/0	1/1
Es1H	55211949	Es1H_55211949	G	A	GT	0/0	0/0	0/0	1/1	0/0	0/0	0/0	0/1	0/0	0/0	1/1	0/1	0/0	0/0	0/1	0/0	0/1	0/0	0/1	0/0	0/0	0/0	0/1	0/0	0/0	0/0	0/0	0/0	0/0	0/0	0/0	0/0	0/1	0/0	0/0	0/0
Es1H	55257794	Es1H_55257794	C	G	GT	0/0	0/0	1/1	0/0	1/1	0/0	0/0	0/0	0/0	0/0	0/0	0/0	0/0	0/0	0/0	0/0	0/0	0/0	0/0	0/0	0/0	0/0	0/0	0/0	1/1	0/0	0/0	0/0	0/0	0/0	0/0	0/0	0/0	0/0	0/0	1/1
Es1H	55277233	Es1H_55277233	G	A	GT	0/0	0/0	1/1	0/0	1/1	0/0	0/0	0/0	0/0	1/1	0/0	1/1	1/1	1/1	1/1	1/1	1/1	1/1	1/1	1/1	1/1	1/1	1/1	1/1	1/1	1/1	1/1	1/1	0/0	0/0	0/0	0/0	0/0	0/0	0/0	1/1
Es1H	55281309	Es1H_55281309	C	T	GT	0/0	0/0	1/1	0/0	1/1	0/0	0/0	0/0	0/0	1/1	0/0	1/1	1/1	1/1	1/1	1/1	1/1	1/1	1/1	1/1	1/1	./.	1/1	1/1	1/1	1/1	1/1	1/1	0/0	0/0	0/0	0/0	0/0	0/0	0/0	1/1
Es1H	55291828	Es1H_55291828	C	A	GT	0/0	0/0	0/0	0/0	0/0	1/1	0/0	1/1	1/1	0/0	0/0	0/0	0/0	0/0	0/0	0/0	0/0	0/0	0/0	./.	0/0	./.	0/0	0/0	0/0	0/0	0/0	0/0	1/1	0/0	1/1	1/1	1/1	1/1	1/1	0/0
Es1H	55293057	Es1H_55293057	C	A	GT	0/0	0/0	0/0	0/0	0/0	0/0	0/0	0/0	0/0	0/0	0/0	1/1	0/0	0/0	1/1	0/0	0/0	0/0	0/0	0/0	1/1	0/0	0/0	1/1	0/0	0/0	1/1	1/1	0/0	0/0	0/0	0/0	0/0	0/0	0/0	0/0
Es1H	55297717	Es1H_55297717	G	A	GT	0/0	0/0	0/0	0/0	0/0	0/0	0/0	0/0	0/0	0/0	0/0	1/1	0/0	0/0	1/1	0/0	0/0	0/0	0/0	0/0	1/1	0/0	0/0	1/1	0/0	0/0	1/1	1/1	0/0	0/0	0/0	0/0	0/0	0/0	0/0	0/0
Es1H	55314236	Es1H_55314236	A	G	GT	0/0	0/0	1/1	0/0	1/1	0/0	0/0	0/1	0/0	1/1	0/0	0/0	0/0	0/0	0/0	0/0	0/0	0/0	0/0	0/0	0/0	0/0	0/0	0/0	1/1	0/0	0/0	0/0	0/0	0/0	0/0	0/0	0/0	0/0	0/0	1/1
Es1H	55342882	Es1H_55342882	T	C	GT	0/0	0/0	1/1	0/0	1/1	0/0	0/0	0/0	0/0	1/1	0/0	1/1	1/1	1/1	1/1	1/1	1/1	1/1	1/1	1/1	1/1	1/1	1/1	1/1	1/1	1/1	1/1	1/1	0/0	0/0	0/0	0/0	0/0	0/0	0/0	1/1
Es1H	55353033	Es1H_55353033	T	C	GT	0/0	0/0	1/1	0/0	1/1	0/0	0/0	0/0	0/0	1/1	0/0	1/1	1/1	1/1	1/1	1/1	1/1	1/1	1/1	1/1	1/1	1/1	1/1	1/1	1/1	1/1	1/1	1/1	0/0	0/0	0/0	0/0	0/0	0/0	0/0	1/1
Es1H	55357547	Es1H_55357547	G	A	GT	0/0	0/0	0/0	0/0	0/0	0/0	0/0	0/0	0/0	0/1	0/0	./.	0/0	./.	0/1	0/1	0/0	0/1	0/1	0/1	0/1	0/1	0/1	./.	0/1	0/1	0/1	0/1	0/0	0/0	0/1	0/1	0/1	0/1	0/0	0/0
Es1H	55413338	Es1H_55413338	G	A	GT	1/1	1/1	1/1	1/1	0/0	0/0	1/1	0/0	0/0	0/0	0/0	0/0	1/1	1/1	1/1	1/1	1/1	1/1	0/1	0/1	1/1	0/1	1/1	0/0	0/0	1/1	1/1	1/1	0/0	1/1	0/0	0/0	0/0	0/0	0/0	0/0
Es1H	55435685	Es1H_55435685	C	T	GT	0/0	0/0	0/0	0/0	0/0	1/1	0/0	1/1	1/1	0/0	./.	0/0	0/0	0/0	0/0	0/0	0/0	0/0	0/0	0/0	0/0	0/0	0/0	0/0	0/0	0/0	0/0	0/0	1/1	0/0	1/1	1/1	0/0	1/1	1/1	0/0
Es1H	55435737	Es1H_55435737	C	T	GT	0/0	0/0	0/0	0/0	0/0	0/0	0/0	0/0	0/0	0/0	./.	0/0	0/0	0/0	0/0	0/0	0/0	0/0	0/0	0/0	0/0	0/0	0/0	0/0	1/1	0/0	0/0	0/0	0/0	0/0	0/0	0/0	0/0	0/0	0/0	1/1
Es1H	55477125	Es1H_55477125	G	C	GT	0/0	0/0	0/0	0/0	0/0	0/0	0/0	0/0	0/0	0/0	0/1	0/1	0/1	0/1	0/0	0/1	0/0	0/0	0/0	0/0	0/1	0/0	0/0	0/0	0/0	0/0	0/0	0/0	0/0	0/0	0/0	0/0	0/0	0/0	0/0	0/0
Es1H	55486541	Es1H_55486541	T	G	GT	1/1	1/1	1/1	1/1	0/0	0/0	1/1	0/0	0/0	0/0	0/0	./.	0/0	1/1	1/1	1/1	0/0	1/1	0/0	0/0	1/1	0/0	0/0	0/0	0/0	1/1	1/1	1/1	0/0	1/1	0/0	0/0	0/0	0/0	0/0	0/0
Es1H	55787755	Es1H_55787755	A	T	GT	0/0	0/0	0/1	0/0	0/0	0/0	1/1	0/0	0/0	1/1	0/0	1/1	0/0	0/0	0/0	1/1	1/1	1/1	1/1	1/1	0/0	1/1	1/1	1/1	0/0	1/1	0/0	0/0	0/0	0/0	0/0	0/0	1/1	0/0	0/0	0/0
Es1H	55792336	Es1H_55792336	A	T	GT	0/0	0/0	0/0	0/0	0/0	0/0	0/0	0/0	0/0	0/0	0/0	0/0	1/1	1/1	1/1	0/0	0/0	0/0	0/0	0/0	0/0	0/0	0/0	0/0	0/0	0/0	1/1	1/1	0/0	0/0	0/0	0/0	0/0	0/0	0/0	0/0
Es1H	55862003	Es1H_55862003	T	A	GT	0/0	0/0	0/0	0/0	0/0	0/0	0/0	./.	./.	0/0	0/0	0/0	0/1	0/1	0/1	0/0	0/0	0/0	0/0	0/0	0/0	0/0	0/0	0/0	0/0	0/0	0/1	0/1	./.	0/0	0/0	0/0	0/0	./.	./.	0/0
Es1H	55884002	Es1H_55884002	C	A	GT	./.	0/0	0/0	0/0	0/0	0/0	0/0	0/0	0/0	0/0	0/0	1/1	0/0	0/0	0/0	0/0	./.	0/0	0/0	0/0	1/1	0/0	0/0	1/1	0/0	0/0	0/0	0/0	0/0	0/0	0/0	0/0	0/0	0/0	0/0	0/0
Es1H	55899289	Es1H_55899289	C	T	GT	0/0	0/0	0/0	0/0	1/1	0/0	0/0	1/1	1/1	0/0	0/0	1/1	0/0	0/0	0/0	0/0	0/0	0/0	0/0	0/0	1/1	0/0	0/0	1/1	1/1	0/0	0/0	0/0	1/1	0/0	1/1	1/1	0/0	1/1	1/1	1/1
Es1H	55906722	Es1H_55906722	T	C	GT	0/0	0/0	0/0	0/0	0/0	0/0	0/0	0/0	0/0	0/0	0/0	0/0	1/1	1/1	./.	0/0	0/0	0/0	./.	0/0	0/0	0/0	0/0	0/0	0/0	0/0	1/1	1/1	0/0	0/0	0/0	0/0	0/0	0/0	0/0	0/0
Es1H	55939644	Es1H_55939644	C	G	GT	0/0	0/0	0/0	0/0	1/1	0/0	0/0	1/1	1/1	0/0	0/0	1/1	0/0	0/0	0/0	0/0	0/0	0/0	0/0	0/0	1/1	0/0	0/0	1/1	1/1	0/0	0/0	0/0	1/1	0/0	1/1	1/1	0/0	1/1	1/1	1/1
Es1H	55957567	Es1H_55957567	C	T	GT	0/0	0/0	0/0	0/0	1/1	0/0	0/0	1/1	1/1	0/0	0/0	1/1	0/0	0/0	0/0	0/0	0/0	0/0	0/0	0/0	1/1	0/0	0/0	1/1	1/1	0/0	0/0	0/0	1/1	0/0	1/1	1/1	0/0	1/1	1/1	1/1
Es1H	55957601	Es1H_55957601	C	T	GT	0/0	0/0	0/0	0/0	1/1	0/0	0/0	0/0	0/0	0/0	0/0	0/0	0/0	0/0	0/0	0/0	0/0	0/0	0/0	0/0	0/0	0/0	0/0	0/0	1/1	0/0	0/0	0/0	0/0	0/0	0/0	0/0	0/0	0/0	0/0	1/1
Es1H	55992517	Es1H_55992517	A	G	GT	0/0	0/0	0/0	0/0	1/1	0/0	0/0	1/1	1/1	0/0	0/0	1/1	0/0	0/0	0/0	0/0	0/0	0/0	0/0	0/0	1/1	0/0	0/0	1/1	1/1	0/0	0/0	0/0	1/1	0/0	1/1	1/1	0/0	1/1	1/1	1/1
Es1H	56012468	Es1H_56012468	C	T	GT	0/0	0/0	0/0	0/0	0/0	0/0	0/0	0/0	0/0	0/0	0/0	0/0	1/1	1/1	1/1	0/0	0/0	0/0	0/0	0/0	0/0	0/0	0/0	0/0	0/0	0/0	1/1	1/1	0/0	0/0	0/0	0/0	0/0	0/0	0/0	0/0
Es1H	56033852	Es1H_56033852	G	A	GT	0/0	0/0	0/0	0/0	0/0	0/0	0/0	1/1	1/1	0/0	0/0	1/1	0/0	0/0	0/0	0/0	0/0	0/0	0/0	0/0	1/1	0/0	0/0	1/1	0/0	0/0	1/1	1/1	1/1	0/0	0/0	1/1	1/1	1/1	1/1	0/0
Es1H	56036386	Es1H_56036386	G	A	GT	0/1	0/0	0/1	0/1	0/0	0/0	0/0	0/1	0/0	0/1	0/0	0/1	0/1	0/0	0/0	0/1	0/1	0/1	0/1	0/1	0/0	0/1	0/1	0/1	0/1	0/0	0/1	0/0	0/0	0/1	0/1	0/0	0/0	0/0	0/1	0/1
Es1H	56041804	Es1H_56041804	G	A	GT	0/1	0/1	0/1	0/1	0/1	0/1	0/1	0/1	0/1	0/1	0/1	0/1	0/1	0/1	0/1	0/1	0/1	0/1	0/1	0/1	0/1	0/1	0/1	0/1	0/1	0/1	0/1	0/1	0/1	0/1	0/1	0/1	0/1	0/1	0/1	0/1
Es1H	56101494	Es1H_56101494	G	T	GT	0/0	0/0	1/1	0/0	1/1	1/1	1/1	0/0	0/0	1/1	1/1	0/0	0/0	0/0	0/0	0/0	1/1	0/0	0/0	0/0	1/1	0/0	0/0	0/0	1/1	0/0	1/1	1/1	0/0	0/0	0/0	0/0	0/0	0/0	0/0	1/1
Es1H	56133150	Es1H_56133150	T	A	GT	0/0	0/0	1/1	0/0	1/1	1/1	1/1	0/0	0/0	1/1	1/1	0/0	0/0	0/0	0/0	0/0	1/1	0/0	0/0	0/0	1/1	0/0	0/0	0/0	1/1	0/0	1/1	1/1	0/0	0/0	0/0	0/0	0/0	0/0	0/0	1/1
Es1H	56141501	Es1H_56141501	G	A	GT	./.	0/0	0/0	0/0	0/0	0/0	0/0	0/1	./.	0/0	0/0	1/1	0/0	0/0	1/1	1/1	0/0	1/1	1/1	1/1	0/0	./.	1/1	1/1	0/0	1/1	0/0	0/0	1/1	0/0	1/1	1/1	1/1	1/1	1/1	0/0
Es1H	56149162	Es1H_56149162	G	A	GT	0/0	0/0	0/0	0/0	0/0	0/0	0/0	1/1	0/0	0/0	0/0	1/1	0/0	0/0	1/1	1/1	0/0	1/1	1/1	1/1	0/0	0/0	1/1	1/1	0/0	1/1	0/0	0/0	1/1	0/0	1/1	1/1	0/1	1/1	1/1	0/0
Es1H	56210036	Es1H_56210036	C	T	GT	0/0	0/0	0/0	0/0	0/0	0/0	0/0	0/0	0/0	0/0	0/0	1/1	0/0	0/0	1/1	1/1	0/0	1/1	1/1	0/1	0/0	0/0	1/1	1/1	0/0	1/1	0/0	0/0	0/0	0/0	0/0	0/0	0/0	0/0	0/0	0/0
Es1H	56227722	Es1H_56227722	G	A	GT	0/0	0/0	1/1	0/0	1/1	1/1	1/1	0/0	0/0	1/1	1/1	0/0	0/0	0/0	0/0	0/0	1/1	0/0	0/0	0/0	1/1	0/0	0/0	0/0	1/1	0/0	1/1	1/1	0/0	0/0	0/0	0/0	0/0	0/0	0/0	1/1
Es1H	56254991	Es1H_56254991	A	C	GT	1/1	1/1	0/0	1/1	0/0	0/0	0/0	0/0	1/1	0/0	0/0	0/0	1/1	1/1	0/0	0/0	0/0	0/0	0/0	0/0	0/0	1/1	0/0	0/0	0/0	0/0	0/0	0/0	0/0	1/1	0/0	0/0	0/0	0/0	0/0	0/0
Es1H	56259605	Es1H_56259605	C	T	GT	0/1	0/1	0/0	0/1	0/0	0/0	0/0	0/0	0/1	0/0	0/0	0/0	0/1	0/1	0/0	0/0	0/0	0/0	0/0	0/0	0/0	./.	0/0	0/0	0/0	0/0	0/0	0/0	0/0	0/1	0/0	0/0	0/0	0/0	0/0	0/0
Es1H	56260703	Es1H_56260703	T	C	GT	0/0	0/0	1/1	0/0	1/1	1/1	1/1	0/0	0/0	1/1	1/1	0/0	0/0	0/0	0/0	0/0	1/1	0/0	0/0	0/0	1/1	./.	0/0	0/0	1/1	0/0	1/1	1/1	0/0	0/0	0/0	0/0	0/0	0/0	0/0	1/1
Es1H	56311907	Es1H_56311907	G	A	GT	0/0	0/0	0/0	0/0	0/0	0/0	0/0	0/0	1/1	0/0	0/0	0/0	0/0	0/0	0/0	0/0	0/0	0/0	0/0	0/0	0/0	1/1	0/0	0/0	0/0	0/0	0/0	0/0	0/0	1/1	0/0	0/0	0/0	0/0	0/0	0/0
Es1H	56323448	Es1H_56323448	T	C	GT	0/0	0/0	0/0	0/0	0/0	0/0	0/0	0/0	0/0	0/0	0/0	0/0	0/0	0/0	0/0	1/1	0/0	1/1	1/1	1/1	0/0	./.	1/1	0/0	0/0	1/1	0/0	0/0	0/0	0/0	0/0	0/0	0/0	0/0	0/0	0/0
Es1H	56330217	Es1H_56330217	T	C	GT	./.	0/0	0/0	0/0	0/0	1/1	1/1	1/1	0/0	0/0	0/0	0/0	0/0	0/0	0/0	0/0	0/0	./.	./.	./.	0/0	./.	./.	0/0	0/0	./.	0/0	0/0	1/1	0/0	0/0	1/1	1/1	1/1	1/1	0/0
Es1H	56344889	Es1H_56344889	G	T	GT	0/0	0/0	0/0	0/0	0/0	0/0	0/0	0/0	0/0	0/0	0/0	1/1	0/0	0/0	1/1	0/0	0/0	0/0	0/0	0/0	0/0	0/0	0/0	1/1	0/0	0/0	0/0	0/0	0/0	0/0	0/0	0/0	0/0	0/0	0/0	0/0
Es1H	56374073	Es1H_56374073	G	A	GT	0/0	0/0	0/0	0/0	0/0	0/0	0/0	0/0	0/0	0/0	0/0	1/1	0/0	0/0	1/1	0/0	0/0	1/1	1/1	1/1	0/0	0/0	1/1	1/1	0/0	0/0	0/0	0/0	0/0	0/0	0/0	0/0	0/0	0/0	0/0	0/0
Es1H	56389362	Es1H_56389362	T	G	GT	0/0	0/0	0/0	0/0	0/0	0/0	0/0	0/0	0/0	0/0	0/0	0/0	0/0	0/0	0/0	1/1	0/0	1/1	1/1	1/1	0/0	1/1	1/1	0/0	0/0	1/1	0/0	0/0	0/0	0/0	0/0	0/0	0/0	0/0	0/0	0/0
Es1H	56416688	Es1H_56416688	C	T	GT	0/0	0/0	0/0	0/0	0/0	0/0	0/0	0/0	0/0	0/0	0/0	1/1	0/0	0/0	1/1	./.	0/0	0/0	0/0	0/0	0/0	0/0	0/0	1/1	0/0	./.	0/0	0/0	0/0	0/0	0/0	0/0	0/0	0/0	0/0	0/0
Es1H	56417563	Es1H_56417563	T	G	GT	0/0	0/0	0/0	0/0	0/0	0/0	0/0	0/0	0/0	0/0	0/0	0/0	0/0	0/0	0/0	0/0	0/0	1/1	1/1	1/1	0/0	0/0	1/1	0/0	0/0	0/0	0/0	0/0	0/0	0/0	0/0	0/0	0/0	0/0	0/0	0/0
Es1H	56445842	Es1H_56445842	G	A	GT	1/1	1/1	0/0	0/0	0/0	0/0	0/0	0/0	0/0	0/0	0/0	1/1	0/0	0/0	1/1	1/1	0/0	1/1	1/1	1/1	0/0	1/1	1/1	1/1	0/0	1/1	0/0	0/0	0/0	0/0	0/0	0/0	0/0	0/0	0/0	0/0
Es1H	56496109	Es1H_56496109	A	C	GT	1/1	1/1	0/0	0/0	0/0	0/0	0/0	0/0	0/0	0/0	1/1	1/1	1/1	1/1	1/1	1/1	1/1	1/1	1/1	1/1	1/1	./.	1/1	1/1	0/0	1/1	1/1	1/1	0/0	0/0	0/0	0/0	0/0	0/0	0/0	0/0
Es1H	56621773	Es1H_56621773	C	A	GT	0/0	0/0	0/0	0/0	0/0	0/0	0/0	0/0	0/0	0/0	0/0	0/0	0/0	0/0	0/0	0/0	0/0	0/0	0/0	0/0	1/1	0/0	0/0	0/0	0/0	0/0	1/1	1/1	0/0	0/0	0/0	0/0	0/0	0/0	0/0	0/0
Es1H	56623594	Es1H_56623594	T	C	GT	0/0	0/0	0/0	1/1	0/0	0/0	0/0	0/0	0/0	0/0	1/1	0/0	0/0	0/0	0/0	0/0	0/0	0/0	0/0	0/0	0/0	0/0	0/0	0/0	0/0	0/0	0/0	0/0	0/0	0/0	0/0	0/0	0/0	0/0	0/0	0/0
Es1H	56703883	Es1H_56703883	A	T	GT	0/0	0/0	1/1	0/0	1/1	1/1	1/1	1/1	0/0	1/1	0/0	0/0	0/0	0/0	0/0	0/0	0/0	0/0	0/0	0/0	0/0	0/0	0/0	0/0	1/1	0/0	0/0	0/0	1/1	0/0	1/1	1/1	1/1	1/1	1/1	1/1
Es1H	56705326	Es1H_56705326	G	T	GT	1/1	1/1	0/0	0/0	0/0	0/0	0/0	0/0	1/1	0/0	0/0	0/0	0/0	0/0	0/0	0/0	0/0	0/0	0/0	0/0	./.	0/0	0/0	0/0	0/0	0/0	./.	./.	0/0	1/1	0/0	0/0	0/0	0/0	0/0	0/0
Es1H	56740869	Es1H_56740869	C	T	GT	0/0	0/0	0/0	1/1	0/0	0/0	0/0	0/0	0/0	0/0	1/1	0/0	0/0	0/0	0/0	0/0	0/0	0/0	0/0	0/0	0/0	0/0	0/0	0/0	0/0	0/0	0/0	0/0	0/0	0/0	0/0	0/0	0/0	0/0	0/0	0/0
Es1H	56863508	Es1H_56863508	T	A	GT	0/0	0/0	1/1	0/0	1/1	0/0	0/0	0/0	0/0	1/1	0/0	0/0	0/0	0/0	0/0	0/0	0/0	0/0	0/0	0/0	0/0	0/0	0/0	0/0	1/1	0/0	0/0	0/0	0/0	0/0	0/0	0/0	0/0	0/0	0/0	1/1
Es1H	56887501	Es1H_56887501	T	C	GT	0/0	0/0	0/0	0/0	0/0	0/0	0/0	0/0	0/0	0/0	0/0	0/0	0/0	0/0	0/0	0/0	0/0	0/0	0/0	0/0	1/1	0/0	0/0	0/0	0/0	0/0	1/1	1/1	0/0	0/0	0/0	0/0	0/0	0/0	0/0	0/0
Es1H	56909485	Es1H_56909485	T	A	GT	0/0	0/0	0/0	0/0	0/0	1/1	1/1	1/1	0/0	0/0	0/0	0/0	0/0	0/0	0/0	0/0	0/0	0/0	0/0	0/0	0/0	0/0	0/0	0/0	0/0	0/0	0/0	0/0	1/1	0/0	0/0	1/1	1/1	1/1	1/1	0/0
Es1H	56918924	Es1H_56918924	C	A	GT	0/0	0/0	0/0	1/1	0/0	0/0	0/0	0/0	0/0	0/0	0/0	0/0	0/0	0/0	0/0	0/0	0/0	0/0	0/0	0/0	0/0	0/0	0/0	0/0	0/0	0/0	0/0	0/0	0/0	0/0	1/1	0/0	0/0	0/0	0/0	0/0
Es1H	56924339	Es1H_56924339	A	G	GT	0/0	0/0	0/0	0/0	0/0	0/0	0/0	0/0	1/1	0/0	0/0	1/1	0/0	0/0	1/1	1/1	0/0	1/1	1/1	1/1	0/0	1/1	1/1	1/1	0/0	1/1	0/0	0/0	0/0	1/1	0/0	0/0	0/0	0/0	0/0	0/0
Es1H	56924508	Es1H_56924508	A	G	GT	0/0	0/0	0/0	0/0	0/0	0/0	0/0	0/0	0/0	0/0	0/0	0/0	1/1	1/1	0/0	0/0	1/1	0/0	0/0	0/0	0/0	0/0	0/0	0/0	0/0	0/0	0/0	0/0	0/0	0/0	0/0	0/0	0/0	0/0	0/0	0/0
Es1H	56941263	Es1H_56941263	C	T	GT	0/0	0/0	0/0	0/0	0/0	0/0	0/0	0/0	0/0	0/0	0/0	1/1	0/0	0/0	0/0	0/0	0/0	0/0	0/0	0/0	0/0	0/0	0/0	1/1	0/0	0/0	0/0	0/0	0/0	0/0	0/0	0/0	0/0	0/0	0/0	0/0
Es1H	56975931	Es1H_56975931	C	T	GT	0/0	0/0	0/0	0/0	0/0	0/0	0/0	0/0	0/0	0/0	0/0	0/0	0/0	0/0	0/0	0/0	0/0	./.	./.	./.	1/1	0/0	0/0	0/0	0/0	0/0	1/1	1/1	0/0	0/0	0/0	0/0	0/0	0/0	0/0	0/0
Es1H	56989096	Es1H_56989096	G	A	GT	0/0	0/0	0/0	0/0	0/0	0/0	0/0	0/0	1/1	0/0	0/0	1/1	0/0	0/0	0/0	0/0	0/0	./.	0/0	0/0	0/0	0/0	0/0	1/1	0/0	0/0	0/0	0/0	0/0	1/1	0/0	0/0	0/0	0/0	0/0	0/0
Es1H	56996485	Es1H_56996485	G	C	GT	0/0	0/0	0/0	0/0	0/0	0/0	0/0	0/0	1/1	0/0	0/0	1/1	1/1	1/1	./.	1/1	1/1	1/1	1/1	1/1	0/0	1/1	1/1	1/1	0/0	1/1	0/0	0/0	0/0	1/1	0/0	0/0	0/0	0/0	0/0	0/0
Es1H	57006013	Es1H_57006013	G	A	GT	0/0	0/0	0/0	0/0	0/0	0/0	0/0	0/0	0/0	0/0	0/0	./.	1/1	1/1	0/0	0/0	1/1	0/0	0/0	0/0	0/0	0/0	0/0	./.	0/0	0/0	0/0	0/0	0/0	0/0	0/0	0/0	0/0	0/0	0/0	0/0
Es1H	57068861	Es1H_57068861	C	G	GT	0/0	0/0	0/0	0/0	0/0	0/0	0/0	0/0	0/0	0/0	0/0	1/1	1/1	1/1	0/0	0/0	1/1	0/0	0/0	0/0	0/0	0/0	0/0	1/1	0/0	0/0	0/0	0/0	0/0	0/0	0/0	0/0	0/0	0/0	0/0	0/0
Es1H	57092686	Es1H_57092686	C	T	GT	0/0	0/0	./.	0/0	0/0	0/0	0/0	0/0	0/0	0/0	0/0	0/0	0/0	0/0	0/0	1/1	0/0	0/0	0/0	0/0	1/1	1/1	1/1	0/0	0/0	1/1	1/1	1/1	0/0	0/0	0/0	0/0	0/0	./.	0/0	0/0
Es1H	57098097	Es1H_57098097	T	A	GT	0/0	0/0	1/1	0/0	1/1	0/0	0/0	0/0	0/0	1/1	0/0	0/0	0/0	0/0	0/0	0/0	0/0	0/0	0/0	0/0	0/0	0/0	0/0	0/0	1/1	0/0	0/0	0/0	0/0	0/0	0/0	0/0	0/0	0/0	0/0	1/1
Es1H	57125632	Es1H_57125632	C	A	GT	0/0	0/0	0/0	1/1	0/0	0/0	0/0	0/0	1/1	0/0	1/1	0/0	0/0	0/0	0/0	0/0	0/0	0/0	0/0	0/0	0/0	0/0	0/0	0/0	0/0	0/0	0/0	0/0	0/0	1/1	0/0	0/0	0/0	0/0	0/0	0/0
Es1H	57129763	Es1H_57129763	A	T	GT	0/0	0/0	0/0	0/0	0/0	0/0	0/0	0/0	0/0	0/0	0/0	0/0	0/0	0/0	0/0	0/0	0/0	0/0	0/0	0/0	1/1	0/0	0/0	0/0	0/0	0/0	1/1	1/1	0/0	0/0	0/0	0/0	0/0	0/0	0/0	0/0
Es1H	57167147	Es1H_57167147	G	A	GT	0/0	0/1	0/0	0/0	0/0	0/0	0/0	0/0	0/0	0/0	0/0	0/0	0/0	0/0	0/0	0/0	0/0	1/1	1/1	1/1	0/0	0/0	0/0	0/0	0/0	0/0	0/0	0/0	0/0	0/0	0/0	0/0	0/0	0/0	0/0	0/0
Es1H	57169163	Es1H_57169163	T	G	GT	./.	0/0	0/0	1/1	0/0	0/0	./.	0/0	1/1	0/0	1/1	0/0	0/0	0/0	1/1	1/1	./.	1/1	1/1	1/1	1/1	1/1	1/1	./.	0/0	1/1	1/1	1/1	./.	1/1	0/0	./.	./.	0/0	0/0	0/0
Es1H	57267618	Es1H_57267618	A	G	GT	0/0	0/0	0/0	0/0	0/0	0/0	0/0	0/0	0/0	0/1	0/0	1/1	1/1	1/1	1/1	./.	1/1	0/0	0/0	0/0	0/0	0/0	./.	1/1	0/0	./.	0/0	0/0	0/0	0/0	0/0	0/0	0/0	0/0	0/0	0/0
Es1H	57277481	Es1H_57277481	G	A	GT	0/0	0/0	0/0	0/0	0/0	0/0	0/0	0/0	0/0	1/1	0/0	1/1	1/1	1/1	1/1	1/1	1/1	0/0	0/0	0/0	0/0	0/0	1/1	1/1	0/0	1/1	0/0	0/0	0/0	0/0	0/0	0/0	0/0	0/0	0/0	0/0
Es1H	57317937	Es1H_57317937	T	C	GT	0/0	0/0	0/0	0/0	0/0	0/0	0/1	0/0	0/0	0/0	0/0	0/1	0/1	0/0	0/1	0/0	0/1	0/0	0/0	0/0	0/1	0/0	0/0	0/1	0/1	0/0	0/1	0/1	0/1	0/0	0/1	0/0	0/1	0/0	0/0	0/0
Es1H	57319090	Es1H_57319090	C	T	GT	0/0	0/0	0/0	0/0	0/0	0/0	./.	0/0	0/0	1/1	0/0	1/1	1/1	1/1	1/1	0/0	1/1	0/0	0/0	0/0	0/0	0/0	0/0	1/1	0/0	0/0	0/0	0/0	0/0	0/0	0/0	./.	0/0	0/0	0/0	0/0
Es1H	57406700	Es1H_57406700	T	C	GT	0/1	0/0	0/0	0/0	0/1	0/1	0/1	0/1	0/1	0/0	0/0	0/0	0/0	0/0	0/0	0/0	0/1	0/0	0/0	0/1	0/0	0/0	0/0	0/1	0/0	0/1	0/1	0/0	0/0	0/1	./.	0/0	0/0	0/1	0/0	0/0
Es1H	57423826	Es1H_57423826	C	T	GT	0/0	0/0	0/0	0/0	0/0	0/0	1/1	1/1	0/0	0/0	0/0	0/0	0/0	0/0	0/0	0/0	0/0	0/0	0/0	0/0	0/0	0/0	0/0	0/0	0/0	0/0	0/0	0/0	1/1	0/0	0/0	1/1	1/1	1/1	0/0	0/0
Es1H	57455146	Es1H_57455146	G	A	GT	0/0	0/0	0/0	0/0	./.	0/0	0/0	0/0	0/0	0/0	0/0	0/1	0/0	0/0	0/0	0/0	0/0	0/0	0/0	0/0	0/0	0/0	0/0	0/0	./.	0/0	0/0	0/0	0/0	0/0	0/0	0/1	0/0	0/1	0/1	0/1
Es1H	57517410	Es1H_57517410	T	C	GT	0/0	0/0	0/0	0/0	0/0	0/0	0/1	0/1	0/0	0/0	0/0	0/0	0/0	0/0	0/0	0/0	0/0	0/0	0/0	0/0	0/0	0/0	0/0	0/0	0/0	0/0	0/0	0/0	0/0	0/0	0/1	0/0	0/0	0/0	0/0	0/1
Es1H	57556192	Es1H_57556192	A	G	GT	0/0	0/1	0/0	0/1	0/1	0/1	0/0	0/0	0/1	0/1	0/1	0/1	0/0	0/0	0/1	0/0	0/0	0/0	0/0	0/0	0/0	0/0	0/0	0/0	0/0	0/0	0/0	0/0	0/0	0/1	0/1	0/0	0/0	0/1	0/1	0/0
Es1H	57560941	Es1H_57560941	C	T	GT	0/0	1/1	0/0	1/1	1/1	1/1	0/0	0/0	1/1	1/1	1/1	1/1	0/0	0/0	1/1	0/0	0/0	0/0	0/0	0/0	0/0	0/0	0/0	0/0	0/0	0/0	0/0	0/0	0/0	1/1	1/1	0/0	0/0	1/1	1/1	0/0
Es1H	57598289	Es1H_57598289	G	T	GT	0/0	1/1	0/0	1/1	1/1	1/1	0/0	0/0	1/1	1/1	1/1	1/1	0/0	0/0	./.	0/0	0/0	0/0	0/0	0/0	0/0	0/0	0/0	0/0	0/0	0/0	0/0	0/0	0/0	1/1	./.	0/0	0/0	./.	1/1	0/0
Es1H	57598685	Es1H_57598685	C	A	GT	0/0	1/1	0/0	1/1	1/1	1/1	0/0	0/0	1/1	1/1	1/1	1/1	0/0	0/0	1/1	0/0	0/0	0/0	0/0	0/0	0/0	0/0	0/0	0/0	0/0	0/0	0/0	0/0	0/0	1/1	1/1	0/0	0/0	1/1	1/1	0/0
Es1H	57601395	Es1H_57601395	C	A	GT	0/0	1/1	0/0	0/1	0/1	0/1	0/0	0/0	0/1	1/1	1/1	1/1	0/0	0/0	0/1	0/0	0/0	0/0	0/0	0/0	0/0	0/0	0/0	0/0	0/0	0/0	0/0	0/0	0/0	0/1	0/1	0/0	0/0	1/1	0/1	0/0
Es1H	57617380	Es1H_57617380	G	C	GT	0/0	1/1	0/0	1/1	1/1	1/1	0/0	0/0	1/1	1/1	1/1	1/1	0/0	0/0	1/1	0/0	0/0	1/1	1/1	1/1	0/0	0/0	0/0	1/1	0/0	0/0	0/0	0/0	0/0	1/1	1/1	0/0	0/0	1/1	1/1	0/0
Es1H	57660201	Es1H_57660201	T	G	GT	0/0	0/0	0/0	0/0	0/0	0/0	0/0	0/0	0/0	0/0	0/0	0/0	0/0	0/0	0/0	0/0	0/0	1/1	1/1	1/1	0/0	0/0	0/0	1/1	0/0	0/0	0/0	0/0	0/0	0/0	0/0	0/0	0/0	0/0	0/0	0/0
Es1H	57663302	Es1H_57663302	A	C	GT	0/0	0/0	0/0	0/0	0/0	0/0	0/0	0/0	0/0	0/0	0/0	0/0	1/1	1/1	0/0	0/0	0/0	0/0	0/0	0/0	1/1	0/0	0/0	0/0	0/0	0/0	1/1	1/1	0/0	0/0	0/0	0/0	0/0	0/0	0/0	0/0
Es1H	57675762	Es1H_57675762	G	C	GT	0/0	1/1	0/0	1/1	1/1	1/1	0/0	0/0	1/1	1/1	1/1	1/1	0/0	0/0	1/1	./.	0/0	1/1	1/1	./.	0/0	./.	0/0	1/1	0/0	./.	0/0	0/0	0/0	./.	1/1	0/0	0/0	1/1	1/1	0/0
Es1H	57680951	Es1H_57680951	G	A	GT	0/0	0/1	0/0	1/1	1/1	1/1	0/0	0/0	1/1	1/1	1/1	1/1	0/0	0/0	1/1	0/0	0/0	0/0	0/0	0/0	0/0	0/0	0/0	0/0	0/0	0/0	0/0	0/0	0/0	1/1	1/1	0/0	0/0	1/1	1/1	0/0
Es1H	57694877	Es1H_57694877	G	C	GT	0/0	0/0	0/0	./.	0/0	1/1	0/0	0/0	1/1	0/0	0/0	0/0	0/0	0/0	0/0	0/0	0/0	0/0	0/0	0/0	0/0	0/0	0/0	0/0	0/0	0/0	0/0	0/0	0/0	1/1	0/0	0/0	0/0	1/1	0/0	0/0
Es1H	57733812	Es1H_57733812	C	T	GT	0/0	0/0	0/0	0/0	0/0	0/0	0/0	0/0	0/0	0/0	0/0	0/0	1/1	1/1	0/0	0/0	0/0	0/0	0/0	0/0	1/1	0/0	0/0	0/0	0/0	0/0	1/1	1/1	0/0	0/0	0/0	0/0	0/0	0/0	0/0	0/0
Es1H	57748023	Es1H_57748023	G	A	GT	0/0	0/0	0/0	0/0	0/0	0/0	0/0	0/1	0/0	0/0	0/0	0/0	0/0	0/0	0/0	0/0	0/0	0/0	0/0	0/0	0/0	0/0	0/0	0/0	1/1	0/0	0/0	0/0	1/1	0/0	0/0	1/1	1/1	0/0	0/0	0/0
Es1H	57821982	Es1H_57821982	C	T	GT	1/1	0/0	0/0	./.	0/0	0/0	0/0	0/0	0/0	0/0	0/0	1/1	0/0	1/1	1/1	0/0	0/0	0/0	0/0	0/0	1/1	0/0	0/0	0/0	0/0	0/0	1/1	1/1	./.	0/0	0/0	0/0	0/0	0/0	0/0	0/0
Es1H	57858980	Es1H_57858980	A	G	GT	0/0	0/0	0/0	0/0	0/0	1/1	0/0	0/0	1/1	0/0	0/0	0/0	0/0	0/0	0/0	0/0	0/0	0/0	0/0	0/0	0/0	0/0	0/0	0/0	0/1	0/0	0/0	0/0	0/0	1/1	0/0	0/0	0/0	1/1	0/0	0/0
Es1H	57886910	Es1H_57886910	C	T	GT	0/0	0/0	1/1	1/1	0/0	0/0	0/0	1/1	0/0	0/0	0/0	0/0	1/1	0/0	0/0	0/0	0/0	1/1	1/1	1/1	0/0	0/0	0/0	0/0	1/1	0/0	0/0	0/0	1/1	0/0	0/0	0/1	1/1	0/0	0/0	0/0
Es1H	57965216	Es1H_57965216	C	T	GT	0/0	0/0	0/0	0/0	1/1	0/0	0/0	0/0	0/0	1/1	0/0	./.	0/0	0/0	0/0	0/0	0/0	0/0	0/0	0/0	0/0	0/0	0/0	0/0	0/0	0/0	0/0	0/0	0/0	0/0	0/0	0/0	0/0	0/0	1/1	1/1
Es1H	57986525	Es1H_57986525	G	A	GT	0/0	0/0	0/0	0/0	1/1	0/0	0/0	0/0	0/0	1/1	0/0	0/0	0/0	0/0	0/0	0/0	0/0	0/0	0/0	0/0	0/0	0/0	0/0	0/0	0/0	0/0	0/0	0/0	0/0	0/0	0/0	0/0	0/0	0/0	1/1	1/1
Es1H	58003130	Es1H_58003130	G	A	GT	0/1	0/1	0/0	0/1	0/1	0/0	0/1	0/0	0/1	0/1	0/1	0/1	0/1	./.	0/1	./.	./.	0/1	0/1	0/1	0/1	0/0	0/1	0/1	0/0	0/1	0/1	./.	0/1	0/1	0/1	0/1	0/0	0/0	0/0	0/0
Es1H	58031789	Es1H_58031789	T	C	GT	0/1	0/1	./.	0/0	0/0	0/0	0/0	0/1	0/0	0/0	0/0	0/0	0/0	0/1	0/1	0/0	0/0	0/0	0/1	0/1	0/1	0/1	0/0	0/0	0/0	0/0	0/0	0/0	0/0	0/0	0/1	0/0	0/0	0/1	0/0	0/0
Es1H	58044094	Es1H_58044094	C	T	GT	0/0	1/1	0/0	0/0	0/0	0/0	0/0	0/0	0/0	0/0	0/0	0/0	0/0	0/0	0/0	0/0	0/0	0/0	0/0	0/0	0/0	0/0	0/0	0/0	0/0	0/0	0/0	0/0	0/0	0/0	1/1	0/0	0/0	0/0	0/0	0/0
Es1H	58151598	Es1H_58151598	A	G	GT	0/0	0/0	0/0	0/0	1/1	0/0	0/0	0/0	0/0	1/1	0/0	0/0	0/0	0/0	0/0	0/0	0/0	0/0	0/0	0/0	0/0	0/0	0/0	0/0	0/0	0/0	0/0	0/0	0/0	0/0	0/0	0/0	0/0	0/0	1/1	1/1
Es1H	58193697	Es1H_58193697	A	C	GT	0/0	1/1	1/1	0/0	1/1	0/0	0/0	0/0	0/0	1/1	0/0	1/1	1/1	1/1	1/1	0/0	0/0	0/0	0/0	0/0	1/1	0/0	0/0	0/0	0/0	0/0	1/1	1/1	0/0	1/1	1/1	0/0	0/0	0/0	1/1	1/1
Es1H	58197821	Es1H_58197821	C	A	GT	0/0	0/0	0/0	1/1	0/0	0/0	0/0	0/0	1/1	0/0	0/1	0/0	0/0	0/0	0/0	0/0	0/0	0/0	0/0	0/0	0/0	0/0	0/0	0/0	0/0	0/0	0/0	0/0	0/0	0/0	0/0	0/0	0/0	0/0	0/0	0/0
Es1H	58263456	Es1H_58263456	C	T	GT	0/1	0/1	0/1	0/1	0/1	0/0	1/1	0/0	0/0	0/1	0/0	0/0	0/0	0/0	./.	0/0	0/0	0/0	0/1	0/0	0/0	0/0	0/0	0/0	0/0	./.	0/0	0/0	0/1	0/0	0/1	./.	0/0	0/0	0/1	0/1
Es1H	58286565	Es1H_58286565	G	A	GT	0/0	0/0	0/0	0/0	0/0	0/0	0/0	0/0	0/0	0/0	0/0	1/1	0/0	0/0	0/0	1/1	0/0	1/1	1/1	1/1	0/0	1/1	1/1	0/0	0/0	1/1	0/0	0/0	0/0	0/0	0/0	0/0	0/0	0/0	0/0	0/0
Es1H	58347129	Es1H_58347129	T	A	GT	0/0	0/0	0/0	0/0	1/1	0/0	0/0	0/0	0/0	0/0	0/0	0/0	0/0	0/0	0/0	0/0	0/0	0/0	0/0	0/0	0/0	0/0	0/0	0/0	0/0	0/0	0/0	0/0	0/0	0/0	0/0	0/0	0/0	0/0	1/1	1/1
Es1H	58425934	Es1H_58425934	G	T	GT	0/0	0/0	0/0	0/0	0/0	./.	1/1	./.	0/0	0/0	./.	1/1	1/1	0/0	0/0	0/0	0/0	0/0	0/0	0/0	0/0	0/0	0/0	0/0	./.	0/0	1/1	1/1	0/0	0/0	0/0	./.	./.	./.	0/0	0/0
Es1H	58428815	Es1H_58428815	C	T	GT	0/0	0/0	0/0	0/0	0/0	./.	0/0	0/0	0/0	1/1	0/0	0/0	0/0	0/0	0/0	0/0	0/0	0/0	0/0	0/0	0/0	0/0	0/0	0/0	./.	0/0	0/0	0/0	1/1	0/0	0/0	./.	0/0	0/0	0/0	0/0
Es1H	58429112	Es1H_58429112	A	G	GT	0/0	1/1	0/0	0/0	0/0	./.	0/1	./.	0/0	0/0	1/1	0/1	0/0	0/0	0/0	0/0	0/0	0/0	0/0	0/0	0/0	0/0	0/0	0/0	./.	0/0	0/0	0/0	0/0	0/1	./.	./.	./.	./.	0/0	0/0
Es1H	58443826	Es1H_58443826	A	C	GT	0/0	0/0	0/0	0/0	1/1	0/0	0/0	0/0	0/0	1/1	./.	0/0	0/0	0/0	0/0	0/0	0/0	0/0	0/0	0/0	0/0	0/0	0/0	0/0	0/0	0/0	0/0	0/0	1/1	0/0	0/0	0/0	0/0	0/0	1/1	1/1
Es1H	58447499	Es1H_58447499	A	G	GT	0/0	0/0	0/0	0/0	1/1	0/0	0/0	0/0	0/0	1/1	0/0	0/0	0/0	0/0	0/0	1/1	0/0	0/0	0/0	0/0	0/0	0/0	0/0	0/0	0/0	1/1	0/0	0/0	1/1	0/0	0/0	0/0	0/0	0/0	1/1	1/1
Es1H	58505367	Es1H_58505367	C	A	GT	0/0	0/0	0/0	0/0	0/0	0/0	0/0	0/0	0/0	0/0	0/0	1/1	1/1	0/0	0/0	0/0	0/0	0/0	0/0	0/0	0/0	0/0	0/0	0/0	0/0	0/0	1/1	1/1	0/0	0/0	0/0	0/0	0/0	0/0	0/0	0/0
Es1H	58513702	Es1H_58513702	G	A	GT	0/0	0/0	0/0	0/0	0/0	0/0	0/0	0/0	0/0	1/1	0/0	0/0	0/0	0/0	0/0	0/0	0/0	0/0	0/0	0/0	0/0	0/0	0/0	0/0	0/0	0/0	0/0	0/0	1/1	0/0	0/0	0/0	0/0	0/0	0/0	0/0
Es1H	58515925	Es1H_58515925	C	T	GT	0/0	1/1	0/0	0/0	0/0	1/1	0/0	0/1	0/0	0/0	1/1	0/0	0/0	0/0	0/0	0/0	0/0	0/0	0/0	0/0	0/0	0/0	0/0	0/0	1/1	0/0	0/0	0/0	0/0	0/0	1/1	1/1	1/1	1/1	0/0	0/0
Es1H	58560490	Es1H_58560490	T	C	GT	1/1	1/1	1/1	0/0	0/0	0/0	1/1	0/0	1/1	0/0	0/0	0/0	0/0	0/0	0/0	1/1	1/1	0/0	0/0	0/0	0/0	0/0	0/0	0/0	0/0	0/0	0/0	0/0	0/0	1/1	1/1	0/0	0/0	0/0	0/0	0/0
Es1H	58565939	Es1H_58565939	C	A	GT	1/1	0/1	1/1	0/0	0/0	0/0	0/0	0/0	0/1	0/0	0/0	0/0	0/0	0/0	0/0	0/0	1/1	0/0	0/0	0/0	0/0	0/0	0/0	0/0	0/0	0/0	0/0	0/0	0/0	1/1	1/1	0/0	0/0	0/0	0/0	0/0
Es1H	58566700	Es1H_58566700	T	C	GT	0/0	0/0	0/0	0/0	0/0	0/0	0/0	0/0	0/0	0/0	0/0	0/0	0/0	0/0	0/0	0/1	0/1	0/1	0/1	0/1	0/0	0/0	0/1	0/0	0/0	0/1	0/0	0/0	0/0	0/0	0/0	0/0	0/0	0/1	0/0	0/0
Es1H	58568225	Es1H_58568225	C	T	GT	0/0	0/1	0/0	0/0	0/0	0/0	0/0	0/0	0/1	0/0	0/0	./.	0/0	0/0	./.	./.	0/0	0/0	0/0	0/0	0/0	0/0	0/0	0/0	0/0	0/0	0/0	0/0	0/0	1/1	0/1	0/0	0/0	0/0	0/0	0/0
Es1H	58588179	Es1H_58588179	T	A	GT	0/0	0/0	0/0	0/0	1/1	0/0	0/0	0/0	0/0	0/0	0/0	0/0	0/0	0/0	0/0	0/0	0/0	0/0	0/0	0/0	0/0	0/0	0/0	0/0	0/0	0/0	0/0	0/0	0/0	0/0	0/0	0/0	0/0	0/0	1/1	1/1
Es1H	58612767	Es1H_58612767	C	A	GT	0/0	0/0	0/0	0/0	./.	0/0	0/0	0/0	0/0	0/1	0/0	./.	./.	0/0	0/1	0/0	0/0	0/0	0/0	0/0	0/1	0/0	0/0	0/1	0/0	0/0	./.	./.	0/0	0/0	0/0	0/0	0/0	0/0	./.	0/0
Es1H	58626540	Es1H_58626540	G	A	GT	0/0	1/1	0/0	0/0	0/0	0/0	1/1	0/0	0/0	1/1	0/0	0/0	0/0	1/1	1/1	1/1	1/1	1/1	1/1	1/1	1/1	1/1	1/1	1/1	0/0	1/1	0/0	0/0	1/1	1/1	1/1	0/0	0/0	0/0	0/0	1/1
Es1H	58627672	Es1H_58627672	C	T	GT	0/0	0/0	0/0	0/0	0/0	1/1	0/0	1/1	0/0	0/0	0/1	0/0	0/0	0/0	./.	0/0	0/0	0/0	0/0	0/0	0/0	0/0	0/0	0/0	1/1	0/0	0/0	0/0	0/0	0/0	0/0	1/1	0/1	0/1	0/0	0/0
Es1H	58630331	Es1H_58630331	A	G	GT	0/0	0/0	0/0	1/1	0/0	1/1	0/0	1/1	1/1	0/0	1/1	0/0	0/0	0/0	0/0	0/0	0/0	0/0	0/0	0/0	0/0	0/0	0/0	0/0	1/1	0/0	0/0	0/0	0/0	0/0	0/0	1/1	1/1	1/1	0/0	0/0
Es1H	58641468	Es1H_58641468	A	G	GT	0/0	0/0	0/0	1/1	0/0	1/1	0/0	1/1	1/1	0/0	1/1	0/0	0/0	0/0	0/0	0/0	0/0	0/0	0/0	0/0	0/0	0/0	0/0	0/0	1/1	0/0	0/0	0/0	0/0	0/0	0/0	1/1	1/1	1/1	0/0	0/0
Es1H	58642270	Es1H_58642270	A	T	GT	1/1	0/0	1/1	0/0	0/0	0/0	0/0	0/0	0/0	0/0	0/0	0/0	0/0	0/0	0/0	0/0	0/0	0/0	0/0	0/0	0/0	0/0	0/0	0/0	0/0	0/0	0/0	0/0	0/0	0/0	0/0	0/0	0/0	0/0	0/0	0/0
Es1H	58656157	Es1H_58656157	G	A	GT	0/0	0/0	0/0	./.	0/0	0/1	0/0	0/1	0/0	0/1	0/1	0/0	0/1	0/0	0/1	0/0	0/0	0/1	0/0	0/0	0/0	0/0	0/0	0/1	0/1	0/0	./.	./.	0/1	0/0	0/0	0/1	0/1	0/1	0/0	0/0
Es1H	58673724	Es1H_58673724	G	A	GT	0/0	1/1	0/0	1/1	0/0	0/0	0/0	0/0	0/0	0/0	0/0	0/0	0/0	0/0	0/0	0/0	./.	0/0	0/0	0/0	0/0	0/0	0/0	./.	0/0	0/0	0/0	0/0	0/0	1/1	1/1	0/0	0/0	0/0	0/0	1/1
Es1H	58676703	Es1H_58676703	A	C	GT	./.	1/1	./.	1/1	0/0	0/0	0/0	0/0	0/0	0/0	0/0	0/0	0/0	0/0	0/0	0/0	./.	0/0	0/0	0/0	0/0	0/0	0/0	./.	0/0	0/0	0/0	0/0	0/0	1/1	1/1	0/0	0/0	0/0	0/0	1/1
Es1H	58686839	Es1H_58686839	G	A	GT	./.	1/1	./.	0/0	0/0	0/0	0/0	0/0	0/0	0/0	0/0	0/0	0/0	0/0	0/0	0/0	./.	0/0	0/0	0/0	0/0	0/0	0/0	./.	0/0	0/0	0/0	0/0	0/0	1/1	1/1	0/0	0/0	0/0	0/0	1/1
Es1H	58688382	Es1H_58688382	C	T	GT	0/0	0/1	0/0	1/1	0/0	0/0	0/0	0/0	0/0	0/0	0/0	0/0	0/0	0/0	0/0	0/0	0/0	0/0	0/0	0/0	0/0	0/0	0/0	0/0	0/0	0/0	0/0	0/0	0/0	0/1	1/1	0/0	0/0	0/0	0/0	0/1
Es1H	58695768	Es1H_58695768	C	T	GT	0/0	1/1	0/0	0/0	0/0	0/0	0/0	0/0	0/0	0/0	0/0	0/0	0/0	0/0	0/0	0/0	0/0	0/0	0/0	0/0	0/0	0/0	0/0	0/0	0/0	0/0	0/0	0/0	0/0	1/1	1/1	0/0	0/0	0/0	0/0	1/1
Es1H	58724636	Es1H_58724636	C	T	GT	0/0	0/0	0/0	0/0	0/0	1/1	1/1	1/1	0/0	0/1	1/1	0/0	0/0	0/0	0/0	0/0	0/0	0/0	0/0	0/0	0/0	0/0	0/0	0/0	1/1	0/0	0/0	0/0	0/0	0/0	0/0	0/1	0/0	0/0	0/0	0/0
Es1H	58815651	Es1H_58815651	T	C	GT	0/0	0/0	0/1	0/1	0/0	0/0	0/0	0/0	0/0	0/0	0/0	0/0	0/1	0/0	0/0	0/0	0/0	0/0	0/1	0/1	0/1	0/0	0/0	0/1	0/1	0/0	0/0	0/0	0/0	0/0	0/0	0/1	0/0	0/0	0/0	0/1
Es1H	58888125	Es1H_58888125	G	A	GT	0/0	0/0	0/0	0/0	0/0	0/0	0/0	0/0	0/0	0/0	0/0	0/0	0/0	0/0	0/0	0/0	0/0	1/1	1/1	1/1	0/0	1/1	1/1	0/0	0/0	1/1	0/0	0/0	0/0	0/0	0/0	0/0	0/0	0/0	0/0	0/0
Es1H	58929662	Es1H_58929662	T	C	GT	./.	1/1	./.	0/0	./.	1/1	1/1	1/1	0/0	1/1	1/1	0/0	0/0	0/0	./.	0/0	./.	0/0	0/0	0/0	0/0	0/0	0/0	0/0	1/1	0/0	0/0	0/0	1/1	1/1	1/1	1/1	0/0	1/1	0/0	0/0
Es1H	58949083	Es1H_58949083	C	T	GT	0/0	./.	1/1	0/0	1/1	0/0	0/0	0/0	0/0	./.	0/0	0/0	0/0	0/0	./.	0/0	./.	0/0	0/0	0/0	0/0	0/0	0/0	0/0	0/0	0/0	0/0	0/0	0/0	0/0	0/0	0/0	0/0	0/0	0/0	0/0
Es1H	58962967	Es1H_58962967	G	T	GT	0/0	1/1	0/0	0/0	1/1	1/1	1/1	1/1	0/0	1/1	1/1	0/0	0/0	0/0	./.	0/0	./.	0/0	0/0	0/0	0/0	0/0	0/0	0/0	1/1	0/0	0/0	0/0	0/1	0/1	1/1	1/1	0/0	0/1	0/0	0/0
Es1H	58976863	Es1H_58976863	T	C	GT	0/0	0/0	0/0	1/1	0/0	0/0	0/0	0/0	1/1	0/0	0/0	0/0	0/0	0/0	./.	0/0	./.	0/0	0/0	0/0	0/0	0/0	0/0	0/0	0/0	0/0	0/0	0/0	0/0	0/0	0/0	0/0	1/1	0/0	0/0	0/0
Es1H	58986796	Es1H_58986796	G	T	GT	0/0	1/1	0/0	0/0	1/1	1/1	0/1	1/1	./.	0/1	0/1	0/0	0/0	0/0	./.	0/0	0/0	0/0	0/0	0/0	0/0	0/0	0/0	0/0	1/1	0/0	0/0	0/0	0/1	1/1	1/1	1/1	./.	1/1	0/0	0/0
Es1H	59058940	Es1H_59058940	C	T	GT	0/0	1/1	0/0	0/0	1/1	0/1	1/1	1/1	0/0	1/1	1/1	0/0	0/0	0/0	./.	0/0	./.	0/0	0/0	0/0	0/0	0/0	0/0	0/0	1/1	0/0	0/0	0/0	1/1	1/1	1/1	1/1	0/0	1/1	0/0	0/0
Es1H	59156135	Es1H_59156135	G	A	GT	0/0	1/1	0/0	0/0	0/0	0/0	1/1	0/0	0/0	0/0	0/0	0/0	0/0	0/0	./.	0/0	./.	0/0	0/0	0/0	0/0	0/0	0/0	0/0	0/0	0/0	0/0	0/0	1/1	1/1	1/1	0/0	0/0	1/1	0/0	0/0
Es1H	59181152	Es1H_59181152	A	T	GT	0/0	0/0	0/0	0/0	0/0	0/0	0/0	0/0	0/0	0/0	0/0	0/0	0/0	0/0	0/0	1/1	0/0	1/1	1/1	1/1	0/0	1/1	1/1	0/0	0/0	1/1	0/0	0/0	0/0	0/0	0/0	0/0	0/0	0/0	0/0	0/0
Es1H	59182535	Es1H_59182535	A	G	GT	0/0	1/1	0/0	0/0	0/0	0/0	1/1	0/0	0/0	0/0	0/0	0/0	0/0	0/0	0/0	0/0	0/0	0/0	0/0	0/0	0/0	0/0	0/0	0/0	0/0	0/0	0/0	0/0	1/1	1/1	1/1	0/0	0/0	1/1	0/0	0/0
Es1H	59209629	Es1H_59209629	G	A	GT	0/0	0/0	0/0	0/0	0/0	1/1	0/0	1/1	0/0	1/1	1/1	0/0	0/0	0/0	0/0	0/0	0/0	0/0	0/0	0/0	0/0	0/0	0/0	0/0	1/1	0/0	0/0	0/0	0/0	0/0	0/0	1/1	0/0	0/0	0/0	0/0
Es1H	59251958	Es1H_59251958	C	T	GT	0/0	0/0	0/0	0/0	0/0	0/0	0/0	0/0	0/0	0/0	0/0	0/1	0/1	0/1	0/1	0/0	0/0	0/0	0/0	0/0	0/0	0/0	0/0	0/0	0/1	0/0	0/1	0/1	0/0	0/0	0/0	0/0	0/0	0/0	0/0	0/0
Es1H	59330457	Es1H_59330457	T	A	GT	0/0	0/0	0/0	0/0	0/1	0/1	0/1	0/0	0/1	0/0	0/0	0/0	0/0	0/0	0/0	0/0	0/0	0/0	0/1	0/1	0/0	0/0	0/0	0/0	0/1	0/0	0/1	0/1	0/1	0/1	0/0	0/1	0/1	0/1	0/1	0/1
Es1H	59470687	Es1H_59470687	G	A	GT	1/1	0/0	1/1	0/0	1/1	1/1	1/1	./.	0/0	1/1	1/1	0/0	0/0	0/0	0/0	0/0	0/0	0/0	0/0	0/0	1/1	0/0	0/0	0/0	./.	0/0	0/0	0/0	1/1	0/0	1/1	1/1	0/0	0/0	1/1	1/1
Es1H	59473551	Es1H_59473551	C	T	GT	0/1	0/1	0/1	0/1	0/0	0/1	0/1	0/1	0/1	0/0	0/1	0/1	0/1	0/1	0/1	0/0	0/1	0/1	0/1	0/1	0/1	0/1	0/1	0/1	0/1	0/0	0/1	0/1	0/0	0/1	0/1	0/0	0/0	0/1	0/0	0/0
Es1H	59482955	Es1H_59482955	G	A	GT	0/0	0/0	0/0	0/0	0/0	0/0	0/0	0/0	1/1	0/0	0/0	1/1	1/1	1/1	1/1	0/0	1/1	0/0	0/0	0/0	1/1	0/0	0/0	1/1	0/0	0/0	1/1	1/1	0/0	0/0	0/0	0/0	0/0	1/1	0/0	0/0
Es1H	59485992	Es1H_59485992	C	T	GT	0/0	0/0	0/0	0/0	0/0	0/0	0/0	0/0	0/0	0/0	0/0	1/1	1/1	1/1	1/1	0/0	1/1	0/0	0/0	0/0	1/1	0/0	0/0	1/1	0/0	0/0	1/1	1/1	0/0	0/0	0/0	0/0	0/0	0/0	0/0	0/0
Es1H	59540569	Es1H_59540569	G	A	GT	0/0	0/0	0/0	0/0	0/0	0/0	0/0	0/0	0/0	0/0	0/0	1/1	1/1	1/1	1/1	0/0	1/1	0/0	0/0	0/0	1/1	0/0	0/0	1/1	0/0	0/0	1/1	1/1	0/0	0/0	0/0	0/0	0/0	0/0	0/0	0/0
Es1H	59549885	Es1H_59549885	C	T	GT	0/0	0/0	0/0	0/0	0/0	0/0	0/0	0/0	0/0	0/0	0/0	1/1	1/1	1/1	1/1	0/0	1/1	0/0	./.	./.	1/1	0/0	0/0	1/1	0/0	0/0	0/0	0/0	0/0	0/0	0/0	0/0	0/0	0/0	0/0	0/0
Es1H	59568772	Es1H_59568772	T	C	GT	1/1	0/0	1/1	0/0	0/0	1/1	1/1	1/1	1/1	1/1	1/1	0/0	0/0	0/0	0/0	0/0	0/0	0/0	0/0	0/0	0/0	0/0	0/0	0/0	1/1	0/0	0/0	0/0	1/1	0/0	1/1	1/1	0/0	1/1	1/1	1/1
Es1H	59675126	Es1H_59675126	C	A	GT	0/0	0/0	0/0	0/0	0/0	0/0	0/0	0/0	0/0	0/0	0/0	0/0	0/0	0/0	0/0	1/1	0/0	0/1	0/0	0/0	0/0	1/1	1/1	0/0	0/0	1/1	0/0	0/0	0/0	0/0	0/0	0/0	0/0	0/0	0/0	0/0
Es1H	59734916	Es1H_59734916	G	A	GT	0/0	1/1	1/1	1/1	1/1	0/0	0/0	0/0	1/1	1/1	0/0	0/0	1/1	1/1	1/1	0/0	0/0	0/0	0/0	0/0	0/0	0/0	./.	1/1	0/0	0/0	0/0	0/0	0/0	0/0	1/1	0/0	0/0	1/1	0/0	0/0
Es1H	59777464	Es1H_59777464	A	C	GT	0/0	0/0	0/0	0/0	0/0	1/1	1/1	1/1	0/0	1/1	1/1	0/0	0/0	0/0	0/0	0/0	0/0	0/0	0/0	0/0	0/0	0/0	0/0	0/0	1/1	0/0	0/0	0/0	1/1	0/0	1/1	1/1	0/0	0/0	1/1	1/1
Es1H	59806025	Es1H_59806025	C	T	GT	0/0	0/0	0/0	1/1	1/1	0/0	0/0	0/0	0/0	0/0	0/0	0/0	0/0	0/0	0/0	0/0	0/0	0/0	0/0	0/0	0/0	0/0	0/0	0/0	0/0	0/0	0/0	0/0	0/0	0/0	0/0	0/0	0/0	0/0	0/0	0/0
Es1H	59850638	Es1H_59850638	C	T	GT	1/1	0/0	0/0	0/0	0/0	0/0	0/0	0/0	0/0	0/0	0/0	1/1	1/1	1/1	1/1	1/1	1/1	1/1	1/1	1/1	1/1	1/1	1/1	1/1	0/0	1/1	1/1	1/1	0/0	0/0	0/0	0/0	0/0	0/0	0/0	0/0
Es1H	59850873	Es1H_59850873	C	A	GT	0/0	0/0	0/0	0/0	0/0	0/0	0/0	0/0	0/0	0/0	0/0	1/1	1/1	1/1	1/1	0/0	1/1	0/0	0/0	0/0	1/1	0/0	0/0	1/1	0/0	0/0	0/0	0/0	0/0	0/0	0/0	0/0	0/0	0/0	0/0	0/0
Es1H	59870172	Es1H_59870172	T	C	GT	1/1	0/0	0/0	0/0	0/0	0/0	0/0	0/0	0/0	0/0	0/0	0/0	0/0	0/0	0/0	0/0	0/0	1/1	1/1	1/1	0/0	1/1	0/0	0/0	0/0	0/0	1/1	1/1	0/0	0/0	0/0	0/0	0/0	0/0	0/0	0/0
Es1H	59876265	Es1H_59876265	C	T	GT	0/0	0/0	0/0	1/1	1/1	0/0	0/0	0/0	0/0	0/0	0/0	0/0	0/0	0/0	0/0	0/0	0/0	0/0	0/0	0/0	0/0	0/0	0/0	0/0	0/0	0/0	0/0	0/0	0/0	0/0	0/0	0/0	0/0	0/0	0/0	0/0
Es1H	59888434	Es1H_59888434	G	A	GT	0/0	0/0	1/1	0/0	0/0	0/0	0/0	0/0	0/0	0/0	0/0	0/0	0/0	0/0	0/0	0/0	0/0	0/0	0/0	0/0	0/0	0/0	0/0	0/0	0/0	0/0	0/0	0/0	0/0	1/1	0/0	0/0	0/0	0/0	0/0	0/0
Es1H	59899365	Es1H_59899365	G	A	GT	0/0	1/1	0/0	1/1	1/1	0/0	0/0	0/0	1/1	0/0	0/0	0/0	0/0	0/0	0/0	0/0	0/0	./.	0/0	0/0	0/0	./.	0/0	0/0	0/0	0/0	0/0	0/0	0/0	0/0	0/0	0/0	0/0	1/1	0/0	0/0
Es1H	60085412	Es1H_60085412	A	G	GT	0/0	0/0	0/0	0/0	0/0	0/0	0/0	0/0	0/0	0/0	0/0	0/0	0/0	0/0	0/0	./.	0/0	0/1	0/0	0/0	0/0	0/1	0/0	0/0	0/0	1/1	0/1	0/0	0/0	0/0	0/0	0/0	./.	0/0	0/0	0/0
Es1H	60098519	Es1H_60098519	C	G	GT	0/0	0/0	0/0	0/0	0/1	0/0	0/0	0/0	0/0	0/0	0/0	0/0	0/0	0/0	0/0	0/1	0/0	1/1	./.	./.	0/0	1/1	0/0	0/1	0/0	0/0	0/0	./.	0/0	0/0	0/0	0/0	0/0	0/0	0/0	0/0
Es1H	60121169	Es1H_60121169	A	C	GT	0/0	0/0	0/0	0/0	0/0	0/0	0/0	0/0	0/0	0/0	0/0	0/0	0/0	0/0	0/0	0/0	0/0	1/1	1/1	1/1	0/0	1/1	0/0	0/0	0/0	0/0	1/1	./.	0/0	0/0	0/0	0/0	0/0	0/0	0/0	0/0
Es1H	60178846	Es1H_60178846	C	T	GT	0/0	0/0	0/0	1/1	0/0	0/0	0/0	0/0	0/0	0/0	0/0	0/0	0/0	0/0	0/0	1/1	1/1	0/0	0/0	0/0	0/0	0/0	0/1	0/0	0/0	1/1	0/0	0/0	0/0	0/0	0/0	0/0	0/0	0/0	0/0	0/0
Es1H	60195184	Es1H_60195184	C	A	GT	0/0	0/0	0/0	1/1	0/0	1/1	1/1	1/1	0/0	1/1	1/1	0/0	0/0	0/0	0/0	1/1	1/1	0/0	0/0	0/0	0/0	0/0	1/1	0/0	1/1	1/1	0/0	0/0	1/1	0/0	1/1	1/1	0/0	0/0	1/1	1/1
Es1H	60203502	Es1H_60203502	C	G	GT	./.	0/0	0/0	0/0	./.	0/0	0/0	0/0	0/0	0/0	0/0	1/1	1/1	1/1	1/1	1/1	0/0	0/0	0/0	0/0	1/1	0/0	0/0	1/1	0/0	1/1	1/1	1/1	0/0	0/0	0/0	0/0	0/0	0/0	0/0	0/0
Es1H	60316475	Es1H_60316475	C	T	GT	0/0	0/0	0/0	1/1	0/0	1/1	1/1	1/1	0/0	0/0	1/1	0/0	0/0	./.	0/0	1/1	./.	1/1	0/0	0/0	./.	1/1	1/1	0/0	1/1	1/1	./.	1/1	1/1	0/0	0/0	0/0	0/0	0/0	1/1	1/1
Es1H	60350873	Es1H_60350873	C	T	GT	0/0	0/0	0/0	0/0	0/0	0/0	0/0	0/0	0/0	0/0	0/0	1/1	1/1	0/0	1/1	0/0	0/0	0/0	1/1	1/1	0/0	0/0	./.	1/1	0/0	0/0	0/0	0/0	0/0	1/1	0/0	0/0	0/0	0/0	0/0	0/0
Es1H	60364824	Es1H_60364824	C	T	GT	0/0	0/0	0/0	0/0	0/0	0/0	0/0	0/0	0/0	0/0	0/0	0/0	0/0	1/1	0/0	0/0	1/1	0/0	0/0	0/0	1/1	0/0	0/0	0/0	0/0	0/0	1/1	1/1	0/0	0/0	0/0	0/0	0/0	0/0	0/0	0/0
Es1H	60373379	Es1H_60373379	T	C	GT	0/0	0/0	0/0	1/1	0/0	1/1	1/1	0/1	0/0	0/0	1/1	0/0	0/0	1/1	0/0	1/1	1/1	1/1	0/0	0/0	1/1	1/1	1/1	0/0	1/1	1/1	1/1	1/1	1/1	0/0	0/0	0/0	0/0	0/0	1/1	1/1
Es1H	60492668	Es1H_60492668	G	A	GT	0/0	0/0	0/0	0/0	0/0	0/0	0/0	0/0	0/0	0/0	0/0	1/1	1/1	1/1	1/1	0/0	1/1	0/0	0/0	0/0	1/1	0/0	0/0	1/1	0/0	0/0	0/0	0/0	0/0	0/0	0/0	0/0	0/0	0/0	0/0	0/0
Es1H	60506073	Es1H_60506073	G	C	GT	0/0	1/1	0/0	0/0	1/1	0/0	0/0	0/0	1/1	0/0	0/0	0/0	0/0	0/0	0/0	0/0	0/0	0/0	0/0	0/0	0/0	0/0	0/0	0/0	0/0	0/0	0/0	0/0	0/0	1/1	1/1	0/0	0/0	1/1	0/0	0/0
Es1H	60517867	Es1H_60517867	G	T	GT	0/0	0/0	0/0	./.	0/0	0/0	0/0	0/0	0/0	0/0	0/0	1/1	0/0	1/1	1/1	0/0	0/1	0/0	./.	./.	1/1	./.	0/0	0/1	0/0	0/0	0/0	0/0	0/0	0/0	0/0	0/0	0/0	0/0	0/0	0/0
Es1H	60521778	Es1H_60521778	G	C	GT	1/1	1/1	0/0	0/0	1/1	1/1	1/1	1/1	1/1	0/0	1/1	0/0	0/0	0/0	0/0	0/0	0/0	0/0	./.	./.	0/0	0/0	0/0	0/0	1/1	0/0	0/0	0/0	1/1	1/1	1/1	0/0	0/0	1/1	1/1	1/1
Es1H	60530219	Es1H_60530219	G	T	GT	0/0	0/0	0/0	./.	0/0	0/0	0/0	0/0	0/0	0/0	0/0	0/0	0/0	0/0	0/0	1/1	0/0	1/1	0/0	0/0	0/0	1/1	1/1	0/0	0/0	1/1	0/0	0/0	0/0	0/0	0/0	0/0	0/0	0/0	0/0	0/0
Es1H	60561951	Es1H_60561951	G	A	GT	1/1	1/1	0/0	0/0	1/1	1/1	1/1	1/1	1/1	0/0	1/1	0/0	0/0	0/0	0/0	0/0	0/0	0/0	0/0	0/0	0/0	0/0	0/0	0/0	1/1	0/0	0/0	0/0	1/1	1/1	1/1	0/0	0/0	1/1	1/1	1/1
Es1H	60610518	Es1H_60610518	G	A	GT	0/0	0/0	0/0	0/0	0/0	0/0	0/0	0/0	0/0	0/0	0/0	0/0	0/0	0/0	0/0	1/1	0/0	1/1	0/0	0/0	0/0	1/1	1/1	0/0	0/0	1/1	0/0	0/0	0/0	0/0	0/0	0/0	0/0	0/0	0/0	0/0
Es1H	60693248	Es1H_60693248	G	A	GT	0/0	0/0	0/0	0/0	0/0	0/0	0/0	1/1	1/1	0/0	0/0	0/0	0/0	0/0	0/0	0/0	0/0	0/0	0/0	0/0	0/0	0/0	0/0	0/0	0/0	0/0	0/0	0/0	0/0	0/0	0/0	0/0	0/0	0/0	0/0	0/0
Es1H	60749343	Es1H_60749343	G	T	GT	0/0	0/0	0/0	0/0	0/0	0/0	0/0	0/0	0/0	0/0	0/0	0/0	0/1	0/0	1/1	0/0	0/0	0/0	0/0	0/0	0/0	0/0	0/0	1/1	0/0	0/0	1/1	1/1	0/0	0/0	0/0	0/0	0/0	0/0	0/0	0/0
Es1H	60753071	Es1H_60753071	A	G	GT	0/0	0/0	0/0	0/0	0/0	0/0	0/0	0/0	0/0	0/0	0/0	0/0	0/0	0/0	0/0	0/0	0/0	0/0	0/0	0/0	0/0	0/0	0/0	0/0	0/0	0/0	0/0	0/0	0/0	0/0	0/0	1/1	1/1	0/0	0/0	0/0
Es1H	60762860	Es1H_60762860	G	T	GT	0/0	0/0	0/0	0/0	0/0	0/0	0/0	0/0	0/0	0/0	0/0	0/0	1/1	0/0	1/1	0/0	0/0	0/0	0/0	0/0	0/0	0/0	0/0	1/1	0/0	0/0	1/1	1/1	0/0	0/0	0/0	0/0	0/0	0/0	0/0	0/0
Es1H	60766996	Es1H_60766996	C	T	GT	0/0	0/0	0/0	0/0	0/1	0/0	0/0	0/0	0/1	0/0	0/0	0/0	0/0	0/0	0/0	0/1	0/0	0/1	0/0	0/1	0/0	0/1	0/1	0/0	0/0	0/1	0/0	0/0	0/0	0/0	0/0	0/0	0/1	0/0	0/1	0/1
Es1H	60769751	Es1H_60769751	G	T	GT	0/0	1/1	0/0	0/0	1/1	0/0	0/0	0/0	0/0	1/1	0/0	0/0	0/0	0/0	0/0	0/0	0/0	0/0	0/0	0/0	0/0	0/0	0/0	0/0	0/0	0/0	0/0	0/0	0/0	1/1	1/1	0/0	0/0	1/1	1/1	1/1
Es1H	60796924	Es1H_60796924	C	T	GT	0/0	0/0	0/0	0/0	0/0	0/0	./.	0/0	0/0	0/0	0/0	1/1	0/0	1/1	0/0	0/0	0/0	0/0	0/0	0/0	1/1	0/0	0/0	0/0	0/0	0/0	0/0	0/0	0/0	0/0	0/0	1/1	1/1	0/0	0/0	0/0
Es1H	60804096	Es1H_60804096	C	T	GT	0/0	0/0	0/0	0/0	1/1	0/0	0/0	0/0	0/0	0/0	0/0	0/0	0/0	0/0	0/0	0/0	0/0	0/0	0/0	0/0	0/0	0/0	0/0	0/0	0/0	0/0	0/0	0/0	0/0	1/1	1/1	0/0	0/0	1/1	1/1	1/1
Es1H	60813288	Es1H_60813288	G	A	GT	0/0	1/1	0/0	0/0	1/1	0/0	0/0	0/0	0/0	0/0	0/0	0/0	0/0	0/0	0/0	0/0	0/0	0/0	0/0	0/0	0/0	0/0	0/0	0/0	0/0	0/0	0/0	0/0	0/0	1/1	0/1	0/0	0/0	1/1	1/1	1/1
Es1H	60882664	Es1H_60882664	A	C	GT	1/1	0/0	0/0	0/0	1/1	0/0	1/1	0/0	0/0	0/0	0/0	0/0	0/0	0/0	0/0	0/0	0/0	0/0	0/0	0/0	0/0	0/0	0/0	0/0	0/0	0/0	1/1	1/1	0/0	0/0	0/0	0/0	1/1	1/1	0/0	0/0
Es1H	60886118	Es1H_60886118	C	T	GT	1/1	0/0	0/0	0/0	1/1	0/0	1/1	0/0	0/0	0/0	0/0	0/0	0/0	0/0	0/0	0/0	0/0	0/0	0/0	0/0	0/0	0/0	0/0	0/0	0/0	0/0	1/1	1/1	0/0	0/0	0/0	0/0	1/1	1/1	0/0	0/0
Es1H	60928136	Es1H_60928136	C	T	GT	0/0	0/0	0/0	0/0	0/0	0/1	0/0	0/0	0/0	0/0	0/0	0/0	0/0	0/0	0/0	0/0	0/0	0/0	0/0	0/0	0/0	0/0	0/0	0/0	0/0	0/0	0/0	0/0	0/0	0/0	0/0	0/0	0/1	0/1	0/1	1/1
Es1H	60951978	Es1H_60951978	T	A	GT	0/0	1/1	0/0	./.	1/1	0/0	0/0	0/0	0/0	0/0	0/0	0/0	0/0	0/0	0/0	0/0	0/0	0/0	0/0	0/0	0/0	0/0	0/0	0/0	0/0	0/0	0/0	0/0	0/0	1/1	1/1	0/0	0/0	0/0	1/1	1/1
Es1H	60995028	Es1H_60995028	C	T	GT	0/0	0/0	0/0	0/0	0/0	0/0	1/1	0/0	1/1	0/0	0/0	0/0	0/0	0/0	0/0	0/0	0/0	0/0	0/0	0/0	0/0	0/0	0/0	0/0	0/0	0/0	0/0	0/0	0/0	0/0	0/0	1/1	0/0	0/0	0/0	0/0
Es1H	61001565	Es1H_61001565	T	A	GT	0/0	1/1	0/0	0/0	1/1	0/0	0/0	0/0	0/0	0/0	0/0	0/0	0/0	0/0	0/0	0/0	0/0	0/0	0/0	0/0	0/0	0/0	0/0	0/0	0/0	0/0	0/0	0/0	0/0	1/1	1/1	0/0	0/0	0/0	1/1	1/1
Es1H	61004511	Es1H_61004511	G	C	GT	0/0	0/0	0/0	0/0	0/0	0/0	0/0	1/1	0/0	1/1	0/0	0/0	0/0	0/0	0/0	0/0	0/0	0/0	0/0	0/0	0/0	0/0	0/0	0/0	0/0	0/0	0/0	0/0	1/1	0/0	0/0	0/0	0/0	0/0	0/0	0/0
Es1H	61139201	Es1H_61139201	A	G	GT	0/0	0/0	0/1	0/0	0/0	0/1	0/1	0/1	0/0	0/1	0/1	0/0	0/0	0/1	0/1	0/1	0/0	0/0	0/0	0/1	0/0	./.	0/0	0/1	0/1	0/1	0/1	0/1	0/0	0/0	0/1	0/1	0/1	0/1	0/1	1/1
Es1H	61139592	Es1H_61139592	C	G	GT	0/0	0/0	0/0	0/0	0/0	0/0	0/0	0/0	0/0	0/0	0/0	0/0	1/1	0/0	1/1	0/0	0/0	0/0	0/0	0/0	0/0	0/0	0/0	1/1	0/0	0/0	0/1	0/1	0/0	0/0	0/0	0/0	0/0	0/0	0/0	0/0
Es1H	61206844	Es1H_61206844	C	T	GT	1/1	0/0	0/0	0/0	0/0	1/1	0/0	0/0	0/0	1/1	0/0	1/1	0/0	0/0	0/0	1/1	1/1	1/1	1/1	1/1	0/0	1/1	1/1	0/0	1/1	1/1	0/0	0/0	0/0	0/0	0/0	0/0	0/0	0/0	1/1	0/0
Es1H	61215928	Es1H_61215928	C	T	GT	0/0	./.	1/1	0/0	1/1	0/0	1/1	./.	./.	0/0	./.	0/0	0/0	1/1	0/0	0/0	0/0	0/0	0/0	0/0	1/1	0/0	0/0	0/0	0/0	0/0	0/0	0/0	1/1	1/1	1/1	./.	./.	1/1	0/0	./.
Es1H	61238977	Es1H_61238977	G	A	GT	0/0	0/0	0/0	0/0	0/0	0/0	0/0	0/0	0/0	0/0	0/0	0/0	1/1	0/0	0/1	0/0	0/0	0/0	0/0	0/0	0/0	0/0	0/0	1/1	0/0	./.	0/1	1/1	0/0	0/0	0/0	0/0	0/0	0/0	0/0	0/0
Es1H	61246602	Es1H_61246602	A	G	GT	0/0	1/1	0/0	0/0	0/0	0/0	0/0	0/0	0/0	0/0	0/0	0/0	0/0	0/0	0/0	0/0	0/0	0/0	0/0	0/0	0/0	0/0	0/0	0/0	0/0	0/0	0/0	0/0	0/0	0/0	0/0	0/0	1/1	0/0	0/0	1/1
Es1H	61294116	Es1H_61294116	G	A	GT	0/0	0/0	0/0	0/0	0/0	1/1	0/0	0/0	0/0	0/0	0/0	0/0	0/0	0/0	0/0	0/0	0/0	0/0	0/0	0/0	0/0	0/0	0/0	0/0	1/1	0/0	0/0	0/0	0/0	0/0	0/0	0/0	0/0	0/0	1/1	0/0
Es1H	61304749	Es1H_61304749	G	A	GT	0/0	0/1	0/0	0/0	0/0	0/0	0/0	0/0	0/0	0/0	0/0	0/0	0/0	0/0	0/0	0/0	0/0	0/0	0/0	0/0	0/0	0/0	0/0	0/0	0/0	0/0	0/0	0/0	0/0	0/0	0/0	0/0	1/1	0/0	0/0	1/1
Es1H	61356577	Es1H_61356577	C	T	GT	0/0	0/0	0/0	0/0	0/0	0/0	0/0	0/0	0/0	0/0	0/0	0/0	1/1	0/0	1/1	0/0	0/0	0/0	0/0	0/0	0/0	0/0	0/0	1/1	0/0	0/0	1/1	1/1	0/0	0/0	0/0	0/0	0/0	0/0	0/0	0/0
Es1H	61365343	Es1H_61365343	C	T	GT	0/0	0/0	0/0	0/0	0/0	0/0	0/0	0/0	0/0	0/0	0/0	0/0	1/1	0/0	1/1	0/0	0/0	0/0	0/0	0/0	0/0	0/0	0/0	1/1	0/0	0/0	1/1	1/1	0/0	0/0	0/0	0/0	0/0	0/0	0/0	0/0
Es1H	61369476	Es1H_61369476	A	G	GT	0/0	0/0	0/0	1/1	0/0	0/0	0/0	0/0	0/0	0/0	0/0	0/0	1/1	0/0	1/1	0/0	0/0	0/0	0/0	0/0	0/0	0/0	0/0	1/1	0/0	0/0	1/1	1/1	0/0	0/0	0/0	0/0	0/0	0/0	0/0	0/0
Es1H	61414832	Es1H_61414832	G	A	GT	0/0	0/0	0/0	0/0	0/0	0/0	0/0	0/0	0/0	0/0	0/0	0/0	1/1	0/0	0/0	0/0	1/1	1/1	0/0	0/0	0/0	0/0	0/0	0/0	0/0	1/1	0/0	0/0	0/0	0/0	0/0	0/0	0/0	0/0	0/0	0/0
Es1H	61447603	Es1H_61447603	T	G	GT	0/0	0/0	0/0	0/0	0/0	0/0	0/0	0/0	1/1	0/0	1/1	0/0	0/0	0/0	0/0	0/0	0/0	0/0	0/0	0/0	0/0	0/0	0/0	0/0	0/0	0/0	0/0	0/0	0/0	0/0	0/0	1/1	0/0	0/0	0/0	0/0
Es1H	61498601	Es1H_61498601	G	A	GT	1/1	1/1	0/0	0/0	0/0	0/0	0/0	0/0	0/0	0/0	0/0	0/0	0/0	0/0	0/0	0/0	0/0	0/0	0/0	0/0	0/0	0/0	0/0	0/0	1/1	0/0	0/0	0/0	0/0	0/0	0/0	0/0	1/1	0/0	1/1	1/1
Es1H	61525909	Es1H_61525909	A	G	GT	0/0	0/0	1/1	0/0	1/1	1/1	1/1	0/0	0/0	0/0	0/0	0/0	0/0	0/0	0/0	0/0	0/0	0/0	0/0	0/0	0/0	0/0	./.	0/0	0/0	0/0	0/0	0/0	1/1	0/0	0/0	0/0	0/0	1/1	0/0	0/0
Es1H	61531380	Es1H_61531380	C	T	GT	0/0	0/0	0/0	0/0	0/0	0/0	0/0	0/0	0/0	0/0	0/0	0/0	1/1	1/1	1/1	./.	0/0	0/0	0/0	0/0	1/1	0/0	./.	1/1	0/0	0/0	1/1	1/1	0/0	0/0	0/0	0/0	0/0	0/0	0/0	0/0
Es1H	61542076	Es1H_61542076	G	A	GT	1/1	1/1	0/0	0/0	0/0	0/0	0/0	0/0	0/0	0/0	0/0	0/0	0/0	0/0	0/0	0/0	0/0	0/0	0/0	./.	0/0	0/0	0/0	0/0	0/0	0/0	0/0	0/0	0/0	0/0	1/1	0/0	0/0	0/0	0/0	1/1
Es1H	61558026	Es1H_61558026	G	T	GT	0/0	0/0	0/0	0/1	0/0	0/0	0/1	0/1	0/1	0/0	0/1	0/0	0/0	0/0	./.	0/1	0/0	0/1	0/1	0/1	0/0	0/1	0/1	0/0	0/1	0/1	0/0	0/0	0/0	0/0	0/0	0/0	0/1	0/0	0/0	0/0
Es1H	61564020	Es1H_61564020	A	G	GT	1/1	1/1	0/0	1/1	0/0	0/0	0/0	0/0	0/0	0/0	0/0	0/0	0/0	0/0	0/0	1/1	1/1	1/1	1/1	1/1	0/0	1/1	1/1	0/0	1/1	1/1	0/0	0/0	0/0	1/1	1/1	0/0	1/1	0/0	1/1	1/1
Es1H	61580402	Es1H_61580402	G	C	GT	1/1	1/1	0/0	1/1	0/0	0/0	0/0	0/0	0/0	0/0	0/0	0/0	0/0	0/0	0/0	0/0	0/0	0/0	0/0	0/0	0/0	0/0	0/0	0/0	0/0	0/0	0/0	0/0	0/0	1/1	1/1	0/0	0/0	0/0	0/0	1/1
Es1H	61605761	Es1H_61605761	A	C	GT	1/1	1/1	1/1	1/1	0/0	0/0	0/0	1/1	1/1	1/1	1/1	1/1	1/1	1/1	0/0	1/1	0/0	0/0	0/0	0/0	1/1	0/0	0/0	0/0	0/0	0/0	0/0	0/0	0/0	1/1	1/1	1/1	0/0	0/0	0/0	0/0
Es1H	61637153	Es1H_61637153	T	G	GT	1/1	1/1	0/0	0/0	0/0	0/0	0/0	0/0	0/0	0/0	0/0	1/1	1/1	1/1	0/0	1/1	0/0	0/0	0/0	0/0	1/1	0/0	0/0	0/0	0/0	0/0	0/0	0/0	0/0	1/1	1/1	0/0	0/0	0/0	0/0	0/0
Es1H	61688611	Es1H_61688611	C	T	GT	0/0	0/0	0/0	0/0	1/1	1/1	1/1	0/0	0/0	0/0	0/0	0/0	0/0	0/0	0/0	0/0	0/0	0/0	0/0	0/0	0/0	0/0	0/0	0/0	0/0	0/0	0/0	0/0	1/1	0/0	0/0	0/0	0/0	1/1	0/0	0/0
Es1H	61767981	Es1H_61767981	G	T	GT	0/0	0/0	0/0	0/0	0/0	0/0	0/0	0/0	0/0	0/0	0/0	0/0	0/0	0/0	0/0	0/0	0/0	0/0	0/0	0/0	0/0	0/0	0/0	0/0	1/1	0/0	0/0	0/0	0/0	0/0	0/0	0/0	1/1	0/0	1/1	1/1
Es1H	61790805	Es1H_61790805	C	T	GT	0/0	0/0	0/0	0/0	0/0	0/0	0/0	0/0	0/0	0/0	0/0	0/0	0/0	0/0	1/1	0/0	0/0	0/0	0/0	0/0	0/0	0/0	0/0	1/1	0/0	0/0	1/1	1/1	0/0	0/0	0/0	0/0	0/0	0/0	0/0	0/0
Es1H	61808876	Es1H_61808876	G	T	GT	0/0	0/0	0/0	0/0	0/0	0/0	0/0	0/0	0/0	0/0	0/0	1/1	1/1	1/1	0/0	0/0	0/0	0/0	0/0	0/0	1/1	0/0	0/0	0/0	0/0	0/0	0/0	0/0	0/0	0/0	0/0	0/0	0/0	0/0	0/0	0/0
Es1H	61858739	Es1H_61858739	G	A	GT	1/1	1/1	1/1	0/0	0/0	0/0	0/0	0/0	1/1	0/0	0/0	0/0	0/0	0/0	0/0	0/0	0/0	0/0	0/0	0/0	0/0	0/0	0/0	0/0	0/0	0/0	0/0	0/0	0/0	0/0	1/1	1/1	0/0	0/0	0/0	0/0
Es1H	61898490	Es1H_61898490	T	C	GT	0/0	0/0	0/0	1/1	1/1	1/1	1/1	1/1	0/0	1/1	1/1	0/0	0/0	0/0	0/0	0/0	0/0	0/0	0/0	0/0	0/0	0/0	0/0	0/0	0/0	0/0	0/0	0/0	1/1	0/0	0/0	0/0	0/0	1/1	0/0	0/0
Es1H	61903850	Es1H_61903850	G	A	GT	0/0	0/0	0/0	1/1	1/1	1/1	1/1	1/1	0/0	1/1	1/1	0/0	0/0	0/0	0/0	0/0	0/0	0/0	0/0	0/0	0/0	0/0	0/0	0/0	0/0	0/0	0/0	0/0	1/1	0/0	0/0	0/0	0/0	1/1	0/0	0/0
Es1H	61973398	Es1H_61973398	C	A	GT	0/0	0/0	0/0	0/0	0/0	0/0	0/0	0/0	0/0	0/0	0/0	1/1	0/0	1/1	1/1	0/0	0/0	0/0	0/0	0/0	1/1	0/0	0/0	1/1	0/0	0/0	1/1	1/1	0/0	0/0	0/0	0/0	0/0	0/0	0/0	0/0
Es1H	62026249	Es1H_62026249	T	G	GT	0/0	0/0	0/0	1/1	1/1	1/1	1/1	1/1	0/0	1/1	1/1	0/0	0/0	0/0	0/0	./.	0/0	0/0	0/0	0/0	0/0	0/0	0/0	0/0	0/0	0/0	0/0	0/0	1/1	0/0	0/0	0/0	0/0	0/0	0/0	0/0
Es1H	62087054	Es1H_62087054	C	A	GT	1/1	1/1	0/0	0/0	0/0	0/0	0/0	0/0	0/0	0/0	0/0	0/0	0/0	0/0	0/0	0/0	0/0	0/0	0/0	0/0	0/0	0/0	0/0	0/0	0/0	0/0	0/0	0/0	0/0	0/0	1/1	0/0	0/0	0/0	0/0	0/0
Es1H	62094089	Es1H_62094089	C	T	GT	0/0	0/0	0/0	0/0	0/0	0/0	0/0	0/0	0/0	0/0	0/0	1/1	1/1	1/1	1/1	./.	0/0	0/0	0/0	0/0	1/1	0/0	0/0	0/0	0/0	0/0	0/0	0/0	0/0	0/0	0/0	0/0	0/0	0/0	0/0	0/0
Es1H	62191166	Es1H_62191166	T	C	GT	0/0	0/0	./.	0/0	0/0	0/0	0/0	0/0	0/0	0/0	0/0	1/1	1/1	1/1	1/1	0/0	0/0	0/0	0/0	0/0	1/1	./.	./.	1/1	0/0	0/0	0/0	0/0	0/0	0/0	0/0	0/0	0/0	0/0	0/0	0/0
Es1H	62222478	Es1H_62222478	C	T	GT	0/0	0/0	1/1	0/0	0/0	0/0	0/0	0/0	0/0	0/0	0/0	0/0	0/0	0/0	0/0	0/0	0/0	0/0	0/0	0/0	0/0	1/1	1/1	0/0	0/0	0/0	0/0	0/0	0/0	0/0	0/0	0/0	0/0	0/0	0/0	0/0
Es1H	62226055	Es1H_62226055	C	G	GT	0/0	0/0	0/0	0/0	0/0	0/0	0/0	0/0	0/0	0/0	0/0	0/0	0/0	0/0	0/0	0/0	0/0	0/0	0/0	0/0	0/0	0/0	0/0	0/0	1/1	0/0	0/0	0/0	0/0	0/0	0/0	0/0	0/0	1/1	1/1	1/1
Es1H	62297484	Es1H_62297484	G	C	GT	0/0	0/0	0/0	0/0	0/0	0/0	0/0	0/0	0/0	0/0	0/0	0/0	0/0	0/0	0/0	./.	0/0	0/0	0/0	0/0	0/0	0/0	0/0	0/0	1/1	0/0	0/0	0/0	0/0	0/0	0/0	0/0	0/0	1/1	1/1	1/1
Es1H	62321444	Es1H_62321444	A	G	GT	0/0	0/0	0/0	0/0	0/0	0/0	0/0	./.	0/0	0/0	0/0	1/1	1/1	1/1	1/1	0/0	0/0	0/0	0/0	0/0	1/1	0/0	0/0	1/1	0/0	0/0	0/0	0/0	0/0	./.	0/0	0/0	0/0	0/0	0/0	0/0
Es1H	62332877	Es1H_62332877	G	A	GT	0/0	0/0	0/0	0/0	0/0	0/0	0/0	0/0	0/0	0/0	0/0	0/0	0/0	0/0	0/0	1/1	1/1	1/1	0/1	0/1	0/0	0/0	0/0	0/0	0/0	0/1	0/0	0/0	0/0	0/0	0/0	0/0	0/0	0/0	0/0	0/0
Es1H	62363640	Es1H_62363640	G	A	GT	0/0	1/1	./.	0/0	0/0	0/0	0/0	0/0	1/1	0/0	0/0	0/0	0/0	0/0	0/0	1/1	1/1	1/1	1/1	1/1	0/0	0/0	./.	0/0	0/0	1/1	0/0	0/0	0/0	0/0	0/0	0/0	0/0	0/0	0/0	0/0
Es1H	62365043	Es1H_62365043	C	T	GT	0/0	0/0	0/0	0/0	0/0	0/0	0/0	0/0	0/0	0/0	0/0	0/0	0/0	0/0	0/0	1/1	1/1	1/1	1/1	1/1	0/0	0/0	0/0	0/0	0/0	0/1	0/0	0/0	0/0	0/0	0/0	0/0	0/0	0/0	0/0	0/0
Es1H	62373551	Es1H_62373551	C	T	GT	0/0	0/0	0/0	0/0	0/0	0/0	0/0	0/0	0/0	0/0	0/0	1/1	1/1	1/1	1/1	0/0	0/0	0/0	0/0	0/0	1/1	0/0	0/0	1/1	0/0	0/0	0/0	0/0	0/0	0/0	0/0	0/0	0/0	0/0	0/0	0/0
Es1H	62397208	Es1H_62397208	C	T	GT	0/0	0/0	0/0	0/0	0/0	0/0	0/0	0/0	0/0	0/0	0/0	1/1	1/1	1/1	1/1	0/0	0/0	0/0	0/0	0/0	1/1	0/0	0/0	1/1	0/0	0/0	0/0	0/0	0/0	0/0	0/0	0/0	0/0	0/0	0/0	0/0
Es1H	62405369	Es1H_62405369	C	T	GT	0/1	0/1	0/0	1/1	0/1	0/1	1/1	0/1	0/1	1/1	0/1	0/1	0/0	0/0	0/0	0/0	0/0	0/0	0/0	0/0	0/0	0/0	0/0	0/0	1/1	0/0	1/1	1/1	0/1	1/1	0/1	1/1	0/1	1/1	0/1	0/1
Es1H	62434155	Es1H_62434155	T	C	GT	./.	./.	1/1	0/0	0/0	0/0	0/0	0/0	./.	0/0	0/0	0/0	0/0	0/0	0/0	0/0	0/0	0/0	0/0	0/0	0/0	1/1	1/1	0/0	0/0	0/0	./.	0/0	0/0	0/0	0/0	0/0	0/0	0/0	0/0	0/0
Es1H	62456794	Es1H_62456794	A	G	GT	0/0	./.	./.	0/0	./.	0/0	0/0	0/0	0/0	0/0	0/0	1/1	1/1	0/0	1/1	0/0	0/0	0/0	0/0	0/0	1/1	0/0	0/0	./.	0/0	0/0	0/0	0/0	0/0	./.	0/0	0/0	0/0	0/0	0/0	0/0
Es1H	62461193	Es1H_62461193	A	G	GT	0/0	0/0	0/0	0/0	0/0	0/0	0/0	0/0	0/0	0/0	1/1	0/0	0/0	0/0	0/0	0/0	0/0	0/0	0/0	0/0	0/0	0/0	0/0	0/0	0/0	0/0	0/0	0/0	0/0	0/0	0/0	1/1	1/1	0/0	0/0	0/0
Es1H	62480597	Es1H_62480597	A	T	GT	1/1	0/0	0/0	0/0	0/0	0/0	0/0	0/0	0/0	0/0	1/1	0/0	0/0	0/0	0/0	0/0	0/0	0/0	0/0	0/0	0/0	0/0	0/0	0/0	0/0	0/0	0/0	0/0	0/0	0/0	1/1	1/1	./.	0/0	0/0	0/0
Es1H	62520260	Es1H_62520260	C	T	GT	0/0	0/0	0/0	0/0	0/0	0/0	0/0	0/0	0/0	0/0	1/1	0/0	0/0	0/0	0/0	0/0	0/0	0/0	0/0	0/0	0/0	0/0	0/0	0/0	0/0	0/0	0/0	0/0	0/0	0/0	0/0	1/1	1/1	0/0	0/0	0/0
Es1H	62587112	Es1H_62587112	A	G	GT	0/0	0/0	0/0	0/0	0/0	0/0	0/0	0/0	0/0	0/0	0/0	1/1	1/1	1/1	1/1	1/1	1/1	1/1	1/1	0/1	0/0	1/1	1/1	1/1	0/0	1/1	0/0	0/0	0/0	0/0	0/0	0/0	0/0	0/0	0/0	0/0
Es1H	62679595	Es1H_62679595	C	T	GT	0/0	0/0	0/0	0/0	0/0	0/0	0/0	0/1	0/0	0/0	0/0	0/0	0/0	0/0	0/0	0/0	0/0	0/0	0/0	0/0	0/0	0/0	0/0	0/0	1/1	0/0	0/0	0/0	0/0	0/0	0/0	0/0	0/0	1/1	1/1	1/1
Es1H	62708006	Es1H_62708006	C	T	GT	0/0	0/0	0/0	0/0	0/0	0/0	0/0	0/0	0/0	0/0	0/0	1/1	0/1	1/1	1/1	0/0	0/0	0/0	0/0	0/0	0/1	0/0	0/0	1/1	0/0	0/0	0/0	0/0	0/0	0/0	0/0	0/0	0/0	0/0	0/0	0/0
Es1H	62790703	Es1H_62790703	A	G	GT	0/0	0/1	0/1	0/0	0/0	0/1	0/0	0/0	0/0	0/0	0/1	0/0	0/0	0/0	0/0	0/0	0/0	0/0	0/1	0/0	0/0	0/0	0/0	0/0	0/0	0/1	0/0	0/0	0/1	0/0	0/0	0/0	0/0	0/0	0/0	0/0
Es1H	62798799	Es1H_62798799	G	A	GT	./.	0/0	0/0	0/0	0/0	0/0	0/0	0/0	0/0	0/0	0/0	0/0	0/0	0/0	0/0	0/0	0/0	0/0	0/0	0/0	0/0	0/0	0/0	0/0	0/0	0/0	1/1	1/1	0/0	0/0	0/0	0/0	0/0	0/0	0/0	0/0
Es1H	62846398	Es1H_62846398	G	A	GT	0/0	0/0	0/0	0/0	0/0	0/0	0/0	0/0	0/0	0/0	0/0	0/0	0/0	0/0	0/0	0/0	0/0	0/0	0/0	0/0	0/0	0/0	0/0	0/0	1/1	0/0	0/0	0/0	0/0	0/0	0/0	0/0	0/0	1/1	1/1	1/1
Es1H	62998196	Es1H_62998196	A	G	GT	1/1	0/0	0/0	0/0	0/0	0/0	0/0	0/0	0/0	0/0	0/0	1/1	1/1	1/1	1/1	./.	1/1	./.	./.	./.	1/1	./.	./.	1/1	0/0	./.	0/0	0/0	0/0	0/0	0/0	0/0	0/0	0/0	0/0	0/0
Es1H	63001056	Es1H_63001056	A	G	GT	./.	0/1	0/0	0/0	0/1	0/1	0/1	0/1	0/0	0/1	0/0	0/0	0/0	0/0	0/0	0/0	0/0	./.	0/0	0/0	0/0	0/0	0/0	0/0	0/0	0/0	0/0	0/0	0/0	0/1	0/0	0/0	0/1	0/0	0/0	0/1
Es1H	63004720	Es1H_63004720	T	C	GT	1/1	0/0	0/0	0/0	0/0	0/0	0/0	0/0	0/0	0/0	0/0	1/1	1/1	1/1	1/1	./.	1/1	./.	./.	./.	0/0	./.	./.	1/1	0/0	./.	0/0	0/0	0/0	0/0	0/0	0/0	0/0	0/0	0/0	0/0
Es1H	63028835	Es1H_63028835	C	A	GT	0/0	0/0	0/0	0/0	0/0	0/0	0/0	0/0	0/0	0/0	0/0	0/1	0/0	0/0	0/0	./.	0/0	./.	./.	./.	0/0	1/1	./.	0/0	0/0	1/1	0/0	0/0	0/0	0/0	0/0	0/0	0/0	0/0	0/0	0/0
Es1H	63071176	Es1H_63071176	C	T	GT	0/0	0/0	0/0	0/0	0/0	0/1	0/0	0/1	0/0	0/1	0/0	0/0	0/1	0/1	0/1	0/1	0/1	1/1	0/1	0/1	0/1	./.	0/1	0/0	0/1	1/1	0/1	0/1	0/1	0/0	0/0	0/1	0/0	0/1	0/1	0/1
Es1H	63083827	Es1H_63083827	A	G	GT	1/1	0/0	0/0	0/0	0/0	0/0	0/0	0/0	0/0	0/0	0/0	1/1	1/1	1/1	1/1	./.	1/1	./.	./.	./.	1/1	./.	./.	1/1	0/0	./.	0/0	0/0	0/0	0/0	0/0	0/0	0/0	0/0	0/0	0/0
Es1H	63089413	Es1H_63089413	C	A	GT	0/0	0/0	0/0	0/0	0/0	0/0	0/0	0/0	0/0	0/0	0/0	1/1	1/1	1/1	1/1	./.	1/1	./.	./.	./.	1/1	./.	./.	1/1	0/0	./.	0/0	0/0	0/0	0/0	0/0	0/0	0/0	0/0	0/0	0/0
Es1H	63119142	Es1H_63119142	C	A	GT	1/1	0/0	0/0	0/0	0/0	0/0	0/0	0/0	0/0	0/0	0/0	1/1	1/1	1/1	1/1	./.	1/1	./.	./.	./.	1/1	./.	./.	1/1	0/0	./.	0/0	0/0	0/0	0/0	0/0	0/0	0/0	0/0	0/0	0/0
Es1H	63140395	Es1H_63140395	T	C	GT	0/0	0/0	0/0	0/0	0/0	0/0	0/0	0/0	0/0	0/0	0/0	0/0	0/1	0/1	0/0	1/1	0/0	./.	./.	./.	0/1	1/1	./.	0/1	0/1	./.	0/1	0/1	0/0	0/0	0/0	0/0	0/0	0/0	0/0	0/0
Es1H	63146523	Es1H_63146523	G	T	GT	0/0	0/0	0/0	0/0	0/0	0/0	0/0	0/0	0/0	0/0	0/0	0/0	0/0	0/0	0/0	./.	0/0	./.	./.	./.	0/0	./.	./.	0/0	1/1	./.	0/0	0/0	0/0	0/0	0/0	0/0	0/0	1/1	1/1	1/1
Es1H	63166824	Es1H_63166824	G	A	GT	0/0	0/0	0/0	0/0	0/0	0/0	0/0	0/0	0/0	0/0	0/0	1/1	1/1	1/1	1/1	./.	1/1	./.	./.	./.	0/0	./.	./.	0/0	0/0	./.	0/0	0/0	0/0	0/0	0/0	0/0	0/0	0/0	0/0	0/0
Es1H	63181344	Es1H_63181344	C	T	GT	0/0	1/1	0/0	0/0	1/1	1/1	1/1	0/0	1/1	0/0	1/1	0/0	0/0	0/0	0/0	./.	0/0	./.	./.	./.	0/0	./.	./.	0/0	1/1	./.	0/0	0/0	1/1	1/1	1/1	1/1	1/1	1/1	1/1	1/1
Es1H	63201152	Es1H_63201152	A	C	GT	1/1	0/0	1/1	1/1	0/0	1/1	0/0	0/0	1/1	1/1	1/1	0/0	0/0	0/0	0/0	./.	0/0	./.	./.	./.	1/1	./.	./.	1/1	0/0	./.	0/0	0/0	0/0	0/0	0/0	1/1	1/1	0/0	0/0	0/0
Es1H	63230381	Es1H_63230381	T	A	GT	0/0	0/0	0/0	0/0	0/1	0/0	0/0	0/0	0/1	0/1	0/0	0/0	0/0	0/0	0/0	1/1	0/0	0/0	./.	0/0	0/0	0/0	./.	0/0	0/1	0/0	0/1	0/0	0/0	0/1	0/0	0/0	0/0	0/0	0/0	0/0
Es1H	63233702	Es1H_63233702	A	G	GT	0/0	0/1	0/0	0/1	0/0	0/1	0/0	0/1	0/1	0/1	0/0	0/0	0/0	0/0	0/0	1/1	0/1	1/1	./.	./.	0/0	./.	./.	0/0	0/0	1/1	0/0	0/0	0/1	0/0	0/0	0/0	0/0	0/1	0/1	0/0
Es1H	63233866	Es1H_63233866	C	A	GT	0/0	0/1	0/0	0/1	0/0	0/1	0/0	0/1	0/1	0/1	0/0	0/0	0/0	0/0	0/0	1/1	0/1	1/1	./.	./.	0/0	./.	./.	0/0	0/0	1/1	0/0	0/0	0/1	0/0	0/0	0/0	0/0	0/1	0/1	0/0
Es1H	63270144	Es1H_63270144	C	A	GT	0/0	1/1	0/0	0/0	1/1	0/0	1/1	0/1	0/0	0/0	0/0	0/0	0/0	0/0	0/0	0/0	0/0	./.	0/0	./.	0/0	./.	0/0	0/0	0/1	0/0	0/0	0/0	1/1	0/1	0/1	0/0	0/0	0/1	0/1	1/1
Es1H	63279719	Es1H_63279719	G	A	GT	0/1	0/1	0/0	0/1	0/1	0/0	0/0	0/1	0/0	0/0	0/1	0/1	0/1	0/1	0/1	1/1	0/1	1/1	1/1	1/1	0/1	1/1	1/1	0/1	0/1	1/1	0/1	0/1	0/0	0/1	0/1	0/0	0/1	0/0	0/1	0/0
Es1H	63344217	Es1H_63344217	G	C	GT	0/0	0/0	1/1	1/1	0/0	1/1	0/0	0/0	1/1	1/1	1/1	0/0	0/0	0/0	0/0	./.	0/0	./.	./.	./.	0/0	./.	./.	0/0	1/1	./.	0/0	0/0	0/0	0/0	0/0	1/1	1/1	1/1	1/1	1/1
Es1H	63388068	Es1H_63388068	C	T	GT	0/0	0/0	0/0	0/0	1/1	0/0	1/1	0/0	0/0	0/0	0/0	0/0	0/0	0/0	0/0	./.	0/0	./.	./.	./.	0/0	./.	./.	0/0	0/0	./.	0/0	0/0	1/1	0/0	1/1	0/0	0/0	0/0	0/0	0/0
Es1H	63445803	Es1H_63445803	C	T	GT	0/1	1/1	0/0	0/0	1/1	0/0	0/1	1/1	0/0	0/0	0/0	0/0	0/0	./.	0/0	0/0	0/0	./.	./.	0/0	./.	0/0	./.	0/0	0/0	0/0	0/0	0/0	1/1	1/1	0/1	0/0	0/0	0/0	./.	0/0
Es1H	63453887	Es1H_63453887	C	T	GT	1/1	1/1	0/0	0/0	1/1	0/0	1/1	0/0	0/0	0/0	0/0	0/0	0/0	0/0	0/0	./.	0/0	./.	./.	./.	0/0	./.	./.	0/0	0/0	./.	0/0	0/0	1/1	1/1	1/1	0/0	0/0	0/0	0/0	0/0
Es1H	63554159	Es1H_63554159	C	T	GT	0/1	0/1	0/1	0/1	0/1	0/1	0/1	0/1	0/1	0/1	0/1	0/1	0/1	0/1	0/0	1/1	0/1	1/1	1/1	1/1	0/1	1/1	1/1	1/1	0/1	0/1	0/1	0/1	0/1	0/1	0/1	0/1	0/1	0/1	0/1	0/1
Es1H	63557391	Es1H_63557391	G	A	GT	1/1	1/1	0/0	0/0	0/0	0/0	0/0	0/0	0/0	0/0	0/0	0/0	0/0	0/0	0/0	./.	0/0	./.	./.	./.	1/1	./.	./.	1/1	0/0	./.	0/0	0/0	0/0	0/0	0/0	0/0	0/0	0/0	0/0	0/0
Es1H	63590329	Es1H_63590329	G	A	GT	0/0	0/0	0/0	1/1	0/0	1/1	0/0	0/0	1/1	0/0	1/1	./.	0/0	0/0	0/0	0/0	0/0	0/0	0/0	0/0	0/0	0/0	0/0	0/0	1/1	0/0	0/0	0/0	0/0	0/0	0/0	1/1	1/1	1/1	1/1	1/1
Es1H	63612948	Es1H_63612948	C	T	GT	0/0	0/0	0/0	0/0	0/0	0/0	0/0	0/0	0/0	0/0	0/0	0/0	0/0	0/0	0/0	./.	0/0	./.	./.	./.	0/0	./.	./.	0/0	0/0	./.	1/1	1/1	0/0	0/0	0/0	0/0	0/0	0/0	0/0	0/0
Es1H	63629214	Es1H_63629214	G	A	GT	0/0	0/0	0/0	0/0	0/0	0/0	0/0	0/0	0/0	0/0	0/0	./.	./.	./.	./.	0/0	./.	0/0	0/0	0/0	0/0	0/0	0/0	0/0	0/0	0/0	1/1	1/1	0/0	0/0	0/0	0/0	0/0	0/0	0/0	0/0
Es1H	63716811	Es1H_63716811	C	T	GT	./.	./.	0/0	1/1	0/0	0/0	1/1	1/1	1/1	1/1	0/0	0/0	1/1	0/0	0/0	1/1	0/0	1/1	1/1	1/1	0/0	1/1	1/1	1/1	0/0	1/1	1/1	1/1	0/0	0/0	1/1	0/0	0/0	0/0	0/0	1/1
Es1H	63762900	Es1H_63762900	G	A	GT	0/0	0/0	0/0	0/0	0/0	0/0	0/0	0/0	0/0	0/0	0/0	0/0	0/0	0/0	0/0	0/0	0/0	0/0	0/0	0/0	0/0	0/0	0/0	0/0	1/1	0/0	0/0	0/0	1/1	0/0	0/0	0/0	0/0	1/1	1/1	0/0
Es1H	63789683	Es1H_63789683	G	A	GT	0/0	0/0	0/0	0/0	0/0	0/0	0/0	0/0	0/0	0/0	0/0	0/0	0/0	0/0	0/0	0/0	0/0	0/0	0/0	0/0	0/0	0/0	0/0	1/1	0/0	0/0	1/1	1/1	0/0	0/0	0/0	0/0	0/0	0/0	0/0	0/0
Es1H	63797052	Es1H_63797052	G	A	GT	0/0	1/1	0/0	1/1	0/0	0/0	1/1	1/1	1/1	1/1	0/0	0/0	1/1	0/0	0/0	1/1	0/0	1/1	1/1	1/1	0/0	1/1	1/1	1/1	0/0	1/1	1/1	1/1	0/0	0/0	1/1	0/0	0/0	0/0	0/0	1/1
Es1H	63806221	Es1H_63806221	G	T	GT	0/0	1/1	0/0	1/1	0/0	0/0	1/1	1/1	1/1	1/1	0/0	0/0	1/1	0/0	0/0	1/1	0/0	1/1	1/1	1/1	0/1	1/1	1/1	1/1	0/0	1/1	1/1	1/1	0/0	0/0	1/1	0/0	0/0	0/0	0/0	1/1
Es1H	63806996	Es1H_63806996	A	T	GT	0/0	0/0	0/0	0/0	0/0	0/0	0/0	0/0	0/0	0/0	0/0	0/0	0/0	0/0	0/0	0/0	0/0	0/0	0/0	0/0	0/0	0/0	0/0	0/0	1/1	0/0	0/0	0/0	1/1	0/0	0/0	0/0	0/0	1/1	1/1	0/0
Es1H	63847304	Es1H_63847304	C	T	GT	0/0	0/0	0/0	0/0	1/1	1/1	0/0	1/1	1/1	1/1	1/1	1/1	0/0	0/0	1/1	1/1	1/1	0/0	0/0	0/0	0/0	1/1	1/1	1/1	0/0	1/1	0/0	0/0	0/0	0/0	1/1	1/1	1/1	0/0	0/0	0/0
Es1H	63853183	Es1H_63853183	T	A	GT	0/0	1/1	0/0	./.	0/0	0/0	1/1	0/0	0/0	0/0	0/0	0/0	0/0	0/0	0/0	0/0	0/0	0/0	0/0	0/0	0/0	0/0	0/0	0/0	0/0	0/0	0/0	0/0	0/0	./.	0/0	0/0	0/0	0/0	0/0	0/0
Es1H	63938848	Es1H_63938848	G	T	GT	1/1	0/0	0/0	0/0	0/0	1/1	0/0	0/0	0/0	0/0	1/1	0/0	0/0	./.	0/0	0/0	0/0	0/0	0/0	0/0	./.	0/0	0/0	0/0	0/0	./.	0/0	0/0	0/0	0/0	0/0	1/1	1/1	0/0	0/0	0/0
Es1H	63939449	Es1H_63939449	A	G	GT	0/0	0/0	0/0	0/0	0/0	0/0	0/0	0/0	0/0	1/1	0/0	0/0	1/1	./.	0/0	0/0	0/0	1/1	1/1	1/1	./.	0/0	0/0	0/0	1/1	./.	1/1	1/1	1/1	0/0	0/0	0/0	0/0	0/1	1/1	1/1
Es1H	63941918	Es1H_63941918	C	A	GT	0/0	0/0	0/0	0/0	1/1	0/0	0/0	1/1	0/0	0/0	0/0	0/0	0/0	./.	0/0	0/0	0/0	0/0	0/0	0/0	./.	0/0	0/0	0/0	0/0	0/0	0/0	0/0	0/0	0/0	1/1	0/0	0/0	0/0	0/0	0/0
Es1H	63948809	Es1H_63948809	G	A	GT	0/0	0/0	1/1	0/0	0/0	0/0	0/0	0/0	1/1	0/0	0/0	0/0	0/0	0/0	0/0	0/0	0/0	0/0	0/0	0/0	0/0	0/0	0/0	0/0	0/0	0/0	0/0	0/0	0/0	0/0	0/0	0/0	0/0	0/0	0/0	0/0
Es1H	64061873	Es1H_64061873	T	C	GT	0/1	0/1	0/1	0/1	0/1	0/1	0/1	0/1	0/1	0/1	0/1	0/1	0/1	0/1	0/1	0/1	0/1	0/1	0/1	0/1	0/1	0/1	0/1	0/1	0/1	0/1	0/1	0/1	0/1	0/1	0/1	0/1	0/1	0/1	0/1	0/1
Es1H	64063449	Es1H_64063449	A	C	GT	0/1	0/1	0/0	0/1	0/1	./.	0/1	0/1	0/0	0/1	0/1	0/1	0/1	0/1	./.	0/1	0/1	0/1	0/0	0/1	0/1	./.	0/1	0/1	0/1	0/0	0/0	0/1	0/1	0/1	0/1	0/0	./.	0/1	0/1	0/1
Es1H	64064832	Es1H_64064832	G	A	GT	0/1	0/1	0/1	0/1	0/1	0/1	0/1	0/1	0/1	0/1	0/1	0/1	0/1	0/1	0/1	0/1	0/1	0/1	0/1	0/1	0/1	0/1	0/1	0/1	0/1	0/1	0/1	0/1	0/1	0/1	0/1	0/1	0/1	0/1	0/1	0/1
Es1H	64103534	Es1H_64103534	T	C	GT	0/0	1/1	0/0	1/1	1/1	0/0	1/1	1/1	0/0	1/1	0/0	0/0	0/0	0/0	0/0	0/0	0/0	0/0	0/0	0/0	0/0	0/0	0/0	0/0	1/1	0/0	0/0	0/0	1/1	1/1	1/1	0/0	0/0	1/1	1/1	1/1
Es1H	64120365	Es1H_64120365	G	A	GT	0/0	0/0	0/0	0/0	0/0	0/0	0/0	0/0	1/1	0/0	0/0	1/1	0/0	0/0	1/1	1/1	1/1	0/0	0/0	0/0	./.	1/1	1/1	1/1	0/0	1/1	0/0	0/0	0/0	0/0	0/0	0/0	0/0	0/0	0/0	0/0
Es1H	64127937	Es1H_64127937	C	A	GT	0/0	0/0	0/0	0/0	0/0	0/0	0/0	0/0	0/0	0/0	0/0	./.	0/0	1/1	0/0	0/0	0/0	0/0	0/0	0/0	1/1	0/0	0/0	0/0	0/0	0/0	0/0	0/0	0/0	0/0	0/0	0/0	0/0	0/0	0/0	0/0
Es1H	64129075	Es1H_64129075	G	T	GT	0/0	1/1	0/0	1/1	1/1	0/0	0/0	1/1	0/0	1/1	0/0	0/0	0/0	0/0	0/0	0/0	0/0	0/0	0/0	0/0	0/0	0/0	0/0	0/0	1/1	0/0	0/0	0/0	1/1	1/1	1/1	0/0	0/0	1/1	1/1	1/1
Es1H	64134252	Es1H_64134252	G	A	GT	0/0	0/0	0/0	0/0	0/0	0/0	0/0	0/0	1/1	0/0	0/0	0/0	0/0	0/0	0/0	1/1	0/0	0/0	0/0	0/0	0/0	1/1	1/1	0/0	0/0	0/0	0/0	0/0	0/0	0/0	0/0	0/0	0/0	0/0	0/0	0/0
Es1H	64140295	Es1H_64140295	T	A	GT	0/0	0/0	0/0	0/0	0/0	0/0	0/0	0/0	0/0	0/0	0/0	0/0	0/0	1/1	0/0	0/0	0/0	0/0	0/0	0/0	1/1	0/0	0/0	0/0	0/0	0/0	0/0	0/0	0/0	0/0	0/0	0/0	0/0	0/0	0/0	0/0
Es1H	64208815	Es1H_64208815	A	C	GT	1/1	0/0	0/0	0/0	0/0	1/1	0/0	0/0	0/0	0/0	1/1	0/0	0/0	0/0	0/0	0/0	0/0	0/0	0/0	0/0	0/0	0/0	0/0	0/0	0/0	0/0	0/0	0/0	0/0	0/0	0/0	1/1	1/1	0/0	0/0	0/0
Es1H	64272139	Es1H_64272139	C	T	GT	0/0	1/1	0/0	1/1	1/1	0/0	0/0	1/1	1/1	1/1	0/0	0/0	0/0	0/0	0/0	0/0	0/0	0/0	0/0	0/0	0/0	0/0	0/0	0/0	1/1	0/0	0/0	0/0	1/1	1/1	1/1	0/0	0/0	1/1	1/1	1/1
Es1H	64291928	Es1H_64291928	G	A	GT	0/0	0/0	0/0	0/0	1/1	0/0	0/0	1/1	0/0	0/0	0/0	0/0	0/0	0/0	0/0	0/0	0/0	1/1	1/1	1/1	0/0	0/0	0/0	0/0	0/0	0/0	0/0	0/0	0/0	0/0	1/1	0/0	0/0	0/0	0/0	0/0
Es1H	64299566	Es1H_64299566	C	T	GT	0/0	1/1	0/0	1/1	1/1	0/0	1/1	1/1	1/1	1/1	0/0	0/0	0/0	0/0	0/0	0/0	0/0	0/0	0/0	0/0	0/0	0/0	0/0	0/0	1/1	0/0	0/0	0/0	1/1	1/1	1/1	0/0	0/0	1/1	1/1	1/1
Es1H	64322740	Es1H_64322740	C	A	GT	0/0	0/0	0/1	0/0	0/1	0/0	0/0	0/0	0/0	0/0	0/0	0/1	0/0	0/0	0/0	0/0	0/0	0/0	0/0	0/1	0/0	0/0	0/1	0/0	0/1	0/1	0/0	0/1	0/0	0/1	0/0	0/0	0/0	0/0	0/0	0/0
Es1H	64337101	Es1H_64337101	C	T	GT	1/1	0/0	1/1	0/0	0/0	1/1	0/0	0/0	0/0	0/0	1/1	0/0	1/1	0/0	0/0	0/0	0/0	0/0	0/0	0/0	0/0	0/0	0/0	0/0	0/0	0/0	1/1	1/1	0/0	0/0	0/0	1/1	1/1	0/0	0/0	0/0
Es1H	64339831	Es1H_64339831	C	T	GT	0/0	0/0	0/0	0/0	0/0	0/0	0/0	0/0	0/0	0/0	0/0	1/1	0/0	0/0	1/1	1/1	1/1	0/0	0/0	0/0	0/0	1/1	1/1	1/1	0/0	1/1	0/0	0/0	0/0	0/0	0/0	0/0	0/0	./.	0/0	0/0
Es1H	64357483	Es1H_64357483	G	C	GT	1/1	0/0	1/1	0/0	0/0	1/1	0/0	0/0	0/0	0/0	1/1	0/0	1/1	1/1	0/0	0/0	0/0	0/0	0/0	0/0	1/1	0/0	0/0	0/0	0/0	0/0	1/1	1/1	0/0	0/0	0/0	1/1	1/1	0/0	0/0	0/0
Es1H	64357656	Es1H_64357656	G	A	GT	0/0	0/0	0/0	0/0	0/0	0/0	0/0	0/0	0/0	0/0	0/0	0/0	0/0	1/1	0/0	0/0	./.	0/0	0/0	0/0	1/1	0/0	0/0	0/0	0/0	0/0	0/0	0/0	0/0	0/0	0/0	0/0	0/0	0/0	0/0	0/0
Es1H	64360181	Es1H_64360181	A	G	GT	0/0	0/0	0/0	0/0	0/0	0/0	0/0	0/0	0/0	0/0	0/0	0/0	1/1	0/0	0/0	0/0	0/0	0/0	0/0	0/0	0/0	0/0	0/0	0/0	0/0	0/0	1/1	1/1	0/0	0/0	0/0	0/0	0/0	0/0	0/0	0/0
Es1H	64371264	Es1H_64371264	C	T	GT	0/0	0/0	0/0	0/0	0/0	0/0	0/0	0/0	0/0	0/0	0/0	1/1	0/0	0/0	1/1	1/1	1/1	0/0	0/0	0/0	0/0	1/1	1/1	1/1	0/0	1/1	0/0	0/0	0/0	0/0	0/0	0/0	0/0	0/0	0/0	0/0
Es1H	64413456	Es1H_64413456	T	G	GT	0/0	0/0	0/0	0/0	0/0	0/0	0/0	0/0	0/0	0/0	0/0	0/0	0/0	1/1	0/0	0/0	0/0	0/0	0/0	0/0	1/1	0/0	0/0	0/0	0/0	0/0	0/0	0/0	0/0	0/0	0/0	0/0	0/0	0/0	0/0	0/0
Es1H	64433274	Es1H_64433274	C	T	GT	1/1	0/0	1/1	0/0	0/0	./.	0/0	0/0	0/0	0/0	1/1	0/0	1/1	1/1	0/0	0/0	0/0	0/0	0/0	0/0	1/1	0/0	./.	0/0	0/0	0/0	./.	./.	0/0	0/0	0/0	1/1	1/1	0/0	0/0	0/0
Es1H	64434586	Es1H_64434586	A	G	GT	1/1	0/0	0/0	0/0	0/0	1/1	0/0	0/0	0/0	0/0	1/1	0/0	1/1	0/0	0/0	0/0	0/0	0/0	0/0	0/0	0/0	0/0	0/0	0/0	0/0	0/0	1/1	1/1	0/0	0/0	0/0	1/1	0/1	0/0	0/0	0/0
Es1H	64492458	Es1H_64492458	G	A	GT	0/0	0/0	0/0	0/0	0/0	0/0	0/0	0/0	0/0	0/0	0/0	0/0	1/1	1/1	0/0	0/0	./.	0/0	0/0	0/0	1/1	0/0	0/0	1/1	0/0	0/0	0/0	0/0	0/0	0/0	0/0	0/0	0/0	0/0	0/0	0/0
Es1H	64514949	Es1H_64514949	C	T	GT	0/0	0/0	1/1	0/0	0/0	0/0	0/0	0/0	0/0	0/0	0/0	0/0	0/0	0/0	0/0	1/1	0/0	0/0	0/0	0/0	0/0	1/1	0/0	0/0	0/0	0/0	1/1	1/1	0/0	0/0	0/0	0/0	0/0	0/0	0/0	0/0
Es1H	64615261	Es1H_64615261	C	G	GT	0/0	0/0	0/0	0/0	1/1	0/0	0/1	0/0	1/1	1/1	0/0	0/0	0/0	0/0	0/0	./.	0/0	0/0	0/0	0/0	0/0	0/0	0/0	0/0	0/0	0/0	./.	./.	./.	0/0	1/1	0/0	0/0	0/0	0/0	0/0
Es1H	64659633	Es1H_64659633	G	T	GT	0/0	0/0	0/0	0/0	1/1	0/0	1/1	0/0	1/1	1/1	0/0	0/0	0/0	0/0	0/0	./.	0/0	0/0	0/0	0/0	0/0	./.	0/0	0/0	0/0	0/0	./.	./.	0/0	0/0	1/1	0/0	0/0	0/0	0/0	0/0
Es1H	64675721	Es1H_64675721	T	G	GT	1/1	1/1	1/1	1/1	0/0	./.	0/0	0/0	0/0	0/0	./.	0/0	0/0	0/0	1/1	0/0	1/1	0/0	0/0	0/0	0/0	0/0	0/0	0/0	./.	0/0	0/0	0/0	./.	1/1	0/0	0/0	0/0	./.	./.	./.
Es1H	64742164	Es1H_64742164	T	A	GT	0/0	0/0	1/1	0/0	0/0	0/0	0/0	0/0	0/0	0/0	0/0	0/0	0/0	0/0	0/0	1/1	0/0	1/1	1/1	1/1	0/0	1/1	0/0	0/0	0/0	0/0	1/1	1/1	0/0	0/0	0/0	0/0	0/0	0/0	0/0	0/0
Es1H	64860943	Es1H_64860943	A	G	GT	0/0	0/0	1/1	0/0	0/0	0/0	0/0	0/0	0/0	0/0	0/0	0/0	0/0	0/0	0/0	1/1	0/0	1/1	1/1	1/1	0/0	./.	0/0	0/0	0/0	0/0	1/1	1/1	0/0	0/0	0/0	0/0	0/0	0/0	0/0	0/0
Es1H	64882420	Es1H_64882420	T	G	GT	0/0	0/0	1/1	0/0	0/0	0/0	0/0	0/0	0/0	0/0	0/0	0/0	0/0	0/0	0/0	1/1	0/0	./.	./.	1/1	0/0	./.	0/0	0/0	0/0	0/0	./.	./.	0/0	0/0	0/0	0/0	0/0	0/0	0/0	0/0
Es1H	64898526	Es1H_64898526	T	C	GT	0/0	0/0	1/1	0/0	0/0	0/0	0/0	0/0	0/0	0/0	0/0	0/0	0/0	0/0	0/0	1/1	0/0	1/1	1/1	1/1	0/0	1/1	0/0	0/0	0/0	0/0	1/1	1/1	0/0	0/0	0/0	0/0	0/0	0/0	0/0	0/0
Es1H	65012719	Es1H_65012719	C	T	GT	0/0	0/0	./.	0/0	0/0	0/0	0/0	0/0	0/0	0/0	0/0	0/0	0/0	0/0	./.	0/0	0/0	./.	./.	./.	0/0	0/0	0/0	0/0	0/0	0/0	0/0	./.	0/0	0/0	0/0	1/1	1/1	0/0	0/0	0/0
Es1H	65019890	Es1H_65019890	G	C	GT	0/0	0/0	1/1	0/0	0/0	0/0	0/0	0/0	0/0	0/0	0/0	0/0	0/0	0/0	0/0	1/1	0/0	1/1	1/1	1/1	0/0	1/1	0/0	0/0	0/0	0/0	1/1	1/1	0/0	0/0	0/0	0/0	0/0	0/0	0/0	0/0
Es1H	65021417	Es1H_65021417	C	G	GT	0/0	0/0	1/1	0/0	0/0	0/0	0/0	0/0	0/0	0/0	0/0	0/0	0/0	0/0	0/0	1/1	0/0	1/1	1/1	1/1	0/0	1/1	0/0	0/0	0/0	0/0	1/1	1/1	0/0	0/0	0/0	0/0	0/0	0/0	0/0	0/0
Es1H	65040047	Es1H_65040047	C	T	GT	0/0	0/0	1/1	0/0	0/0	0/0	0/0	0/0	0/0	0/0	0/0	0/0	0/0	0/0	0/0	0/1	0/0	0/1	1/1	1/1	0/0	0/1	0/0	./.	0/0	./.	0/1	0/1	0/0	0/0	0/0	0/0	0/0	0/0	0/0	0/0
Es1H	65061942	Es1H_65061942	C	A	GT	0/0	1/1	0/0	0/1	0/0	0/1	0/0	1/1	1/1	0/0	1/1	1/1	1/1	1/1	0/0	0/0	0/0	./.	0/0	0/0	0/1	0/0	0/0	1/1	1/1	0/0	0/0	0/0	1/1	0/1	0/0	0/0	0/0	1/1	1/1	1/1
Es1H	65062341	Es1H_65062341	G	C	GT	0/0	0/0	0/0	0/0	1/1	0/0	1/1	0/0	0/0	1/1	0/0	0/0	0/0	0/0	0/0	1/1	0/0	0/0	0/0	0/0	0/0	1/1	1/1	0/0	0/0	1/1	0/0	0/0	0/0	0/0	1/1	0/0	0/0	0/0	0/0	0/0
Es1H	65105248	Es1H_65105248	C	T	GT	0/0	0/0	0/0	0/0	0/0	0/0	0/0	0/0	0/0	0/0	0/0	0/0	0/0	0/0	0/0	0/0	0/0	0/0	0/0	0/0	0/0	0/0	0/0	0/0	0/0	0/0	0/0	0/0	0/0	0/0	0/0	1/1	1/1	0/0	0/0	./.
Es1H	65137903	Es1H_65137903	G	T	GT	0/0	0/0	0/0	0/0	1/1	0/0	1/1	0/0	0/0	1/1	0/0	0/0	0/0	0/0	0/0	1/1	0/0	0/0	0/0	0/0	0/0	1/1	1/1	0/0	0/0	./.	0/0	0/0	0/0	0/0	1/1	0/0	0/0	0/0	0/0	0/0
Es1H	65182456	Es1H_65182456	G	A	GT	0/0	1/1	1/1	1/1	1/1	1/1	1/1	1/1	1/1	1/1	0/0	0/0	0/0	0/0	0/0	0/0	0/0	0/0	0/0	0/0	0/0	0/0	0/0	0/0	0/0	0/0	0/0	0/0	1/1	1/1	1/1	0/0	0/0	0/0	0/0	0/0
Es1H	65193662	Es1H_65193662	T	C	GT	0/0	0/0	0/1	0/1	0/0	0/0	0/0	0/0	0/0	0/0	0/1	0/0	0/0	0/0	0/0	0/0	0/0	0/0	0/0	0/0	0/0	0/0	0/0	0/1	0/0	0/0	0/0	0/0	0/0	0/0	0/0	0/1	0/1	0/1	0/1	0/0
Es1H	65280918	Es1H_65280918	A	C	GT	1/1	0/0	0/0	0/0	0/0	0/0	0/0	0/0	0/0	0/0	1/1	0/0	0/0	0/0	0/0	1/1	0/0	1/1	1/1	1/1	0/0	1/1	1/1	0/0	1/1	1/1	0/0	0/0	1/1	0/0	0/0	1/1	1/1	1/1	1/1	1/1
Es1H	65282980	Es1H_65282980	C	G	GT	0/0	0/0	0/0	0/1	0/1	0/0	0/0	0/0	0/0	0/0	0/1	0/0	0/0	0/0	0/0	0/0	0/0	0/0	0/0	0/0	0/0	0/0	0/0	0/0	0/0	0/0	0/0	0/0	0/0	0/0	0/0	0/0	0/0	0/0	0/0	0/1
Es1H	65283594	Es1H_65283594	C	T	GT	0/0	0/0	0/0	0/0	0/0	0/0	0/0	0/0	0/0	0/0	1/1	0/0	0/0	0/0	0/0	0/0	0/0	0/0	0/0	0/0	0/0	0/0	0/0	0/0	1/1	0/0	0/0	0/0	1/1	0/0	0/0	0/0	0/0	1/1	1/1	1/1
Es1H	65340824	Es1H_65340824	A	G	GT	0/0	0/0	0/0	0/0	0/0	0/0	0/0	0/0	0/0	0/0	1/1	0/0	0/0	0/0	0/0	1/1	0/0	1/1	0/0	0/0	0/0	1/1	1/1	0/0	1/1	0/0	0/0	0/0	1/1	0/0	0/0	./.	./.	1/1	1/1	1/1
Es1H	65341518	Es1H_65341518	C	T	GT	0/0	0/0	0/0	0/0	0/0	0/0	0/0	0/0	0/0	0/0	1/1	0/0	0/0	0/0	0/0	1/1	0/0	1/1	0/0	0/0	0/0	1/1	1/1	0/0	1/1	0/0	0/0	./.	1/1	0/0	0/0	0/0	0/0	1/1	1/1	1/1
Es1H	65352357	Es1H_65352357	C	T	GT	0/0	1/1	1/1	1/1	1/1	1/1	1/1	1/1	1/1	1/1	0/1	1/1	1/1	1/1	1/1	0/0	1/1	0/0	0/0	0/0	0/0	0/0	0/0	1/1	0/0	0/0	0/0	0/0	0/0	1/1	1/1	0/0	0/0	0/0	0/0	0/0
Es1H	65362829	Es1H_65362829	G	A	GT	1/1	0/0	0/0	0/0	0/0	0/0	0/0	0/0	0/0	0/0	0/0	0/0	0/0	0/0	0/0	0/0	0/0	0/0	0/0	0/0	0/0	0/0	0/0	0/0	0/0	0/0	0/0	0/0	0/0	0/0	0/0	1/1	1/1	0/0	0/0	0/0
Es1H	65366424	Es1H_65366424	C	T	GT	0/0	0/0	0/0	0/0	0/0	0/0	0/0	0/0	0/0	0/0	0/0	1/1	0/0	1/1	0/0	./.	1/1	0/0	0/0	0/0	0/0	0/0	0/0	0/0	0/0	0/0	0/0	0/0	0/0	0/0	0/0	0/0	0/0	0/0	0/0	0/0
Es1H	65367393	Es1H_65367393	T	C	GT	0/0	0/0	0/0	0/0	0/0	0/0	0/0	0/0	0/0	0/0	1/1	0/0	0/0	0/0	0/0	1/1	0/0	1/1	1/1	./.	0/0	1/1	1/1	0/0	1/1	1/1	0/0	0/0	1/1	0/0	0/0	0/0	0/0	1/1	1/1	1/1
Es1H	65367835	Es1H_65367835	G	C	GT	0/0	0/0	0/0	0/0	0/0	0/0	0/0	0/0	0/0	0/0	0/0	0/0	0/0	0/0	0/0	0/0	0/0	0/0	1/1	1/1	0/0	0/0	0/0	0/0	0/0	1/1	0/0	0/0	0/0	0/0	0/0	0/0	0/0	0/0	0/0	0/0
Es1H	65370539	Es1H_65370539	T	G	GT	0/0	0/0	0/0	0/0	0/0	0/0	0/0	0/0	0/0	0/0	0/0	0/0	0/0	0/0	0/0	0/0	0/0	0/0	0/1	0/1	0/0	0/1	0/1	0/0	0/0	0/1	0/0	0/0	0/0	./.	0/0	0/0	0/0	0/0	0/0	0/0
Es1H	65388888	Es1H_65388888	A	G	GT	0/0	0/0	0/0	0/0	0/0	0/0	0/0	0/0	0/0	0/0	1/1	0/0	0/0	0/0	0/0	1/1	0/0	0/1	0/0	./.	0/0	1/1	0/1	0/0	1/1	0/0	0/0	0/0	./.	0/0	0/0	0/0	0/0	1/1	1/1	1/1
Es1H	65402262	Es1H_65402262	C	G	GT	0/0	0/0	0/0	0/0	0/0	0/0	0/0	0/0	0/0	0/0	1/1	0/0	./.	0/0	0/0	0/0	0/0	0/0	0/0	0/0	0/0	0/0	0/0	0/0	1/1	0/0	0/0	0/0	1/1	0/0	0/0	0/0	0/0	1/1	1/1	1/1
Es1H	65410849	Es1H_65410849	A	C	GT	0/0	0/0	0/0	0/0	0/0	0/0	0/0	0/0	0/0	0/0	0/0	0/0	0/0	0/0	0/0	0/0	0/0	0/0	1/1	1/1	0/0	0/0	0/0	0/0	0/0	1/1	0/0	0/0	0/0	0/0	0/0	0/0	0/0	0/0	0/0	0/0
Es1H	65419579	Es1H_65419579	T	C	GT	0/0	0/0	0/0	0/0	0/0	0/0	0/0	0/0	0/0	0/0	1/1	0/0	0/0	0/0	0/0	1/1	0/0	1/1	0/0	./.	0/0	1/1	1/1	0/0	1/1	0/0	0/0	0/0	1/1	0/0	0/0	0/0	0/0	1/1	1/1	1/1
Es1H	65456639	Es1H_65456639	G	A	GT	0/0	0/0	0/0	0/0	0/0	0/0	0/0	0/0	./.	0/0	0/0	0/0	0/0	0/0	0/0	0/0	0/0	0/0	0/0	0/0	0/0	0/0	0/0	0/0	0/0	0/0	0/0	0/0	0/0	0/0	0/0	1/1	1/1	0/0	0/0	0/0
Es1H	65495332	Es1H_65495332	C	T	GT	0/0	0/0	0/0	0/0	0/0	0/0	0/0	0/0	0/0	0/0	1/1	0/0	0/0	0/0	0/0	1/1	0/0	1/1	0/0	0/0	0/0	1/1	1/1	0/0	1/1	0/0	0/0	0/0	1/1	0/0	0/0	0/0	0/0	1/1	1/1	1/1
Es1H	65510626	Es1H_65510626	T	G	GT	0/0	0/0	0/0	0/0	0/0	0/0	0/0	0/0	0/0	0/0	1/1	0/0	0/0	0/0	0/0	1/1	0/0	1/1	1/1	1/1	0/0	1/1	1/1	0/0	1/1	1/1	0/0	0/0	1/1	0/0	0/0	0/0	0/0	1/1	1/1	1/1
Es1H	65517888	Es1H_65517888	C	A	GT	0/0	0/0	0/0	0/0	0/0	0/0	0/0	0/0	0/0	0/0	0/0	0/0	1/1	0/0	0/0	0/0	./.	0/0	0/0	0/0	0/0	0/0	0/0	0/0	0/0	1/1	0/0	0/0	0/0	0/0	0/0	0/0	0/0	0/0	0/0	0/0
Es1H	65518834	Es1H_65518834	G	T	GT	0/0	0/0	0/0	0/0	0/0	0/0	0/0	0/0	0/0	0/0	0/0	0/0	0/0	0/0	0/0	0/0	0/0	0/0	1/1	0/1	0/0	0/0	0/0	0/0	0/0	1/1	0/0	0/0	0/0	0/0	0/0	0/0	0/0	0/0	0/0	0/0
Es1H	65523285	Es1H_65523285	G	A	GT	0/0	0/0	0/0	0/0	0/0	0/0	0/0	0/0	0/0	0/0	0/0	0/0	0/0	0/0	0/0	1/1	0/0	1/1	0/0	0/0	0/0	1/1	1/1	0/0	0/0	0/0	0/0	0/0	0/0	0/0	0/0	0/0	0/0	0/0	0/0	0/0
Es1H	65549363	Es1H_65549363	A	G	GT	0/0	1/1	./.	1/1	./.	./.	./.	1/1	1/1	./.	1/1	0/0	0/0	0/0	0/0	1/1	0/0	0/0	1/1	1/1	0/0	1/1	0/0	1/1	1/1	1/1	0/0	0/0	1/1	1/1	./.	1/1	1/1	1/1	1/1	1/1
Es1H	65551684	Es1H_65551684	C	G	GT	0/0	1/1	0/0	1/1	0/0	0/0	0/0	0/0	1/1	0/0	1/1	0/0	0/0	0/0	1/1	1/1	0/0	0/0	1/1	1/1	0/0	1/1	0/0	0/0	1/1	1/1	0/0	0/0	1/1	0/0	0/0	1/1	1/1	1/1	1/1	1/1
Es1H	65621298	Es1H_65621298	G	T	GT	0/0	0/0	0/0	0/0	0/0	0/0	0/0	0/0	0/0	0/0	1/1	0/0	0/0	0/0	0/0	0/0	0/0	0/0	0/0	0/0	0/0	0/0	0/0	0/0	1/1	0/0	0/0	0/0	1/1	0/0	0/0	1/1	1/1	1/1	1/1	1/1
Es1H	65624374	Es1H_65624374	T	G	GT	0/0	1/1	0/0	1/1	0/0	0/0	0/0	1/1	1/1	0/0	1/1	0/0	0/0	0/0	0/0	1/1	0/0	0/0	1/1	1/1	0/0	1/1	0/0	1/1	1/1	1/1	0/0	0/0	1/1	1/1	0/0	1/1	1/1	1/1	1/1	1/1
Es1H	65647164	Es1H_65647164	C	T	GT	0/0	0/0	0/0	0/0	0/0	0/0	0/0	0/0	0/0	1/1	0/0	0/0	0/0	./.	0/0	0/0	./.	0/0	0/0	0/0	0/0	0/0	0/0	0/0	0/1	0/0	./.	0/0	1/1	0/0	0/0	1/1	1/1	1/1	1/1	1/1
Es1H	65691628	Es1H_65691628	C	T	GT	1/1	0/0	0/0	0/0	1/1	0/0	0/0	0/0	0/0	0/0	0/0	0/0	1/1	0/0	0/0	0/0	1/1	0/0	0/0	0/0	0/0	0/0	0/0	0/0	0/0	0/0	0/0	0/0	0/0	0/0	0/0	0/0	0/0	0/0	0/0	0/0
Es1H	65724953	Es1H_65724953	C	T	GT	0/0	0/0	0/0	./.	0/0	0/0	0/0	0/0	1/1	0/0	1/1	0/0	1/1	0/0	1/1	0/0	0/0	0/0	0/0	0/0	1/1	0/0	0/0	0/0	0/0	0/0	1/1	1/1	0/0	0/0	0/0	0/0	0/0	0/0	0/0	0/0
Es1H	65738087	Es1H_65738087	C	T	GT	0/0	0/0	0/0	0/0	1/1	0/0	1/1	0/0	0/0	1/1	0/0	1/1	0/0	1/1	0/0	0/0	0/0	0/0	0/0	0/0	0/0	0/0	0/0	1/1	1/1	0/0	0/0	0/0	1/1	0/0	0/0	1/1	0/0	1/1	1/1	1/1
Es1H	65738213	Es1H_65738213	C	T	GT	0/0	0/0	0/0	1/1	0/0	0/0	0/0	0/0	1/1	0/0	1/1	0/0	0/0	0/0	0/0	0/0	0/0	0/0	0/0	0/0	0/0	0/0	0/0	0/0	0/0	0/0	0/0	0/0	0/0	0/0	0/0	0/0	0/0	0/0	0/0	0/0
Es1H	65767799	Es1H_65767799	G	A	GT	1/1	0/0	./.	0/0	1/1	0/0	1/1	0/0	0/0	1/1	0/0	1/1	0/0	1/1	0/0	0/0	0/0	0/0	./.	0/0	0/0	0/0	0/0	1/1	1/1	0/0	0/0	0/0	1/1	0/0	./.	1/1	./.	1/1	1/1	1/1
Es1H	65804901	Es1H_65804901	G	A	GT	0/0	0/1	0/0	0/1	0/1	0/0	0/1	0/0	0/1	0/1	0/1	0/0	0/0	0/0	0/1	0/0	0/0	0/0	0/0	0/0	0/1	0/0	0/0	0/0	0/1	0/0	0/1	0/1	0/1	0/1	0/0	0/1	0/1	0/1	0/1	0/1
Es1H	65835377	Es1H_65835377	C	T	GT	0/0	1/1	0/0	1/1	0/0	1/1	0/0	1/1	0/0	0/0	0/0	0/0	0/0	0/0	0/0	0/0	0/0	0/0	0/0	0/0	0/0	0/0	0/0	0/0	0/0	0/0	0/0	0/0	0/0	0/0	0/0	0/0	1/1	0/0	0/0	0/0
Es1H	65849248	Es1H_65849248	G	A	GT	0/0	0/0	1/1	0/0	0/0	0/0	0/0	0/0	1/1	0/0	1/1	0/0	0/0	0/0	0/0	0/0	0/0	0/0	0/0	0/0	0/0	0/0	0/0	0/0	0/0	0/0	0/0	0/0	0/0	1/1	0/0	0/0	0/0	0/0	0/0	0/0
Es1H	65862789	Es1H_65862789	G	A	GT	0/0	0/0	0/0	0/0	0/0	1/1	0/0	1/1	0/0	0/0	0/0	0/0	./.	0/0	0/0	0/0	0/0	0/0	0/0	0/0	./.	0/0	0/0	0/0	0/0	0/0	./.	./.	0/0	0/0	0/0	0/0	1/1	0/0	0/0	0/0
Es1H	65882462	Es1H_65882462	G	A	GT	0/0	0/0	1/1	0/0	0/0	0/0	0/0	0/0	1/1	0/0	1/1	0/0	0/0	0/0	0/0	0/0	0/0	0/0	0/0	0/0	0/0	0/0	0/0	0/0	0/0	0/0	0/0	0/0	0/0	1/1	0/0	0/0	0/0	0/0	0/0	0/0
Es1H	65921752	Es1H_65921752	G	C	GT	0/0	0/0	1/1	0/0	0/0	0/0	0/0	0/0	1/1	0/0	1/1	0/0	1/1	0/0	0/0	1/1	1/1	0/0	0/0	0/0	1/1	0/0	0/0	0/0	0/0	0/0	1/1	1/1	0/0	1/1	0/0	0/0	0/0	0/0	0/0	0/0
Es1H	65935457	Es1H_65935457	C	A	GT	0/0	0/0	0/0	0/0	1/1	0/0	0/0	0/0	0/0	0/0	0/0	./.	0/0	0/0	0/1	0/0	0/0	0/0	0/0	0/0	0/0	0/1	0/0	0/0	0/0	0/1	0/0	0/0	0/0	0/0	0/0	0/0	0/0	0/0	0/0	0/0
Es1H	65972832	Es1H_65972832	G	T	GT	0/0	1/1	0/0	1/1	0/0	1/1	0/0	1/1	0/0	0/0	0/0	0/0	0/0	0/0	0/0	0/0	0/0	./.	./.	./.	0/0	0/0	./.	0/0	0/0	0/0	0/0	0/0	0/0	0/0	0/0	0/0	1/1	0/0	0/0	0/0
Es1H	66006736	Es1H_66006736	T	G	GT	0/0	0/0	0/0	0/0	0/0	0/0	0/0	0/0	0/0	0/0	0/0	0/0	1/1	0/0	0/0	0/0	1/1	0/0	0/0	0/0	1/1	0/0	0/0	0/0	0/0	0/0	1/1	1/1	0/0	0/0	0/0	0/0	0/0	0/0	0/0	0/0
Es1H	66026112	Es1H_66026112	G	A	GT	0/0	0/0	1/1	0/0	0/0	0/0	0/0	0/0	1/1	0/0	1/1	0/0	0/0	0/0	0/0	0/0	0/0	1/1	1/1	1/1	0/0	0/0	1/1	0/0	0/0	0/0	0/0	0/0	0/0	1/1	0/0	0/0	0/0	0/0	0/0	0/0
Es1H	66143663	Es1H_66143663	A	C	GT	0/1	./.	1/1	./.	0/0	./.	0/0	./.	./.	0/0	0/0	1/1	1/1	1/1	0/0	1/1	0/0	0/0	0/0	0/0	0/0	1/1	0/0	1/1	0/0	1/1	0/0	0/0	0/0	1/1	./.	0/0	./.	0/0	0/0	0/0
Es1H	66147235	Es1H_66147235	T	A	GT	0/0	1/1	0/0	1/1	0/0	1/1	0/0	0/1	1/1	0/0	0/0	0/0	0/0	0/0	0/0	0/0	0/0	0/0	0/0	0/0	0/0	0/0	0/0	0/0	0/0	./.	0/0	0/0	0/0	0/0	1/1	0/0	1/1	0/0	0/0	0/0
Es1H	66187426	Es1H_66187426	T	A	GT	0/0	0/0	./.	0/0	0/0	0/0	0/0	0/0	0/0	0/0	0/0	0/0	0/0	1/1	0/0	0/0	0/0	0/0	0/0	0/0	0/0	1/1	0/0	0/0	0/0	0/0	0/0	0/0	0/0	0/0	0/0	0/0	0/0	0/0	0/0	0/0
Es1H	66202679	Es1H_66202679	C	G	GT	1/1	0/0	0/0	0/0	0/0	0/0	1/1	0/0	0/0	1/1	0/0	0/0	0/0	0/0	1/1	0/0	1/1	1/1	1/1	1/1	1/1	0/0	1/1	0/0	1/1	0/0	1/1	1/1	1/1	0/0	0/0	0/1	0/0	1/1	1/1	1/1
Es1H	66210631	Es1H_66210631	G	A	GT	0/0	0/0	1/1	0/0	0/0	0/0	0/0	0/0	0/0	0/0	0/0	1/1	1/1	1/1	0/0	1/1	0/0	0/0	0/0	0/0	0/0	1/1	0/0	1/1	0/0	1/1	0/0	0/0	0/0	1/1	0/0	0/0	0/0	0/0	0/0	0/0
Es1H	66213261	Es1H_66213261	G	A	GT	0/0	0/0	1/1	0/0	0/0	0/0	0/0	0/0	0/0	0/0	0/1	1/1	1/1	1/1	0/1	1/1	0/1	0/0	0/0	0/0	0/1	0/1	0/0	1/1	0/1	1/1	0/1	0/1	0/0	1/1	0/0	0/0	0/0	0/0	0/0	0/0
Es1H	66225816	Es1H_66225816	C	G	GT	0/0	0/0	1/1	0/0	1/1	0/0	0/0	0/0	0/0	0/0	1/1	1/1	1/1	1/1	0/0	1/1	0/0	0/0	0/0	0/0	0/0	1/1	0/0	1/1	0/0	1/1	0/0	0/0	0/0	1/1	0/0	0/0	0/0	0/0	0/0	0/0
Es1H	66240534	Es1H_66240534	G	A	GT	0/0	0/0	1/1	0/0	0/0	0/0	0/0	0/0	0/0	0/0	0/0	0/0	0/0	1/1	0/0	0/0	0/0	0/0	0/0	0/0	0/0	0/1	0/0	0/0	0/0	0/0	0/0	0/0	0/0	0/0	0/0	0/0	0/0	0/0	0/0	0/0
Es1H	66242880	Es1H_66242880	A	T	GT	0/0	0/0	0/0	0/0	0/0	0/0	1/1	0/0	0/0	1/1	0/0	0/0	0/0	0/0	0/0	0/0	0/0	0/0	0/0	0/0	0/0	0/0	0/0	0/0	1/1	0/0	0/0	0/0	1/1	0/0	0/0	1/1	0/0	1/1	1/1	1/1
Es1H	66357449	Es1H_66357449	C	T	GT	0/0	0/1	0/1	0/1	0/1	0/1	0/1	0/1	0/0	0/0	0/1	0/1	0/1	0/1	0/1	0/1	0/1	0/1	0/1	0/1	0/1	0/1	0/1	0/1	0/1	0/1	0/0	0/0	0/0	0/1	0/1	0/0	0/0	0/0	0/1	0/0
Es1H	66370560	Es1H_66370560	A	C	GT	0/0	0/0	0/0	0/0	1/1	0/0	0/0	0/0	0/0	0/0	1/1	0/0	0/0	0/0	0/0	0/0	0/1	0/0	0/0	0/0	0/0	0/0	0/0	0/0	0/0	0/0	0/0	0/0	0/0	0/0	0/0	0/0	0/0	0/0	0/0	0/0
Es1H	66376344	Es1H_66376344	C	T	GT	0/0	0/0	0/0	0/0	0/0	0/0	0/0	0/0	0/0	0/0	0/0	0/0	0/0	0/0	1/1	0/0	0/0	0/0	0/0	0/0	1/1	0/0	0/0	0/0	0/0	0/0	1/1	1/1	0/0	0/0	0/0	0/0	0/0	0/0	0/0	0/0
Es1H	66450616	Es1H_66450616	G	A	GT	0/0	1/1	0/0	0/0	0/0	0/0	0/0	0/0	0/0	0/0	0/0	1/1	0/0	0/0	0/0	1/1	./.	./.	1/1	1/1	0/0	1/1	1/1	1/1	0/0	1/1	0/0	0/0	0/0	0/0	0/0	0/0	0/0	0/0	0/0	0/0
Es1H	66450654	Es1H_66450654	C	G	GT	0/0	1/1	0/0	0/0	0/0	0/0	0/0	0/0	0/0	0/0	0/0	1/1	0/0	0/0	0/0	1/1	./.	./.	1/1	1/1	0/0	1/1	1/1	1/1	0/0	1/1	0/0	0/0	0/0	0/0	0/0	0/0	0/0	0/0	0/0	0/0
Es1H	66465488	Es1H_66465488	C	G	GT	0/0	0/0	1/1	0/0	0/0	1/1	0/0	0/0	1/1	0/0	0/0	0/0	0/0	0/0	0/0	0/0	0/0	0/0	0/0	0/0	0/0	0/0	0/0	0/0	0/0	0/0	0/0	0/0	0/0	0/0	0/0	0/0	0/0	0/0	0/0	0/0
Es1H	66466491	Es1H_66466491	C	A	GT	0/0	0/0	0/0	0/0	0/0	0/0	0/0	0/0	0/0	0/0	0/0	0/0	0/0	0/0	0/0	1/1	0/0	0/0	1/1	1/1	0/0	0/0	0/1	0/0	0/0	1/1	0/0	0/0	0/0	0/0	0/0	0/0	0/0	0/0	0/0	0/0
Es1H	66478760	Es1H_66478760	T	C	GT	0/0	1/1	0/0	0/0	0/0	0/0	0/0	0/0	0/0	0/0	0/0	0/1	0/0	0/0	0/0	1/1	0/0	0/0	1/1	1/1	0/0	1/1	1/1	1/1	0/0	1/1	0/0	0/0	0/0	0/0	0/0	0/0	0/0	0/0	0/0	0/0
Es1H	66485943	Es1H_66485943	T	A	GT	1/1	./.	0/0	0/0	1/1	0/0	0/0	0/0	0/0	0/0	0/0	0/0	0/0	0/0	0/0	0/0	./.	./.	0/0	0/0	0/0	0/0	0/0	0/0	0/0	0/0	0/0	0/0	1/1	0/0	0/0	0/0	0/0	0/0	0/0	0/0
Es1H	66513618	Es1H_66513618	C	T	GT	0/0	0/0	0/0	0/0	0/0	0/0	0/0	0/0	0/0	0/0	0/0	0/0	0/0	0/0	0/0	0/0	0/0	0/0	0/0	0/0	0/0	0/0	0/0	0/0	0/0	0/0	1/1	1/1	0/0	0/0	0/0	0/0	0/0	0/0	0/0	0/0
Es1H	66572162	Es1H_66572162	C	T	GT	0/0	0/0	0/0	0/0	0/0	0/0	0/0	0/0	0/0	0/0	0/0	0/0	0/1	0/0	0/1	1/1	0/0	0/0	0/0	0/0	0/1	./.	1/1	0/0	0/0	./.	0/0	0/0	0/0	0/0	0/0	0/0	0/0	0/0	0/0	0/0
Es1H	66598540	Es1H_66598540	G	T	GT	1/1	0/0	0/0	0/0	1/1	0/0	0/0	0/0	0/0	0/0	0/0	0/0	0/0	0/0	0/0	0/0	0/0	0/0	0/0	0/0	0/0	0/0	0/0	0/0	0/0	0/0	0/0	0/0	1/1	0/0	0/0	0/0	0/0	0/0	0/0	0/0
Es1H	66692396	Es1H_66692396	T	C	GT	0/0	0/0	0/0	0/0	0/0	0/0	0/0	0/0	0/0	0/0	0/0	1/1	0/0	0/0	0/0	0/0	0/0	0/0	0/0	0/1	1/1	0/0	0/0	0/0	0/0	0/0	0/0	0/0	0/0	0/0	0/0	0/0	0/0	0/0	0/0	0/0
Es1H	66705488	Es1H_66705488	A	G	GT	0/0	1/1	1/1	1/1	0/0	0/0	0/0	1/1	1/1	0/0	1/1	0/0	0/0	0/0	0/0	0/0	0/0	0/0	0/0	0/0	0/0	0/0	0/0	0/0	0/0	0/0	0/0	0/0	0/0	1/1	1/1	0/0	0/0	0/0	0/0	0/0
Es1H	66744373	Es1H_66744373	G	A	GT	0/0	0/0	0/0	0/0	0/0	0/0	0/0	0/0	0/0	0/0	0/0	0/0	0/0	0/0	0/0	0/0	1/1	1/1	1/1	1/1	0/0	0/0	1/1	0/0	0/0	1/1	0/0	0/0	0/0	0/0	0/0	0/0	0/0	0/0	0/0	0/0
Es1H	66791922	Es1H_66791922	G	A	GT	0/0	0/0	0/0	0/0	0/0	0/0	0/0	0/0	0/0	0/0	0/0	1/1	1/1	0/0	1/1	0/0	0/1	0/0	1/1	1/1	1/1	0/0	0/0	0/1	0/0	0/0	0/1	0/1	0/0	0/1	0/1	0/0	0/0	0/0	0/0	0/0
Es1H	66856091	Es1H_66856091	G	A	GT	0/1	0/0	0/1	0/0	0/1	0/0	0/0	0/0	0/0	0/1	0/0	0/0	0/0	0/0	0/0	0/0	0/0	0/0	0/0	0/0	0/0	0/0	0/0	0/0	0/0	0/0	0/0	0/0	0/0	0/0	0/0	0/0	0/0	0/0	0/1	0/0
Es1H	66953152	Es1H_66953152	C	A	GT	0/0	0/0	1/1	0/0	0/0	0/0	1/1	0/0	0/0	0/0	0/0	0/0	0/0	0/0	0/0	0/0	0/0	0/0	0/0	0/0	0/0	0/0	0/0	0/0	0/0	0/0	0/0	0/0	0/0	0/0	0/0	0/0	0/0	0/0	0/0	0/0
Es1H	66989582	Es1H_66989582	C	A	GT	0/0	0/0	0/0	0/0	0/0	0/0	0/0	0/0	0/0	0/0	1/1	1/1	1/1	1/1	1/1	0/0	1/1	0/0	1/1	1/1	1/1	0/0	0/0	1/1	0/0	0/0	1/1	1/1	0/0	1/1	1/1	0/0	0/0	0/0	0/0	0/0
Es1H	67065446	Es1H_67065446	A	G	GT	0/0	1/1	1/1	1/1	0/0	0/0	0/0	0/0	0/0	0/0	0/0	./.	0/0	0/0	0/0	0/0	0/0	0/0	0/0	0/0	0/0	0/0	0/0	./.	0/0	0/0	./.	./.	0/0	0/0	0/0	0/0	0/0	0/0	0/0	0/0
Es1H	67076357	Es1H_67076357	G	A	GT	0/0	1/1	1/1	0/1	0/0	0/0	0/0	0/0	0/0	0/0	0/0	0/0	0/0	0/0	0/0	0/0	0/0	0/0	0/0	0/0	0/0	0/0	0/0	0/0	0/0	./.	0/0	0/0	0/0	0/0	0/0	0/0	0/0	0/0	0/0	0/0
Es1H	67118930	Es1H_67118930	G	A	GT	0/0	0/0	0/0	0/0	0/0	0/0	0/0	0/0	0/0	0/0	0/0	1/1	0/0	0/0	0/0	0/0	1/1	0/0	0/0	0/0	0/0	0/0	0/0	0/1	0/0	0/0	1/1	1/1	0/0	0/0	0/0	0/0	0/0	0/0	0/0	0/0
Es1H	67140193	Es1H_67140193	C	T	GT	1/1	0/0	0/0	0/0	0/0	0/0	0/0	0/0	0/0	0/0	1/1	0/0	1/1	0/0	1/1	0/0	0/0	1/1	1/1	1/1	0/0	1/1	1/1	0/0	0/0	0/0	0/0	0/0	0/0	1/1	1/1	0/0	0/0	0/0	0/0	0/0
Es1H	67167883	Es1H_67167883	A	G	GT	1/1	0/0	0/0	0/0	0/0	0/0	1/1	1/1	0/0	0/0	1/1	1/1	1/1	0/0	1/1	1/1	1/1	1/1	1/1	1/1	1/1	1/1	1/1	1/1	0/0	1/1	0/0	0/0	1/1	1/1	1/1	0/0	0/0	0/0	0/0	0/0
Es1H	67169744	Es1H_67169744	G	A	GT	0/0	0/0	0/0	0/0	0/0	0/0	0/0	0/0	0/0	0/0	0/0	1/1	0/0	0/0	0/0	0/0	1/1	0/0	0/0	0/0	0/0	0/0	0/0	1/1	0/0	0/0	0/0	0/0	0/0	0/0	0/0	0/0	0/0	0/0	0/0	0/0
Es1H	67228847	Es1H_67228847	G	A	GT	0/0	0/0	0/0	0/0	0/0	0/0	0/0	0/0	0/0	0/0	0/0	0/1	0/0	0/0	0/1	0/0	0/0	0/0	0/0	0/1	0/0	0/0	0/0	0/0	0/0	0/1	0/0	0/0	0/0	0/0	0/1	0/0	0/0	0/0	0/0	0/0
Es1H	67290716	Es1H_67290716	G	A	GT	0/0	1/1	1/1	1/1	0/0	0/0	1/1	1/1	0/0	0/0	1/1	1/1	1/1	0/0	1/1	0/0	1/1	0/0	0/0	0/0	0/0	0/0	0/0	1/1	0/0	0/0	0/0	0/0	1/1	./.	./.	0/0	0/0	0/0	0/0	0/0
Es1H	67304414	Es1H_67304414	C	T	GT	0/0	0/0	0/0	0/0	0/0	0/0	./.	0/0	0/0	0/0	0/0	0/0	0/0	0/0	0/0	0/0	0/0	1/1	1/1	1/1	1/1	1/1	1/1	0/0	0/0	0/0	0/0	0/0	0/0	0/0	0/0	0/0	0/0	0/0	./.	0/0
Es1H	67334125	Es1H_67334125	G	A	GT	0/0	0/0	0/0	0/0	1/1	1/1	0/0	0/0	1/1	0/0	0/0	0/0	0/0	1/1	0/0	0/0	0/0	1/1	1/1	1/1	1/1	1/1	1/1	0/0	0/0	0/0	0/1	1/1	0/0	0/0	0/0	0/0	0/0	0/0	0/0	0/0
Es1H	67357901	Es1H_67357901	C	A	GT	0/0	0/0	0/0	0/0	1/1	1/1	0/0	0/0	1/1	0/0	0/0	0/0	0/0	0/0	0/0	0/0	0/0	0/0	0/0	0/0	0/0	0/0	0/0	0/0	0/0	0/0	0/0	0/0	0/0	0/0	0/0	0/0	0/0	0/0	0/0	0/0
Es1H	67398892	Es1H_67398892	G	A	GT	0/0	0/0	0/0	0/0	1/1	1/1	1/1	0/0	1/1	0/0	0/0	0/0	0/0	0/0	0/0	0/0	0/0	0/0	0/0	0/0	0/0	0/0	0/0	0/0	0/0	0/0	0/0	0/0	1/1	0/0	0/0	0/0	0/0	0/0	0/0	0/0
Es1H	67414608	Es1H_67414608	G	A	GT	0/0	0/0	0/0	0/0	0/1	0/0	0/1	0/0	0/1	0/0	0/0	0/1	0/1	0/0	0/1	0/1	0/0	0/0	0/0	0/1	0/0	0/1	0/0	0/1	0/0	0/1	0/1	0/0	0/0	0/0	0/0	0/0	0/0	0/1	0/0	0/0
Es1H	67429611	Es1H_67429611	T	G	GT	0/0	1/1	1/1	1/1	0/0	0/0	0/0	1/1	0/0	0/0	0/0	0/0	0/0	0/0	0/0	0/0	0/0	0/0	0/0	0/0	0/0	0/0	0/0	0/0	0/0	0/0	0/0	0/0	0/0	0/0	0/0	0/0	0/0	0/0	0/0	0/0
Es1H	67464084	Es1H_67464084	G	A	GT	0/0	0/0	0/0	0/0	0/0	0/0	0/0	0/0	0/0	0/0	0/0	0/0	1/1	0/0	1/1	0/0	0/0	0/0	0/0	0/0	0/0	0/0	0/0	0/0	0/0	0/0	0/0	0/0	0/0	1/1	0/1	0/0	0/0	0/0	0/0	0/0
Es1H	67470764	Es1H_67470764	T	G	GT	0/0	0/0	0/0	0/0	0/0	0/0	0/0	0/0	0/0	0/0	0/0	0/0	1/1	0/0	1/1	0/0	0/0	0/0	0/0	0/0	0/0	0/0	0/0	0/0	0/0	0/0	0/0	0/0	0/0	1/1	1/1	0/0	0/0	0/0	0/0	0/0
Es1H	67499230	Es1H_67499230	T	C	GT	0/0	0/0	0/0	0/0	0/0	0/0	0/0	0/0	0/0	0/0	0/0	0/0	1/1	0/0	1/1	0/0	0/0	0/0	0/0	0/0	0/0	./.	0/0	0/0	0/0	0/0	0/0	0/0	0/0	1/1	1/1	0/0	0/0	0/0	0/0	0/0
Es1H	67596520	Es1H_67596520	T	C	GT	0/0	1/1	1/1	0/0	0/0	0/0	0/0	0/0	0/0	0/0	1/1	1/1	1/1	0/0	1/1	1/1	1/1	0/0	0/0	0/0	0/0	1/1	0/0	1/1	0/0	1/1	0/0	0/0	0/0	1/1	1/1	0/0	0/0	0/0	0/0	0/0
Es1H	67598216	Es1H_67598216	G	A	GT	0/0	0/0	0/0	0/0	0/0	0/0	0/0	0/0	0/0	0/0	0/0	1/1	0/0	0/0	0/0	0/0	0/0	0/0	0/0	0/0	0/0	0/0	0/0	1/1	0/0	0/0	0/0	0/0	0/0	0/0	0/0	0/0	0/0	0/0	0/0	0/0
Es1H	67664220	Es1H_67664220	T	A	GT	0/0	0/0	0/0	0/0	1/1	1/1	1/1	0/0	1/1	0/0	0/0	0/0	0/0	0/0	0/0	0/0	0/0	0/0	0/0	0/0	0/0	0/0	0/0	0/0	0/0	0/0	0/0	0/0	1/1	0/0	0/0	0/0	0/0	0/0	0/0	0/0
Es1H	67783850	Es1H_67783850	C	A	GT	0/0	0/0	0/0	0/0	0/0	0/0	0/0	0/0	0/0	0/0	0/0	0/0	1/1	0/0	1/1	0/0	0/0	0/0	0/0	0/0	0/0	0/0	0/0	0/0	0/0	0/0	0/0	0/0	0/0	0/1	1/1	0/0	0/0	0/0	0/0	0/0
Es1H	67806935	Es1H_67806935	C	G	GT	0/0	0/0	0/0	0/0	0/0	0/0	0/0	0/0	0/0	0/0	0/0	0/0	0/0	0/0	0/0	0/0	0/0	0/0	0/0	0/0	0/0	0/0	0/0	0/1	0/0	0/0	0/0	0/0	0/1	0/1	0/0	0/1	0/0	0/0	0/0	0/0
Es1H	67858799	Es1H_67858799	G	A	GT	0/0	0/0	0/0	0/0	0/0	0/0	0/0	0/0	0/0	0/0	0/0	0/0	0/0	0/0	0/0	0/0	0/0	1/1	1/1	1/1	0/0	0/0	1/1	0/0	0/0	0/0	0/0	0/0	0/0	0/0	0/0	0/0	0/0	0/0	0/0	0/0
Es1H	67864682	Es1H_67864682	C	T	GT	0/0	0/0	0/0	0/1	./.	0/0	0/0	./.	0/0	0/0	0/1	0/0	0/0	0/0	0/0	./.	0/0	0/0	0/0	0/0	0/0	0/0	0/1	0/0	0/0	./.	0/0	0/1	0/0	0/0	./.	0/0	0/0	0/0	0/0	0/0
Es1H	67892764	Es1H_67892764	C	T	GT	0/0	0/0	0/0	0/0	0/0	0/0	0/0	0/0	0/0	1/1	0/0	0/0	0/0	0/0	0/0	0/0	0/0	0/0	0/0	0/0	0/0	0/0	0/0	0/0	1/1	0/0	0/0	0/0	0/1	0/0	0/0	1/1	1/1	1/1	1/1	1/1
Es1H	67928094	Es1H_67928094	T	C	GT	0/0	0/0	0/0	0/0	0/0	0/0	0/0	0/0	0/0	0/0	0/0	0/0	0/0	1/1	0/0	0/0	0/0	0/0	0/0	0/0	0/0	0/0	0/0	0/0	0/0	0/0	1/1	1/1	0/0	0/0	0/0	0/0	0/0	0/0	0/0	0/0
Es1H	67928562	Es1H_67928562	C	T	GT	1/1	0/0	0/0	0/0	0/0	0/0	0/0	0/0	0/0	0/0	0/0	1/1	0/0	0/0	0/0	0/0	1/1	0/0	0/0	0/0	0/0	0/0	0/0	1/1	0/0	0/0	0/0	0/0	0/0	1/1	1/1	./.	0/0	0/0	0/0	0/0
Es1H	67950117	Es1H_67950117	C	T	GT	1/1	0/0	0/0	0/0	0/0	0/0	0/0	0/0	0/0	0/0	0/0	1/1	0/0	0/0	0/0	0/0	1/1	0/0	0/0	0/0	0/0	0/0	0/0	1/1	0/0	0/0	0/0	0/0	0/0	1/1	1/1	0/0	0/0	0/0	0/0	0/0
Es1H	67955011	Es1H_67955011	G	T	GT	1/1	0/0	0/0	0/0	0/0	0/0	0/0	0/0	0/0	0/0	0/0	1/1	0/0	0/0	0/0	0/0	1/1	0/0	0/0	0/0	0/0	0/0	0/0	1/1	0/0	0/0	0/0	0/0	0/0	1/1	1/1	0/0	0/0	0/0	0/0	0/0
Es1H	67960534	Es1H_67960534	C	T	GT	0/0	1/1	1/1	1/1	./.	./.	1/1	1/1	0/0	0/0	./.	0/0	0/0	0/0	0/0	0/0	0/0	0/0	0/0	0/0	0/0	0/0	0/0	0/0	0/0	0/0	0/0	0/0	1/1	0/0	0/0	0/0	0/0	0/0	0/0	0/0
Es1H	67977766	Es1H_67977766	T	C	GT	0/0	0/0	0/0	0/0	0/0	0/0	0/0	0/0	0/0	0/0	0/0	0/0	0/0	1/1	0/0	0/0	0/0	0/0	0/0	0/0	0/0	0/0	0/0	0/0	0/0	0/0	1/1	1/1	0/0	0/0	0/0	0/0	0/0	0/0	0/0	0/0
Es1H	68031002	Es1H_68031002	C	T	GT	./.	0/1	1/1	1/1	0/0	0/0	1/1	1/1	0/0	0/0	0/0	./.	0/0	0/0	0/0	0/0	./.	0/0	0/0	0/0	0/0	0/0	0/0	./.	0/0	0/0	0/0	0/0	1/1	0/0	0/0	0/0	0/0	0/0	0/0	0/0
Es1H	68043689	Es1H_68043689	T	C	GT	1/1	0/0	0/0	0/0	0/0	0/0	0/0	0/0	0/0	0/0	0/0	1/1	0/0	0/0	0/0	0/0	1/1	./.	./.	./.	0/0	0/0	0/0	1/1	0/0	0/0	0/0	0/0	0/0	1/1	1/1	0/0	0/0	0/0	0/0	0/0
Es1H	68053268	Es1H_68053268	C	T	GT	0/0	0/0	0/0	0/0	0/0	0/0	0/0	0/0	0/0	0/0	0/0	0/1	0/1	0/1	0/1	0/1	0/1	0/0	0/0	0/0	0/1	0/1	0/1	0/1	0/1	0/0	0/1	0/1	0/0	0/0	0/0	0/0	0/0	0/0	0/0	0/0
Es1H	68088118	Es1H_68088118	T	G	GT	./.	0/0	0/0	0/0	0/0	0/0	0/0	0/0	0/0	0/0	0/0	./.	0/0	1/1	0/0	0/0	1/1	1/1	1/1	1/1	0/0	0/0	1/1	1/1	0/0	0/0	1/1	1/1	0/0	1/1	1/1	0/0	0/0	0/0	0/0	0/0
Es1H	68135110	Es1H_68135110	T	G	GT	0/0	0/0	0/0	0/0	0/0	0/0	0/0	0/0	0/0	0/0	0/0	0/0	0/0	./.	0/0	0/0	0/0	./.	./.	1/1	0/0	0/0	1/1	0/0	0/0	0/0	1/1	1/1	0/0	0/0	0/0	0/0	0/0	0/0	0/0	0/0
Es1H	68427826	Es1H_68427826	C	A	GT	1/1	0/0	0/0	0/0	0/0	0/0	0/0	0/0	0/0	0/0	0/0	1/1	./.	1/1	./.	0/0	1/1	1/1	1/1	1/1	0/0	0/0	1/1	1/1	0/0	0/0	./.	1/1	0/0	1/1	1/1	0/0	0/0	0/0	0/0	0/0
Es1H	68430001	Es1H_68430001	G	A	GT	1/1	0/0	0/0	0/0	0/0	0/0	0/0	0/0	0/0	0/0	0/0	1/1	0/0	1/1	0/0	0/0	1/1	1/1	1/1	1/1	0/0	0/0	1/1	1/1	0/0	0/0	1/1	1/1	0/0	1/1	1/1	0/0	0/0	0/0	0/0	0/0
Es1H	68432170	Es1H_68432170	T	C	GT	./.	0/0	0/0	0/0	0/0	0/0	0/0	0/0	0/0	0/0	0/0	1/1	0/0	1/1	0/0	0/0	1/1	1/1	1/1	1/1	0/0	0/0	1/1	1/1	0/0	0/0	1/1	1/1	0/0	1/1	1/1	0/0	0/0	0/0	0/0	0/0
Es1H	68498898	Es1H_68498898	G	A	GT	0/0	0/0	0/0	0/0	0/0	0/0	0/0	0/0	0/0	0/0	0/0	0/0	0/0	0/0	0/0	1/1	0/0	0/0	0/0	0/0	1/1	1/1	0/0	0/0	0/0	1/1	0/0	0/0	0/0	0/0	0/0	0/0	0/0	0/0	0/0	0/0
Es1H	68522965	Es1H_68522965	G	T	GT	1/1	0/0	0/0	0/0	0/0	0/0	0/0	0/0	0/0	0/0	0/0	1/1	0/0	0/0	0/0	0/0	1/1	0/0	0/0	0/0	0/0	0/0	0/0	1/1	0/0	0/0	0/0	0/0	0/0	1/1	1/1	0/0	0/0	0/0	0/0	0/0
Es1H	68633797	Es1H_68633797	T	C	GT	0/0	0/0	0/0	0/0	0/0	0/0	0/0	0/0	0/0	0/0	0/0	1/1	1/1	0/0	0/0	0/0	1/1	0/0	0/0	0/0	0/0	0/0	0/0	1/1	0/0	0/0	0/0	0/0	0/0	0/0	0/0	0/0	0/0	0/0	0/0	0/0
Es1H	68649527	Es1H_68649527	T	C	GT	0/0	1/1	1/1	0/0	1/1	1/1	0/0	0/0	1/1	0/0	1/1	0/0	0/0	0/0	1/1	1/1	0/0	1/1	1/1	1/1	1/1	1/1	1/1	0/0	0/0	1/1	0/0	0/0	1/1	0/0	1/1	0/0	0/0	0/0	0/0	0/0
Es1H	68673416	Es1H_68673416	G	C	GT	0/0	1/1	1/1	0/0	1/1	1/1	0/0	0/0	1/1	0/0	1/1	0/0	0/0	0/0	1/1	1/1	0/0	1/1	1/1	1/1	1/1	1/1	1/1	0/0	0/0	1/1	0/0	0/0	1/1	0/0	1/1	0/0	0/0	0/0	0/0	0/0
Es1H	68705012	Es1H_68705012	A	T	GT	0/0	1/1	1/1	1/1	0/0	1/1	1/1	0/0	0/0	0/0	0/0	0/0	0/0	0/0	0/0	0/0	0/0	0/0	0/0	0/0	0/0	0/0	0/0	0/0	0/0	0/0	0/0	0/0	0/1	0/1	0/0	0/0	0/0	0/0	0/0	0/0
Es1H	68712930	Es1H_68712930	T	C	GT	0/0	0/0	0/0	0/0	1/1	0/0	0/0	0/0	0/0	1/1	0/0	0/0	0/0	0/0	0/0	0/0	0/0	0/0	0/0	0/0	0/0	0/0	0/0	0/0	1/1	0/0	0/0	0/0	0/0	0/0	0/0	1/1	1/1	0/0	1/1	1/1
Es1H	68724935	Es1H_68724935	G	T	GT	0/0	1/1	1/1	1/1	0/0	1/1	1/1	0/1	0/0	0/0	0/0	0/0	0/0	0/0	1/1	0/0	0/0	0/0	0/0	0/0	1/1	1/1	0/0	1/1	0/0	0/0	0/0	0/0	1/1	1/1	1/1	0/0	0/0	0/0	0/0	0/0
Es1H	68736577	Es1H_68736577	C	T	GT	0/0	0/0	0/0	0/0	0/0	0/0	0/0	0/0	0/0	0/0	0/0	1/1	1/1	0/0	0/0	0/0	1/1	0/0	0/0	0/0	0/0	0/0	0/0	0/0	0/0	0/0	0/0	0/0	0/0	0/0	0/0	0/0	0/0	0/0	0/0	0/0
Es1H	68736784	Es1H_68736784	T	A	GT	0/0	0/0	0/0	0/0	0/0	0/0	0/0	0/0	0/0	0/0	0/0	1/1	1/1	0/0	0/0	0/0	1/1	0/0	0/0	0/0	0/0	0/0	0/0	0/0	0/0	0/1	0/0	0/0	0/0	0/0	0/0	0/0	0/0	0/0	0/0	0/0
Es1H	68794548	Es1H_68794548	G	C	GT	0/0	1/1	1/1	0/0	0/0	0/0	0/0	0/0	0/0	0/0	0/0	0/0	0/0	0/0	1/1	0/0	0/0	0/0	0/0	0/0	0/0	0/0	0/0	0/0	0/0	0/0	0/0	0/0	0/0	0/1	0/0	0/0	0/0	0/0	0/0	0/0
Es1H	68814354	Es1H_68814354	G	A	GT	0/0	1/1	1/1	0/0	0/0	0/0	0/0	0/0	0/0	0/0	0/0	0/0	0/0	0/0	0/0	0/0	0/0	0/0	0/0	0/0	0/0	0/0	0/0	0/0	0/0	0/0	0/0	0/0	0/0	0/0	0/0	0/0	0/0	0/0	0/0	0/0
Es1H	68817038	Es1H_68817038	C	T	GT	0/0	0/0	0/0	0/0	0/0	0/0	0/0	0/0	0/0	0/0	0/0	0/0	0/0	1/1	0/0	0/0	0/0	0/0	0/0	0/0	0/0	0/0	0/0	0/0	0/0	0/0	1/1	1/1	0/0	0/0	0/0	0/0	0/0	0/0	0/0	0/0
Es1H	68908626	Es1H_68908626	G	A	GT	0/0	0/0	0/0	0/0	1/1	0/0	0/0	0/0	0/0	1/1	0/0	0/0	0/0	0/0	0/0	0/0	0/0	0/0	0/0	0/0	0/0	0/0	0/0	0/0	1/1	0/0	0/0	0/0	1/1	0/0	0/0	1/1	1/1	1/1	1/1	1/1
Es1H	68969669	Es1H_68969669	C	T	GT	0/0	0/0	0/0	0/0	1/1	0/0	0/0	0/0	0/0	1/1	0/0	0/0	0/0	1/1	0/0	0/0	0/0	0/0	0/0	0/0	0/0	0/0	0/0	0/0	1/1	0/0	1/1	1/1	1/1	0/0	0/0	1/1	1/1	1/1	1/1	1/1
Es1H	69023341	Es1H_69023341	A	G	GT	1/1	0/0	0/0	0/0	0/0	0/0	0/0	0/0	0/0	0/0	0/0	0/0	1/1	0/0	0/0	0/0	0/0	0/0	0/0	0/0	0/0	0/0	0/0	0/0	0/0	0/0	0/0	0/0	0/0	0/0	0/0	0/0	0/0	0/0	0/0	0/0
Es1H	69047541	Es1H_69047541	A	G	GT	1/1	0/0	0/0	1/1	0/0	0/0	0/0	0/0	0/0	0/0	0/0	0/0	1/1	0/0	0/0	0/0	0/0	0/0	0/0	0/0	0/0	0/0	0/0	0/0	0/0	0/0	0/0	0/0	0/0	0/0	1/1	0/0	0/0	0/0	0/0	0/0
Es1H	69049196	Es1H_69049196	A	G	GT	0/0	0/0	0/0	0/0	1/1	0/0	0/0	0/0	0/0	0/0	0/0	1/1	0/0	0/0	1/1	1/1	0/0	1/1	1/1	1/1	1/1	1/1	1/1	1/1	0/0	1/1	0/0	0/0	0/0	0/0	0/0	0/0	0/0	0/0	0/0	0/0
Es1H	69055161	Es1H_69055161	T	C	GT	0/0	0/0	0/1	0/0	0/1	0/0	0/0	0/0	0/0	0/0	0/0	0/0	0/0	0/0	0/0	0/0	0/0	0/0	0/0	0/0	0/1	0/0	0/0	0/0	0/0	0/0	0/0	0/0	0/0	0/1	0/0	0/1	0/1	0/0	0/0	0/0
Es1H	69101306	Es1H_69101306	G	A	GT	0/0	0/0	0/0	0/0	0/0	0/0	0/0	0/0	0/0	0/0	0/0	0/0	0/0	0/0	0/0	1/1	0/0	1/1	1/1	1/1	0/0	1/1	1/1	0/0	0/0	0/0	0/0	0/0	0/0	0/0	0/0	0/0	0/0	0/0	0/0	0/0
Es1H	69112281	Es1H_69112281	C	T	GT	0/0	1/1	1/1	1/1	0/0	0/0	0/0	0/0	0/0	0/0	./.	0/0	0/0	0/0	0/0	0/0	1/1	0/0	0/0	0/0	0/0	0/0	0/0	0/0	0/0	./.	0/0	0/0	0/0	0/0	0/1	0/0	0/0	0/0	0/0	0/0
Es1H	69150042	Es1H_69150042	C	T	GT	0/1	0/0	0/1	0/0	0/1	0/1	0/1	0/0	0/1	0/1	0/1	0/0	0/1	0/1	0/1	0/1	0/1	0/1	0/1	0/1	0/1	0/1	0/1	0/1	0/1	0/1	0/1	./.	0/0	./.	0/1	0/1	0/1	0/1	0/1	0/0
Es1H	69168753	Es1H_69168753	G	A	GT	0/0	0/0	0/0	0/0	0/0	0/0	0/0	0/0	0/0	0/0	0/0	0/0	0/0	1/1	0/0	0/0	0/0	0/0	0/0	0/0	0/0	0/0	0/0	0/0	0/0	0/0	1/1	1/1	0/0	./.	0/0	0/0	0/0	0/0	0/0	0/0
Es1H	69180201	Es1H_69180201	G	A	GT	0/0	0/0	0/0	0/0	0/1	0/1	0/0	0/0	0/0	0/0	0/0	0/0	0/0	0/0	0/0	0/1	0/0	0/0	0/0	0/0	0/0	0/1	0/0	0/1	0/0	0/0	0/0	0/0	0/1	0/0	0/0	0/0	0/1	0/0	0/0	0/0
Es1H	69205782	Es1H_69205782	G	A	GT	0/0	0/0	0/0	0/1	0/1	0/0	0/0	./.	0/0	0/0	0/0	0/1	0/0	0/0	0/0	0/0	0/0	0/0	0/0	0/0	0/1	0/0	0/0	0/0	0/0	0/0	0/0	0/0	0/0	0/0	0/0	0/0	0/0	0/0	0/0	0/0
Es1H	69262939	Es1H_69262939	A	T	GT	0/0	0/0	0/0	0/0	0/0	0/0	0/0	0/0	0/0	0/0	0/0	1/1	0/0	0/0	0/0	1/1	0/0	1/1	1/1	1/1	0/0	1/1	1/1	0/0	0/0	1/1	0/0	0/0	0/0	0/0	0/0	0/0	0/0	0/0	0/0	0/0
Es1H	69282323	Es1H_69282323	G	A	GT	0/0	1/1	1/1	1/1	1/1	1/1	1/1	1/1	1/1	1/1	1/1	0/0	0/0	0/0	0/0	0/0	0/0	0/0	0/0	./.	0/0	0/0	0/0	0/0	1/1	0/0	0/0	0/0	1/1	1/1	1/1	1/1	1/1	0/0	1/1	1/1
Es1H	69320492	Es1H_69320492	G	T	GT	./.	0/0	0/0	0/0	0/0	0/0	0/0	0/0	0/0	0/0	0/0	1/1	1/1	1/1	1/1	1/1	0/0	1/1	1/1	1/1	1/1	1/1	1/1	1/1	0/0	1/1	1/1	1/1	0/0	0/0	0/0	0/0	0/0	./.	0/0	0/0
Es1H	69361991	Es1H_69361991	G	A	GT	1/1	1/1	1/1	0/0	0/0	0/0	0/0	0/0	0/0	0/0	0/0	1/1	1/1	1/1	1/1	1/1	1/1	1/1	1/1	1/1	0/0	1/1	1/1	1/1	0/0	1/1	1/1	1/1	0/0	0/0	1/1	0/0	0/0	0/0	0/0	1/1
Es1H	69391347	Es1H_69391347	A	C	GT	1/1	0/0	0/0	0/0	0/0	0/0	0/0	1/1	0/0	0/0	0/0	1/1	1/1	0/0	0/0	0/0	0/0	0/0	1/1	1/1	0/0	0/0	0/0	1/1	0/0	1/1	0/0	0/0	0/0	0/0	0/0	0/0	0/0	0/0	0/0	1/1
Es1H	69403548	Es1H_69403548	C	A	GT	0/0	0/0	0/0	1/1	./.	1/1	1/1	0/0	1/1	1/1	1/1	0/0	0/0	0/0	0/0	1/1	1/1	1/1	0/0	0/0	0/0	1/1	1/1	0/0	1/1	0/0	0/0	0/0	1/1	1/1	0/0	1/1	1/1	0/0	1/1	0/0
Es1H	69422107	Es1H_69422107	G	T	GT	0/0	./.	./.	0/0	1/1	0/0	1/1	0/0	1/1	1/1	1/1	0/0	0/0	./.	./.	0/0	0/0	0/0	0/0	0/0	0/0	0/0	0/0	0/0	1/1	0/0	./.	./.	1/1	0/0	./.	1/1	1/1	0/0	1/1	0/0
Es1H	69433787	Es1H_69433787	C	A	GT	0/0	0/0	0/0	0/0	1/1	0/0	1/1	0/0	1/1	1/1	1/1	0/0	0/0	0/0	0/0	0/0	0/0	0/0	0/0	0/0	0/0	0/0	0/0	0/0	1/1	0/0	0/0	0/0	1/1	0/0	0/0	1/1	1/1	0/0	1/1	0/0
Es1H	69473631	Es1H_69473631	G	A	GT	0/0	0/0	0/0	0/0	0/0	0/0	0/0	0/0	0/0	0/0	0/0	0/0	0/0	0/0	0/0	0/0	0/0	0/0	0/0	0/0	1/1	0/0	0/0	1/1	0/0	0/0	0/0	0/0	0/0	0/0	0/0	0/0	0/0	0/0	0/0	0/0
Es1H	69476817	Es1H_69476817	A	G	GT	0/0	0/0	0/0	0/0	0/0	0/0	0/0	0/0	0/0	0/0	0/0	0/0	0/0	0/0	0/0	1/1	1/1	1/1	0/0	0/0	0/0	1/1	1/1	0/0	0/0	1/1	0/0	0/0	0/0	0/0	./.	0/0	0/0	0/0	0/0	0/0
Es1H	69523946	Es1H_69523946	T	A	GT	0/0	0/0	0/0	0/0	0/0	0/0	0/0	0/0	0/0	0/0	0/0	1/1	0/0	0/0	0/0	0/0	0/0	0/0	1/1	1/1	0/0	0/0	0/0	0/0	0/0	0/0	0/0	0/0	0/0	0/0	0/0	0/0	0/0	0/0	0/0	0/0
Es1H	69620022	Es1H_69620022	C	T	GT	0/0	0/0	1/1	1/1	0/0	0/0	0/0	1/1	0/0	0/0	0/0	./.	0/0	0/0	0/0	0/0	0/0	0/0	0/0	0/0	0/0	0/0	0/0	0/0	0/0	0/0	0/0	0/0	0/0	0/0	0/0	0/0	0/0	0/0	0/0	1/1
Es1H	69758960	Es1H_69758960	T	G	GT	1/1	0/1	0/1	0/0	0/0	1/1	0/0	0/0	1/1	1/1	1/1	0/0	0/0	0/0	1/1	0/1	0/1	0/1	0/1	0/1	0/0	0/1	./.	1/1	1/1	0/1	0/0	0/0	1/1	1/1	0/1	1/1	1/1	0/0	1/1	0/0
Es1H	69798520	Es1H_69798520	G	A	GT	0/0	0/0	0/0	0/0	0/0	1/1	0/0	0/0	1/1	1/1	1/1	0/0	0/0	1/1	0/0	0/0	0/0	0/0	0/0	0/0	0/0	0/0	0/0	0/1	1/1	0/0	0/0	0/0	1/1	0/0	0/0	1/1	1/1	1/1	1/1	0/0
Es1H	69801141	Es1H_69801141	T	C	GT	0/0	0/0	0/0	0/0	0/0	0/0	0/0	0/0	0/0	0/0	0/0	0/0	0/0	0/0	0/0	1/1	1/1	1/1	1/1	1/1	0/0	1/1	0/0	0/0	0/0	1/1	0/0	0/0	0/0	0/0	0/0	0/0	0/0	0/0	0/0	0/0
Es1H	69863466	Es1H_69863466	A	G	GT	0/0	0/0	0/0	0/0	0/0	0/0	0/0	0/0	0/0	0/0	0/0	0/0	0/0	0/0	0/0	1/1	1/1	1/1	1/1	1/1	0/0	./.	0/0	0/0	0/0	1/1	0/0	0/0	0/0	0/0	0/0	0/0	0/0	0/0	0/0	0/0
Es1H	69904309	Es1H_69904309	A	G	GT	0/0	0/0	0/0	0/0	0/0	0/0	0/0	0/0	0/0	0/0	0/0	1/1	0/0	1/1	./.	1/1	1/1	0/0	0/0	0/0	0/0	1/1	0/0	1/1	0/0	1/1	0/0	0/0	0/0	0/0	0/0	0/0	0/0	0/0	0/0	0/0
Es1H	69911997	Es1H_69911997	G	A	GT	1/1	0/0	0/0	0/0	0/0	1/1	0/0	0/0	1/1	0/0	1/1	0/0	0/0	0/0	0/0	0/0	0/0	0/0	0/0	0/0	0/0	0/0	0/0	0/0	1/1	0/0	0/0	0/0	1/1	0/0	0/0	1/1	1/1	0/0	0/0	1/1
Es1H	69954981	Es1H_69954981	G	T	GT	0/0	0/0	1/1	1/1	1/1	0/0	1/1	1/1	0/0	0/0	0/0	0/0	0/0	0/0	1/1	0/0	0/0	0/0	0/0	0/0	1/1	0/0	0/0	0/0	0/0	0/0	0/0	0/0	0/0	1/1	1/1	0/0	0/0	0/0	1/1	0/0
Es1H	69963626	Es1H_69963626	C	G	GT	0/0	0/0	0/0	0/0	0/0	0/0	0/0	0/0	0/0	0/0	0/0	0/0	1/1	0/0	0/0	0/0	0/0	0/0	0/0	0/0	0/0	0/0	0/0	0/0	0/0	0/0	1/1	1/1	0/0	0/0	0/0	0/0	0/0	0/0	0/0	0/0
Es1H	70026833	Es1H_70026833	T	A	GT	0/0	0/0	0/0	0/0	0/0	0/0	0/0	0/0	0/0	0/0	0/0	0/0	0/0	0/0	0/0	0/0	0/0	1/1	0/0	0/0	1/1	0/0	0/0	0/0	0/0	0/0	0/0	0/0	0/0	0/0	1/1	0/0	0/0	0/0	0/0	0/0
Es1H	70123435	Es1H_70123435	T	G	GT	0/0	0/0	0/0	0/0	0/0	0/0	0/0	0/0	0/0	1/1	0/0	0/0	0/0	0/0	0/0	0/0	0/0	0/0	0/0	0/0	0/0	0/0	0/0	0/0	0/0	0/0	0/0	0/0	0/0	1/1	1/1	0/0	0/0	0/0	0/0	0/0
Es1H	70153761	Es1H_70153761	C	T	GT	0/0	0/0	0/0	0/0	0/0	0/0	0/0	0/0	0/0	0/0	0/0	0/0	0/0	0/0	0/0	1/1	1/1	1/1	0/0	0/0	0/0	1/1	1/1	0/0	0/0	1/1	0/0	0/0	0/0	0/0	0/0	0/0	0/0	0/0	0/0	0/0
Es1H	70182525	Es1H_70182525	G	T	GT	0/0	0/0	0/0	1/1	0/0	0/0	0/0	1/1	0/0	0/0	0/0	0/0	0/0	0/0	0/0	0/1	0/1	1/1	1/1	1/1	1/1	1/1	1/1	0/0	0/0	1/1	0/1	1/1	1/1	0/0	0/0	0/0	0/0	0/0	1/1	0/0
Es1H	70195595	Es1H_70195595	G	A	GT	0/0	0/0	0/0	1/1	0/0	0/0	0/0	1/1	0/0	0/0	0/0	0/0	0/0	0/0	0/0	0/0	0/0	0/0	0/0	0/0	0/0	0/0	0/0	0/0	0/0	0/0	0/0	0/0	1/1	0/0	0/0	0/0	0/0	0/0	1/1	0/0
Es1H	70199068	Es1H_70199068	G	C	GT	0/0	0/0	0/0	0/0	0/0	0/0	0/0	0/0	0/0	0/0	0/0	0/0	0/0	0/0	0/0	0/0	0/0	0/0	0/0	0/0	0/0	0/0	0/0	0/0	0/0	0/0	1/1	1/1	0/0	0/0	0/0	0/0	0/0	0/0	0/0	0/0
Es1H	70237009	Es1H_70237009	C	A	GT	0/0	0/0	0/0	1/1	0/0	0/0	0/0	1/1	0/0	0/0	0/0	0/0	0/0	0/0	0/0	1/1	1/1	1/1	0/0	0/0	0/0	1/1	1/1	0/0	0/0	1/1	0/0	0/0	1/1	0/0	0/0	0/0	0/0	0/0	1/1	0/0
Es1H	70343574	Es1H_70343574	G	A	GT	0/0	0/1	0/1	0/0	0/0	0/0	0/0	0/1	0/1	0/1	0/1	0/1	0/1	0/1	0/1	0/1	0/1	0/0	0/1	0/1	0/1	0/1	0/1	0/1	0/0	0/1	0/1	0/0	0/0	./.	0/1	0/0	0/0	0/0	0/1	0/0
Es1H	70425421	Es1H_70425421	G	A	GT	0/0	0/0	0/0	0/0	0/0	0/0	0/0	0/0	0/0	0/0	0/0	1/1	1/1	1/1	1/1	0/0	1/1	0/0	0/0	0/0	1/1	./.	0/0	1/1	0/0	0/0	0/0	0/0	0/0	0/0	0/0	0/0	0/0	0/0	0/0	0/0
Es1H	70427821	Es1H_70427821	C	G	GT	0/0	0/0	0/0	1/1	0/0	0/0	0/0	1/1	0/0	0/0	0/0	0/0	0/0	0/0	0/0	./.	0/0	0/0	0/0	0/0	0/0	./.	0/0	0/0	0/0	0/0	0/0	0/0	1/1	0/0	0/0	0/0	0/0	0/0	1/1	0/0
Es1H	70447584	Es1H_70447584	A	G	GT	0/0	0/0	0/0	0/0	0/0	0/0	0/0	0/0	0/0	1/1	0/0	1/1	1/1	1/1	1/1	1/1	1/1	1/1	1/1	1/1	1/1	1/1	1/1	1/1	0/0	1/1	1/1	1/1	0/0	0/0	1/1	0/0	0/0	0/0	0/0	0/0
Es1H	70474423	Es1H_70474423	G	T	GT	0/0	0/0	0/0	0/0	0/0	0/0	0/0	0/0	0/0	0/0	0/0	1/1	1/1	1/1	1/1	0/0	1/1	0/0	0/0	0/0	1/1	0/0	0/0	1/1	0/0	0/0	0/0	0/0	0/0	0/0	0/0	0/0	0/0	0/0	0/0	./.
Es1H	70525931	Es1H_70525931	T	C	GT	0/0	0/0	0/0	0/0	0/0	0/0	0/0	0/0	0/0	0/0	0/0	0/0	0/0	0/0	0/0	0/0	0/0	1/1	1/1	1/1	0/0	0/0	1/1	0/0	0/0	0/0	0/0	0/0	0/0	0/0	0/0	0/0	0/0	0/0	0/0	0/0
Es1H	70527603	Es1H_70527603	A	G	GT	0/0	0/0	0/0	1/1	0/0	0/0	0/0	1/1	0/0	1/1	0/0	./.	./.	1/1	1/1	0/0	0/0	0/0	0/0	0/0	1/1	0/0	0/0	1/1	0/0	0/0	1/1	1/1	1/1	0/0	1/1	0/0	0/0	0/0	1/1	0/0
Es1H	70642604	Es1H_70642604	T	C	GT	0/1	0/1	0/1	0/0	0/1	0/1	0/1	0/0	0/1	0/0	0/1	0/0	0/0	0/0	0/0	0/0	0/0	0/0	0/0	0/0	0/0	0/0	0/0	0/0	0/1	0/0	0/0	0/0	0/0	0/1	0/0	0/1	0/1	0/1	0/0	0/1
Es1H	70702717	Es1H_70702717	G	A	GT	1/1	0/0	0/0	0/0	0/0	0/0	0/0	0/0	0/0	0/0	0/0	0/0	0/0	0/0	0/0	0/0	0/0	0/0	0/0	0/0	0/0	0/0	0/0	0/0	0/0	0/0	0/0	0/0	0/0	0/0	0/0	0/0	0/0	1/1	0/0	0/0
Es1H	70709645	Es1H_70709645	G	A	GT	0/0	0/1	0/0	0/1	0/0	0/0	0/0	0/1	0/0	0/1	0/0	0/1	0/1	0/1	0/1	0/0	0/1	0/0	0/0	0/0	0/1	0/0	0/0	0/1	0/0	0/0	0/1	0/1	0/1	0/0	0/1	0/0	0/0	0/0	0/1	0/0
Es1H	70721204	Es1H_70721204	A	T	GT	0/0	0/0	0/0	0/0	0/0	0/0	0/0	0/0	0/0	0/0	0/0	0/1	0/1	0/1	0/1	0/0	0/0	0/0	0/0	0/0	0/1	0/0	0/0	0/1	0/0	0/0	0/1	0/1	0/0	0/0	0/0	0/0	0/0	0/0	0/0	0/0
Es1H	70726966	Es1H_70726966	G	A	GT	0/0	0/0	0/0	0/1	./.	0/0	0/0	0/1	0/0	0/1	./.	0/1	0/1	0/1	0/1	0/0	0/0	0/0	0/0	0/0	0/1	0/0	0/0	0/1	0/0	0/0	0/1	0/1	0/1	0/0	0/1	0/0	0/0	0/0	0/1	0/0
Es1H	70732608	Es1H_70732608	T	C	GT	0/0	0/0	0/0	1/1	0/0	0/0	0/0	1/1	0/0	1/1	0/0	1/1	1/1	1/1	1/1	1/1	1/1	1/1	1/1	1/1	1/1	1/1	1/1	1/1	0/0	1/1	1/1	1/1	1/1	./.	1/1	0/0	0/0	0/0	1/1	0/0
Es1H	70739863	Es1H_70739863	G	T	GT	0/0	0/0	0/0	0/0	0/0	0/0	0/0	0/0	0/0	0/0	0/0	0/0	0/1	0/1	0/1	0/0	0/0	0/0	0/0	0/0	0/0	0/0	0/0	0/1	0/0	0/0	0/0	0/1	0/0	0/0	0/0	0/0	0/0	0/0	0/0	0/0
Es1H	70750444	Es1H_70750444	G	A	GT	0/0	0/0	0/0	0/1	0/0	0/0	0/0	0/1	0/0	0/1	0/0	0/1	0/1	0/1	0/1	0/0	0/0	0/0	0/0	0/0	0/1	0/0	0/0	0/1	0/0	0/0	0/1	0/1	0/1	0/0	0/1	0/0	0/0	0/0	0/1	0/0
Es1H	70762264	Es1H_70762264	C	T	GT	0/0	0/0	0/0	0/0	0/0	0/0	0/0	./.	0/0	0/0	0/0	0/1	./.	./.	0/0	0/0	0/0	0/0	0/0	0/0	0/0	0/0	0/0	0/0	0/0	0/0	0/1	0/1	0/1	0/0	0/1	0/0	0/0	0/0	0/1	0/0
Es1H	70792920	Es1H_70792920	A	G	GT	0/0	0/0	0/0	1/1	0/0	0/0	0/0	./.	0/0	1/1	0/0	1/1	./.	1/1	./.	1/1	1/1	1/1	1/1	1/1	1/1	1/1	1/1	1/1	0/0	1/1	1/1	1/1	0/1	0/0	1/1	0/0	0/0	0/0	1/1	0/0
Es1H	70862221	Es1H_70862221	G	A	GT	0/0	0/0	0/0	0/1	0/0	0/0	0/0	0/1	0/0	0/1	0/0	0/1	0/1	0/1	0/1	0/1	0/1	0/1	0/1	0/1	0/1	0/1	0/1	0/1	0/0	0/1	0/1	0/1	0/1	0/0	0/1	0/0	0/0	0/0	0/1	0/0
Es1H	70866072	Es1H_70866072	C	T	GT	0/1	0/1	0/1	0/0	0/1	0/1	0/1	0/0	0/1	0/0	0/1	0/0	0/0	0/0	0/0	0/0	0/0	0/0	0/0	0/0	0/0	0/0	0/0	0/0	0/1	0/0	0/0	0/0	0/0	0/1	0/0	0/1	0/1	0/1	0/0	0/1
Es1H	70875631	Es1H_70875631	G	A	GT	0/1	0/1	0/1	0/0	0/1	0/1	0/1	0/0	0/1	0/0	0/1	0/0	0/0	0/0	0/0	0/1	0/1	0/1	0/1	0/1	0/0	0/1	0/1	0/0	0/1	0/1	./.	./.	0/0	0/1	0/0	0/1	0/1	0/1	0/0	0/1
Es1H	70876666	Es1H_70876666	G	A	GT	0/0	0/0	0/0	0/1	0/0	0/0	0/0	0/1	0/0	0/1	0/0	0/1	0/1	0/1	0/1	0/0	0/0	0/0	0/0	0/0	0/1	0/0	0/0	0/1	0/0	0/0	0/1	0/1	0/1	0/0	0/1	0/0	0/0	0/0	0/1	0/0
Es1H	70887844	Es1H_70887844	G	A	GT	0/0	0/0	0/0	0/1	0/0	0/0	0/0	0/1	0/0	0/1	0/0	0/1	0/1	0/1	0/1	0/0	0/0	0/0	0/0	0/0	0/1	0/0	0/0	0/1	0/0	0/0	0/1	0/1	0/1	0/0	0/1	0/0	0/0	0/0	0/1	0/0
Es1H	70926024	Es1H_70926024	G	A	GT	0/0	0/0	0/0	0/0	0/0	0/0	0/1	0/0	0/1	0/0	0/1	0/0	0/0	0/0	0/0	0/0	0/0	0/0	0/0	0/0	0/0	0/0	0/0	0/0	0/1	0/0	0/0	0/0	0/0	0/0	0/0	0/0	0/0	0/0	0/0	0/1
Es1H	70988899	Es1H_70988899	G	T	GT	0/0	0/0	0/0	0/1	0/0	0/0	0/0	0/1	0/0	0/1	0/0	0/1	0/1	0/1	0/1	0/0	0/0	0/0	0/0	0/0	0/1	0/0	0/0	0/1	0/0	0/0	0/1	0/1	0/1	0/0	0/1	0/0	0/0	0/0	0/1	0/0
Es1H	70999167	Es1H_70999167	C	T	GT	0/0	0/0	0/0	0/1	0/0	0/0	0/0	0/1	0/0	0/1	0/0	0/1	0/0	0/1	0/1	0/0	0/0	0/0	0/0	0/0	0/1	0/0	0/0	0/1	0/0	0/0	0/1	0/1	0/1	0/0	0/1	0/0	0/0	0/0	0/1	0/0
Es1H	71002165	Es1H_71002165	G	A	GT	0/1	0/1	0/1	0/0	0/1	0/1	0/1	0/0	0/1	0/0	0/1	0/0	0/0	0/0	0/0	0/1	0/1	0/1	0/1	0/1	0/0	0/1	0/1	0/0	0/1	0/1	0/0	0/0	0/0	0/1	0/0	0/1	0/1	0/1	0/0	0/1
Es1H	71012029	Es1H_71012029	C	T	GT	0/1	0/1	0/1	0/1	0/1	0/1	0/1	0/1	0/1	0/1	0/1	0/1	0/1	0/1	0/1	0/1	0/1	0/1	0/1	0/1	0/1	0/1	0/1	0/1	0/1	0/1	0/1	0/1	0/1	0/1	0/1	0/1	0/1	0/1	0/1	0/1
Es1H	71026140	Es1H_71026140	A	C	GT	0/0	0/0	0/0	0/1	0/0	0/0	0/0	0/1	0/0	0/1	0/0	0/1	0/1	0/1	0/1	0/0	0/0	0/0	0/0	0/0	0/1	0/0	0/0	0/1	0/0	0/0	0/1	0/1	0/1	0/0	0/1	0/0	0/0	0/0	0/1	0/0
Es1H	71146218	Es1H_71146218	G	A	GT	0/1	0/1	0/1	0/0	0/1	0/1	0/1	0/0	0/1	0/0	0/1	0/0	./.	0/0	0/0	0/0	0/0	0/0	0/0	0/0	0/0	0/0	0/0	0/0	0/1	0/0	0/0	./.	0/0	0/1	0/0	0/1	0/1	0/1	0/0	0/1
Es1H	71150164	Es1H_71150164	G	T	GT	0/0	0/0	0/0	1/1	0/0	0/0	0/0	1/1	0/0	1/1	0/0	1/1	1/1	1/1	1/1	0/0	0/0	0/0	0/0	0/0	1/1	0/0	0/0	1/1	0/0	0/0	1/1	1/1	1/1	0/0	1/1	0/0	0/0	0/0	1/1	0/0
Es1H	71154788	Es1H_71154788	G	T	GT	0/0	0/0	0/0	0/1	0/0	0/0	0/0	0/1	0/0	0/1	0/0	0/1	0/1	0/1	0/1	0/0	0/0	0/0	0/0	0/0	0/1	0/0	0/0	0/1	0/0	0/0	0/1	0/1	0/1	0/0	0/1	0/0	0/0	0/0	0/1	0/0
Es1H	71176024	Es1H_71176024	G	T	GT	0/0	0/0	0/0	1/1	0/0	0/0	0/0	1/1	0/0	1/1	0/0	1/1	1/1	1/1	1/1	0/0	0/0	0/0	0/0	0/0	1/1	0/0	0/0	1/1	0/0	0/0	1/1	1/1	1/1	0/0	1/1	0/0	0/0	0/0	1/1	0/0
Es1H	71221667	Es1H_71221667	C	T	GT	0/0	0/0	0/0	0/0	0/0	0/0	0/0	0/0	0/0	0/0	0/0	0/1	0/0	0/1	0/1	0/0	0/0	0/0	0/0	0/0	0/1	0/0	0/0	0/1	0/0	0/0	0/1	0/1	0/0	0/0	0/1	0/0	0/0	0/0	0/0	0/0
Es1H	71308506	Es1H_71308506	C	T	GT	0/0	0/0	0/0	0/0	0/0	0/0	0/0	0/0	0/0	0/0	0/0	1/1	1/1	1/1	1/1	0/0	0/0	0/0	0/0	0/0	1/1	0/0	0/0	1/1	0/0	0/0	1/1	1/1	0/0	0/0	0/0	0/0	0/0	0/0	./.	0/0
Es1H	71317136	Es1H_71317136	A	G	GT	0/1	0/1	0/1	0/1	0/1	0/1	0/1	0/1	0/1	0/1	0/1	0/1	0/1	0/1	0/1	0/1	0/1	0/1	0/1	0/1	0/1	0/1	0/1	0/1	0/1	0/0	0/1	0/1	0/1	0/1	0/1	0/1	0/1	0/1	0/1	0/1
Es1H	71318638	Es1H_71318638	C	T	GT	0/0	0/0	0/0	0/1	0/0	0/0	0/0	0/1	0/0	0/1	0/0	0/1	0/1	0/1	0/1	0/0	0/0	0/0	0/0	0/0	0/1	0/0	0/0	0/1	0/0	0/0	0/1	0/1	0/1	0/0	0/1	0/0	0/0	0/0	0/1	0/0
Es1H	71382388	Es1H_71382388	C	G	GT	0/0	0/0	0/0	0/1	0/0	0/0	0/0	0/1	0/0	0/1	0/0	0/1	0/1	0/1	0/1	0/0	0/0	0/0	0/0	./.	0/1	0/0	0/0	0/1	0/0	0/0	0/1	0/1	0/1	0/0	0/0	0/0	0/0	0/0	0/1	0/0
Es1H	71395474	Es1H_71395474	C	T	GT	0/1	0/1	0/1	0/1	0/1	0/1	0/1	0/1	0/1	0/1	0/1	0/1	0/1	0/1	0/1	0/1	0/1	0/1	0/1	0/1	0/1	0/1	0/1	0/1	0/1	0/1	0/1	0/1	0/1	0/1	0/1	0/1	0/1	0/1	0/1	0/1
Es1H	71438669	Es1H_71438669	C	G	GT	0/0	0/0	0/0	0/1	0/0	0/0	0/0	0/1	0/0	0/1	0/0	0/0	0/0	0/0	0/0	0/0	0/0	0/0	0/0	0/0	0/0	0/0	0/0	0/0	0/0	0/0	0/0	0/0	0/1	0/0	0/1	0/0	0/0	0/0	0/1	0/0
Es1H	71454112	Es1H_71454112	C	T	GT	0/0	0/0	0/0	0/1	0/0	0/0	0/0	0/1	0/0	0/1	0/0	1/1	1/1	1/1	1/1	0/0	0/0	0/0	0/0	0/0	1/1	0/0	0/0	1/1	0/0	0/0	1/1	1/1	0/1	0/0	0/1	0/0	0/0	0/0	0/1	0/0
Es1H	71455960	Es1H_71455960	C	T	GT	0/1	0/1	0/1	0/0	0/1	0/1	0/1	0/0	0/1	0/0	0/1	./.	./.	./.	./.	0/1	0/1	0/1	0/1	0/1	0/0	0/1	0/1	./.	0/1	0/1	./.	./.	0/0	0/1	0/0	0/1	0/1	0/1	0/0	0/1
Es1H	71457885	Es1H_71457885	G	T	GT	0/1	0/1	0/1	0/0	0/1	0/1	0/1	0/0	0/1	0/0	0/1	0/0	0/0	0/0	0/0	0/1	0/1	0/1	0/1	0/1	0/0	0/1	0/1	0/0	0/1	0/1	0/0	0/0	0/0	0/1	0/0	0/1	0/1	0/1	0/0	0/1
Es1H	71473693	Es1H_71473693	A	G	GT	0/1	0/1	0/1	0/0	0/1	0/1	0/1	0/0	0/1	0/0	0/1	0/0	0/0	0/0	0/0	0/1	0/1	0/1	0/1	0/1	0/0	0/1	0/1	0/0	0/1	0/1	0/0	0/0	0/0	0/1	0/0	0/1	0/1	0/1	0/0	0/1
Es1H	71478488	Es1H_71478488	C	A	GT	0/0	0/0	0/0	0/1	0/0	0/0	0/0	0/1	0/0	0/1	0/0	1/1	1/1	1/1	1/1	0/1	0/1	0/1	0/1	0/1	1/1	0/1	0/1	1/1	0/0	0/0	1/1	1/1	0/1	0/0	0/1	0/0	0/0	0/0	0/1	0/0
Es1H	71777939	Es1H_71777939	G	A	GT	0/0	1/1	1/1	0/0	0/0	0/0	0/0	0/0	0/0	0/0	0/0	0/0	0/0	0/0	0/0	0/0	0/0	0/0	0/0	0/0	0/0	0/0	0/0	0/0	0/0	0/0	0/0	0/0	0/0	0/0	0/0	0/0	0/0	0/0	0/0	0/0
Es1H	71816628	Es1H_71816628	C	T	GT	0/0	0/0	0/0	0/0	0/1	0/0	0/0	0/0	0/0	0/0	0/0	0/1	0/0	0/0	0/0	0/0	0/0	0/0	0/0	0/0	0/1	0/1	0/0	0/0	0/0	0/0	0/1	0/0	0/1	0/1	0/0	0/0	0/0	0/0	0/0	0/0
Es1H	71941282	Es1H_71941282	G	T	GT	0/0	0/0	0/0	0/0	0/0	0/0	0/0	0/0	0/0	0/0	0/0	1/1	1/1	1/1	1/1	0/0	0/0	0/0	0/0	0/0	1/1	0/0	0/0	1/1	0/0	0/0	1/1	1/1	0/0	0/0	0/0	0/0	0/0	0/0	0/0	0/0
Es1H	72008065	Es1H_72008065	C	T	GT	0/0	./.	./.	0/0	0/0	0/0	0/0	0/0	0/0	0/0	0/0	0/0	0/0	0/0	0/0	1/1	1/1	0/1	0/1	1/1	0/0	1/1	1/1	0/0	0/0	1/1	0/0	0/0	0/0	0/0	./.	0/0	0/0	0/0	0/0	0/0
Es1H	72034479	Es1H_72034479	T	G	GT	0/0	1/1	1/1	0/0	0/0	0/0	0/0	0/0	0/0	0/0	0/0	0/0	0/0	0/0	0/0	1/1	./.	1/1	1/1	1/1	0/0	1/1	1/1	0/0	0/0	1/1	0/0	0/0	0/0	0/0	1/1	0/0	0/0	0/0	0/0	0/0
Es1H	72035261	Es1H_72035261	A	T	GT	0/0	1/1	1/1	0/0	0/0	0/0	0/0	0/0	0/0	0/0	0/0	1/1	1/1	1/1	1/1	1/1	./.	1/1	1/1	1/1	1/1	1/1	1/1	1/1	0/0	1/1	1/1	1/1	0/0	0/0	1/1	0/0	0/0	0/0	0/0	0/0
Es1H	72062664	Es1H_72062664	C	T	GT	0/0	0/1	1/1	./.	0/0	0/0	0/0	./.	0/0	./.	0/0	0/0	0/0	0/0	0/0	0/0	./.	0/0	0/0	0/0	0/0	0/0	0/0	0/0	0/0	0/0	0/0	0/0	./.	0/0	1/1	0/0	0/0	0/0	./.	0/0
Es1H	72079305	Es1H_72079305	A	G	GT	0/0	1/1	1/1	0/0	0/0	0/0	0/0	0/0	0/0	0/0	0/0	0/0	0/0	0/0	0/0	1/1	./.	1/1	1/1	1/1	0/0	1/1	1/1	0/0	0/0	1/1	0/0	0/0	0/0	0/0	1/1	0/0	0/0	0/0	0/0	0/0
Es1H	72118951	Es1H_72118951	A	G	GT	0/0	0/0	0/0	0/0	0/0	0/0	0/0	0/0	0/0	0/0	0/0	0/0	0/0	0/0	0/0	1/1	./.	1/1	1/1	1/1	0/0	1/1	1/1	0/0	0/0	1/1	0/0	0/0	0/0	0/0	0/0	0/0	0/0	0/0	0/0	0/0
Es1H	72119758	Es1H_72119758	G	A	GT	0/0	0/0	0/0	0/0	0/0	0/0	0/0	0/0	0/0	0/0	0/0	0/0	0/0	0/0	0/0	1/1	./.	1/1	1/1	1/1	0/0	1/1	1/1	0/0	0/0	1/1	0/0	0/0	0/0	0/0	0/0	0/0	0/0	0/0	0/0	0/0
Es1H	72136302	Es1H_72136302	C	T	GT	1/1	0/0	0/0	0/0	1/1	1/1	1/1	0/1	1/1	0/0	0/0	0/0	0/0	0/0	0/0	0/0	0/0	0/0	0/0	0/0	0/0	0/0	0/0	0/0	1/1	0/0	1/1	1/1	0/0	0/0	0/0	0/0	1/1	1/1	0/0	1/1
Es1H	72149020	Es1H_72149020	G	A	GT	0/0	0/0	0/0	0/0	0/0	0/0	0/0	0/0	0/0	0/0	0/0	0/0	0/0	./.	0/0	1/1	1/1	1/1	1/1	1/1	0/0	1/1	1/1	0/0	0/0	1/1	0/0	0/0	0/0	0/0	0/0	0/0	0/0	0/0	0/0	0/0
Es1H	72187707	Es1H_72187707	C	T	GT	0/0	0/0	0/0	1/1	0/0	0/0	0/0	1/1	0/0	1/1	0/0	1/1	0/0	1/1	1/1	1/1	1/1	1/1	1/1	1/1	0/0	1/1	1/1	1/1	0/0	1/1	1/1	1/1	1/1	0/0	0/0	1/1	0/0	0/0	1/1	0/0
Es1H	72216466	Es1H_72216466	C	T	GT	0/0	0/0	0/0	0/0	0/0	0/0	0/0	0/0	0/0	0/0	0/0	0/0	0/0	0/0	0/0	1/1	1/1	1/1	1/1	1/1	0/0	1/1	1/1	0/0	0/0	1/1	0/0	0/0	0/0	0/0	0/0	0/0	0/0	0/0	0/0	0/0
Es1H	72242002	Es1H_72242002	T	C	GT	0/0	0/0	0/0	0/0	0/0	0/0	0/0	0/0	0/0	0/0	0/0	0/0	0/1	0/0	0/0	0/0	0/0	0/0	0/0	0/0	0/1	0/0	0/0	0/0	0/0	0/0	0/1	0/1	0/0	0/0	0/0	0/0	0/0	0/0	0/0	0/1
Es1H	72242326	Es1H_72242326	A	G	GT	0/0	0/0	0/0	0/0	0/0	0/0	0/0	0/0	0/0	0/0	0/0	0/0	1/1	0/0	0/0	0/0	0/0	0/0	0/0	0/0	1/1	0/0	0/0	0/0	0/0	0/0	0/0	0/0	0/0	0/0	0/0	0/0	0/0	0/0	0/0	0/0
Es1H	72305748	Es1H_72305748	G	A	GT	1/1	1/1	1/1	1/1	0/0	0/0	0/0	1/1	0/0	1/1	0/0	0/0	1/1	0/0	1/1	0/0	0/0	0/0	0/0	0/0	1/1	0/0	0/0	0/0	0/0	0/0	1/1	1/1	1/1	1/1	1/1	1/1	0/0	0/0	1/1	0/0
Es1H	72314717	Es1H_72314717	C	A	GT	0/0	0/0	0/0	0/0	0/0	1/1	1/1	0/0	1/1	0/0	1/1	0/0	0/0	0/0	0/0	0/0	0/0	0/0	0/0	0/0	0/0	0/0	0/0	0/0	1/1	0/0	0/0	0/0	0/0	0/0	0/0	0/0	1/1	0/0	0/0	1/1
Es1H	72392665	Es1H_72392665	A	C	GT	0/0	1/1	1/1	1/1	0/0	0/0	0/0	1/1	0/0	0/0	0/0	1/1	0/0	1/1	0/0	0/0	0/0	0/0	0/0	0/0	1/1	0/0	0/0	1/1	0/0	1/1	1/1	1/1	1/1	0/0	1/1	1/1	0/0	0/0	1/1	0/0
Es1H	72420419	Es1H_72420419	A	G	GT	0/0	0/0	0/0	0/0	0/1	0/0	0/0	0/0	0/0	0/0	0/0	1/1	0/0	1/1	0/0	0/0	0/0	0/0	0/0	0/0	1/1	0/0	0/0	1/1	0/0	0/0	1/1	1/1	0/0	0/0	0/0	0/0	0/0	0/0	0/0	0/0
Es1H	72461955	Es1H_72461955	C	T	GT	0/0	0/0	0/0	0/0	0/0	0/0	0/0	0/0	0/0	0/0	0/0	1/1	0/0	1/1	0/0	0/0	0/0	0/0	0/0	0/0	1/1	0/0	./.	1/1	0/0	0/0	1/1	1/1	0/0	0/0	0/0	0/0	0/0	0/0	0/0	0/0
Es1H	72479896	Es1H_72479896	G	A	GT	0/0	0/0	1/1	0/0	0/0	0/0	0/0	1/1	0/0	0/0	0/0	0/0	0/0	0/0	0/0	0/0	0/0	0/0	0/0	0/0	0/0	0/0	0/0	0/0	0/0	0/0	0/0	0/0	1/1	0/0	0/0	1/1	0/0	0/0	1/1	0/0
Es1H	72497996	Es1H_72497996	T	C	GT	0/0	0/0	0/0	0/0	0/0	0/0	0/0	0/0	0/0	0/0	0/0	1/1	0/0	1/1	0/0	0/0	0/0	0/0	0/0	0/0	1/1	0/0	0/0	1/1	0/0	0/0	1/1	1/1	0/0	0/0	0/0	0/0	0/0	0/0	0/0	0/0
Es1H	72541546	Es1H_72541546	G	T	GT	0/0	0/0	0/0	0/0	0/0	0/0	0/0	0/0	0/0	0/0	0/0	0/0	0/0	0/0	0/0	0/0	0/0	0/0	0/0	0/0	0/0	0/0	0/0	0/0	0/0	1/1	0/0	0/0	0/0	0/0	0/0	0/0	0/0	1/1	0/0	0/0
Es1H	72571722	Es1H_72571722	T	A	GT	0/0	0/0	0/0	0/0	0/0	0/0	0/0	0/0	0/0	0/0	0/0	1/1	1/1	0/0	1/1	0/0	0/0	0/0	0/0	0/0	0/0	0/0	0/0	1/1	0/0	./.	0/0	0/0	0/0	0/0	0/0	0/0	0/0	0/0	0/0	./.
Es1H	72579559	Es1H_72579559	T	C	GT	0/0	0/0	0/0	0/0	0/0	0/0	0/0	1/1	0/0	0/0	0/0	0/0	0/0	0/0	0/0	0/0	0/0	0/0	0/0	0/0	0/0	0/0	0/0	0/0	0/0	0/0	0/0	0/0	1/1	1/1	0/0	1/1	1/1	0/0	1/1	0/0
Es1H	72580159	Es1H_72580159	G	T	GT	0/0	0/0	0/0	0/0	0/0	0/0	0/0	1/1	0/0	0/0	0/0	0/0	0/0	0/0	0/0	0/0	0/0	0/0	0/0	0/0	0/0	0/0	0/0	0/0	0/0	0/0	0/0	0/0	1/1	1/1	0/0	0/1	1/1	0/0	1/1	0/0
Es1H	72588164	Es1H_72588164	A	C	GT	0/0	0/0	0/0	0/0	0/0	0/0	0/0	1/1	0/0	0/0	0/0	1/1	1/1	0/0	1/1	0/0	0/0	0/0	0/0	0/0	0/0	0/0	0/0	1/1	0/0	1/1	0/0	0/0	1/1	1/1	0/0	0/1	1/1	1/1	1/1	0/0
Es1H	72596913	Es1H_72596913	A	T	GT	0/0	0/0	0/0	0/0	0/0	0/0	0/0	0/0	0/0	0/0	0/0	0/0	0/0	1/1	0/0	0/0	0/0	0/0	0/0	0/0	1/1	0/0	0/0	0/0	0/0	0/0	1/1	1/1	0/0	0/0	0/0	0/0	0/0	0/0	0/0	0/0
Es1H	72605510	Es1H_72605510	C	T	GT	0/0	0/0	0/0	0/0	0/0	0/0	0/0	1/1	0/0	0/0	0/0	0/0	0/0	0/0	0/0	0/0	0/0	0/0	0/0	0/0	0/0	0/0	0/0	0/0	0/0	0/0	0/0	0/0	1/1	1/1	0/0	1/1	1/1	0/0	1/1	0/0
Es1H	72607737	Es1H_72607737	T	C	GT	0/0	0/0	0/0	0/0	0/0	0/0	0/0	1/1	0/0	0/0	0/0	1/1	1/1	0/0	1/1	0/0	0/0	0/0	0/0	0/0	0/0	0/0	0/0	1/1	0/0	0/0	0/0	0/0	1/1	1/1	0/0	1/1	1/1	0/0	1/1	0/0
Es1H	72614430	Es1H_72614430	T	C	GT	0/0	0/0	0/0	0/0	0/0	0/0	0/0	1/1	0/0	0/0	0/0	1/1	1/1	0/0	1/1	0/0	0/0	0/0	0/0	0/0	0/0	0/0	0/1	1/1	0/0	0/0	0/0	0/0	1/1	1/1	0/0	1/1	1/1	0/0	1/1	0/0
Es1H	72617606	Es1H_72617606	T	A	GT	0/0	0/0	0/0	0/0	0/0	0/0	0/0	0/0	0/0	0/0	0/0	0/0	0/0	0/0	0/0	0/1	0/1	0/1	0/1	0/1	0/0	0/1	0/1	0/0	0/0	0/1	0/0	0/0	0/0	0/0	0/0	0/0	0/0	0/0	0/0	0/0
Es1H	72649356	Es1H_72649356	A	G	GT	0/0	0/0	0/0	0/0	0/0	0/0	0/0	1/1	0/0	0/0	0/0	0/0	0/0	0/0	0/0	0/0	0/0	0/0	0/0	0/0	0/0	0/0	0/0	0/0	0/0	0/0	0/0	0/0	1/1	0/0	0/0	1/1	1/1	0/0	1/1	0/0
Es1H	72672259	Es1H_72672259	A	G	GT	0/0	0/0	0/0	./.	0/0	0/0	0/0	0/0	0/0	0/0	0/0	./.	0/0	0/0	./.	0/0	0/0	0/0	0/0	0/0	0/0	0/0	0/0	0/0	0/1	0/0	0/0	0/0	0/0	0/0	1/1	0/0	0/1	0/1	0/1	0/1
Es1H	72696061	Es1H_72696061	A	C	GT	0/0	0/0	0/0	0/0	0/0	0/0	0/0	1/1	0/0	0/0	0/0	0/0	0/0	0/0	0/0	0/0	0/0	0/0	0/0	0/0	0/0	0/0	0/0	0/0	0/0	0/0	0/0	0/0	1/1	1/1	0/0	1/1	1/1	0/0	0/1	0/0
Es1H	72772779	Es1H_72772779	G	C	GT	0/0	0/0	0/0	0/0	0/0	0/0	0/0	0/0	0/0	0/0	0/0	0/0	0/0	1/1	0/0	0/0	0/0	0/0	0/0	0/0	1/1	0/0	0/0	0/0	0/0	./.	1/1	1/1	0/0	0/0	0/0	0/0	0/0	0/0	0/0	0/0
Es1H	72823712	Es1H_72823712	T	C	GT	0/0	./.	0/0	0/0	0/0	0/0	0/0	0/0	0/0	0/0	0/0	1/1	1/1	1/1	./.	0/0	0/0	0/0	0/0	0/0	1/1	0/0	0/0	1/1	0/0	./.	1/1	1/1	0/0	0/0	0/0	0/0	0/0	0/0	0/0	0/0
Es1H	72830969	Es1H_72830969	C	A	GT	0/0	0/0	0/0	0/0	0/0	0/0	0/0	0/0	0/0	0/0	0/0	0/0	0/0	1/1	0/0	0/0	0/0	0/0	0/0	0/0	1/1	0/0	0/0	0/0	0/0	./.	1/1	1/1	0/0	0/0	0/0	0/0	0/0	0/0	0/0	0/0
Es1H	72831455	Es1H_72831455	C	T	GT	0/0	0/0	0/0	0/0	0/0	0/0	0/0	0/0	0/0	0/0	0/0	0/0	0/0	1/1	0/0	0/0	0/0	0/0	0/0	0/0	1/1	0/0	0/0	0/0	0/0	./.	1/1	1/1	0/0	0/0	0/0	0/0	0/0	0/0	0/0	0/0
Es1H	72836757	Es1H_72836757	C	T	GT	1/1	1/1	1/1	1/1	0/0	0/0	0/0	0/0	0/0	0/1	0/0	0/0	0/0	0/0	0/0	0/1	1/1	1/1	0/1	1/1	0/0	1/1	0/1	0/0	0/0	0/0	0/0	0/0	0/0	0/0	1/1	0/0	0/0	1/1	0/0	0/0
Es1H	72859035	Es1H_72859035	C	T	GT	0/0	0/0	0/0	0/0	0/0	0/0	0/0	0/0	0/0	0/0	0/0	0/0	0/0	./.	0/0	0/0	1/1	./.	1/1	1/1	./.	0/0	0/0	0/0	0/0	./.	./.	./.	0/0	0/0	0/0	0/0	0/0	0/0	0/0	0/0
Es1H	72878297	Es1H_72878297	G	A	GT	0/0	0/0	0/0	0/0	0/0	0/0	0/0	0/0	0/0	0/0	0/0	1/1	1/1	0/0	1/1	0/0	0/0	./.	0/0	0/0	0/0	./.	0/0	1/1	0/0	0/0	0/0	0/0	0/0	0/0	0/0	0/0	0/0	0/0	0/0	0/0
Es1H	72967196	Es1H_72967196	C	T	GT	1/1	0/0	0/0	0/0	0/0	0/0	0/0	0/0	0/0	1/1	0/0	0/0	0/0	0/0	0/0	0/0	1/1	0/0	1/1	1/1	0/0	0/0	0/0	./.	0/0	0/0	0/0	0/0	0/0	0/0	0/0	0/0	0/0	0/0	0/0	0/0
Es1H	73074583	Es1H_73074583	C	G	GT	0/0	0/0	0/0	0/0	0/0	0/0	0/0	0/0	0/0	1/1	0/0	1/1	1/1	1/1	1/1	1/1	1/1	1/1	1/1	1/1	1/1	1/1	1/1	1/1	0/0	1/1	1/1	1/1	0/0	1/1	0/0	0/0	0/0	0/0	0/0	0/0
Es1H	73075840	Es1H_73075840	T	C	GT	0/0	0/0	0/0	0/0	0/0	0/0	0/0	0/0	0/0	1/1	0/0	1/1	1/1	1/1	1/1	1/1	1/1	1/1	1/1	1/1	1/1	1/1	1/1	1/1	0/0	1/1	1/1	1/1	0/0	1/1	0/0	0/0	0/0	0/0	0/0	0/0
Es1H	73097947	Es1H_73097947	C	T	GT	0/0	0/0	0/0	0/0	0/0	0/0	0/0	0/0	0/0	0/0	0/0	1/1	1/1	1/1	1/1	1/1	0/0	1/1	0/0	0/0	1/1	1/1	1/1	1/1	0/0	1/1	1/1	1/1	0/0	1/1	0/0	0/0	0/0	0/0	0/0	0/0
Es1H	73121912	Es1H_73121912	G	T	GT	0/1	0/1	0/1	0/1	0/1	0/1	0/1	0/1	0/1	0/1	0/1	0/1	0/1	0/1	0/1	0/1	0/1	0/1	0/1	0/1	0/1	0/1	0/1	0/1	0/1	0/1	0/1	0/1	0/1	0/1	0/1	0/1	0/1	0/1	0/1	0/1
Es1H	73130716	Es1H_73130716	G	A	GT	0/0	0/0	0/0	0/0	0/0	0/0	0/0	0/0	0/0	0/0	0/0	1/1	1/1	0/0	1/1	0/0	0/0	0/0	0/0	0/0	1/1	0/0	0/0	0/0	0/0	0/0	1/1	1/1	0/0	0/0	0/0	0/0	0/0	0/0	0/0	0/0
Es1H	73153890	Es1H_73153890	C	G	GT	0/0	0/0	0/0	0/0	0/0	0/0	0/0	0/0	0/0	./.	0/0	1/1	1/1	0/0	0/1	0/0	./.	0/0	0/0	0/0	0/1	0/0	0/0	0/0	0/0	0/0	0/1	0/1	./.	0/0	0/0	./.	./.	./.	0/0	0/0
Es1H	73181782	Es1H_73181782	T	C	GT	0/0	0/0	0/0	0/0	0/0	0/0	0/0	0/0	0/0	0/0	0/0	0/0	0/0	0/0	0/0	0/0	0/0	0/0	0/0	0/0	1/1	0/0	0/0	0/0	0/0	0/0	1/1	1/1	0/0	0/0	0/0	0/0	0/0	0/0	0/0	0/0
Es1H	73213049	Es1H_73213049	G	A	GT	0/0	0/0	0/0	0/0	0/0	0/0	0/0	0/0	0/0	0/0	0/0	1/1	1/1	0/0	1/1	0/0	0/0	0/0	0/0	0/0	0/0	0/0	0/0	0/0	0/0	0/0	./.	0/0	0/0	0/0	0/0	0/0	0/0	0/0	0/0	0/0
Es1H	73271272	Es1H_73271272	A	C	GT	0/0	0/0	0/0	0/0	0/1	0/0	0/0	0/1	0/0	0/0	0/0	0/0	0/0	0/0	0/1	0/0	0/0	0/0	0/0	0/0	0/0	0/0	0/0	0/1	0/1	0/0	0/1	0/1	0/0	0/0	0/0	0/0	0/0	0/1	0/0	0/0
Es1H	73310511	Es1H_73310511	T	C	GT	0/0	1/1	0/0	0/0	1/1	0/0	0/0	0/1	0/0	0/0	0/0	1/1	1/1	1/1	1/1	1/1	1/1	1/1	1/1	1/1	1/1	1/1	1/1	0/0	0/0	1/1	1/1	1/1	1/1	0/0	0/0	1/1	./.	1/1	1/1	0/0
Es1H	73335924	Es1H_73335924	C	A	GT	1/1	0/0	0/1	0/1	0/0	1/1	1/1	0/0	1/1	1/1	1/1	0/0	0/0	0/0	0/0	0/0	0/0	0/0	0/0	0/0	0/0	0/0	0/0	1/1	1/1	0/0	0/0	0/0	0/0	0/1	1/1	0/0	0/0	0/0	0/0	1/1
Es1H	73357918	Es1H_73357918	G	A	GT	0/0	0/0	0/0	0/0	0/0	0/0	0/0	0/0	0/0	0/0	0/0	0/0	0/0	0/0	0/0	0/0	0/0	0/0	0/0	0/0	1/1	0/0	0/0	0/0	0/0	0/0	1/1	1/1	0/0	0/0	0/0	0/0	0/0	0/0	0/0	0/0
Es1H	73396596	Es1H_73396596	G	T	GT	0/0	1/1	0/0	0/0	0/0	0/0	0/0	0/1	0/0	0/0	0/0	0/0	0/0	0/0	0/0	0/0	0/0	0/0	0/0	0/0	1/1	0/0	0/0	0/0	0/0	0/0	1/1	1/1	1/1	0/0	0/0	0/0	1/1	0/0	0/0	0/0
Es1H	73427810	Es1H_73427810	G	A	GT	1/1	1/1	0/0	0/0	1/1	0/0	0/0	1/1	0/0	0/0	0/0	./.	./.	0/0	./.	0/0	0/0	1/1	1/1	1/1	1/1	1/1	0/0	0/0	0/0	0/0	1/1	1/1	1/1	1/1	1/1	0/0	1/1	0/0	0/0	0/0
Es1H	73466663	Es1H_73466663	T	A	GT	1/1	1/1	0/0	1/1	0/0	0/0	0/0	0/0	0/0	0/0	0/0	0/0	0/0	0/0	./.	0/0	0/0	1/1	0/0	0/0	0/0	0/0	0/0	0/0	0/0	0/0	0/0	0/0	0/0	1/1	0/0	0/0	0/0	1/1	0/0	0/0
Es1H	73546772	Es1H_73546772	G	A	GT	0/0	0/0	0/0	0/0	0/0	0/0	0/0	0/0	0/0	0/0	0/0	1/1	1/1	1/1	0/0	0/0	0/0	0/0	0/0	0/0	0/0	0/0	0/0	0/0	0/0	0/0	0/0	0/0	0/0	0/0	0/0	0/0	0/0	0/0	0/0	0/0
Es1H	73583213	Es1H_73583213	A	G	GT	0/0	./.	0/0	0/0	0/0	0/0	0/0	0/0	0/0	0/0	0/0	1/1	1/1	1/1	1/1	1/1	1/1	1/1	1/1	1/1	0/0	1/1	1/1	0/0	0/0	1/1	0/0	0/0	0/0	0/0	0/0	0/0	0/0	0/0	0/0	0/0
Es1H	73614408	Es1H_73614408	T	C	GT	0/0	0/0	0/0	0/0	0/0	0/0	0/0	0/0	0/0	0/0	0/0	1/1	1/1	1/1	0/0	0/0	0/0	0/0	0/0	0/0	0/0	0/0	0/0	0/0	0/0	0/0	0/0	0/0	0/0	0/0	0/0	0/0	0/0	0/0	0/0	0/0
Es1H	73694788	Es1H_73694788	T	C	GT	0/0	0/0	0/0	0/0	0/0	0/0	0/0	0/0	0/0	0/0	0/0	1/1	1/1	./.	0/0	0/0	0/0	0/0	0/0	0/0	0/0	0/0	0/0	0/0	0/0	0/0	0/0	0/0	0/0	0/0	0/0	0/0	0/0	0/0	0/0	0/0
Es1H	73707208	Es1H_73707208	C	T	GT	0/0	1/1	0/0	1/1	0/0	0/0	0/0	1/1	0/0	0/0	0/0	1/1	1/1	1/1	0/0	0/0	0/0	0/0	0/0	0/0	0/0	0/0	0/0	1/1	0/0	0/0	0/0	0/0	1/1	1/1	1/1	0/0	0/0	1/1	0/0	0/0
Es1H	73748962	Es1H_73748962	C	T	GT	0/0	0/0	0/0	0/0	0/0	0/0	0/0	1/1	0/0	0/0	1/1	0/0	0/0	0/0	0/0	0/0	0/0	0/0	0/0	0/0	0/0	0/0	0/0	0/0	0/0	0/0	0/0	0/0	1/1	0/0	0/0	0/0	0/0	0/0	1/1	0/0
Es1H	73765647	Es1H_73765647	A	T	GT	0/0	1/1	0/0	0/0	0/0	0/0	0/0	0/0	0/0	0/0	0/0	./.	0/0	0/0	0/0	0/0	0/0	0/0	0/0	0/0	0/0	0/0	0/0	0/0	0/0	0/0	0/0	0/0	0/0	0/0	0/0	0/0	0/0	1/1	0/0	0/0
Es1H	73780325	Es1H_73780325	G	T	GT	0/0	0/0	1/1	0/0	1/1	0/0	0/0	0/0	0/0	0/0	0/0	0/0	1/1	0/0	0/0	0/0	0/0	1/1	0/0	0/0	0/0	1/1	0/0	0/0	0/0	0/0	0/0	0/0	0/0	0/0	0/0	0/0	0/0	0/0	0/0	0/0
Es1H	73798946	Es1H_73798946	C	T	GT	0/0	0/0	0/0	1/1	0/0	0/0	0/0	0/0	0/0	0/0	0/0	0/0	0/0	0/0	0/0	0/0	1/1	0/0	0/0	0/0	0/0	0/0	1/1	0/0	0/0	0/0	0/0	0/0	0/0	0/0	0/0	0/0	0/0	0/0	0/0	0/0
Es1H	73820633	Es1H_73820633	G	C	GT	0/0	0/0	0/0	0/0	0/0	0/0	0/0	0/0	0/0	0/0	0/0	0/0	0/0	1/1	1/1	0/0	0/0	0/0	0/0	0/0	0/0	0/0	0/0	1/1	0/0	0/0	0/0	0/0	0/0	1/1	0/0	0/0	0/0	0/0	0/0	0/0
Es1H	73845405	Es1H_73845405	C	T	GT	0/0	0/0	0/0	0/0	0/0	0/0	0/0	0/0	0/0	0/0	0/0	0/0	0/0	0/0	0/0	0/0	0/0	0/0	1/1	1/1	0/0	0/0	0/0	0/0	0/0	0/0	0/0	0/0	0/0	0/0	./.	0/0	0/0	0/0	0/0	0/0
Es1H	73855912	Es1H_73855912	A	G	GT	0/0	1/1	0/0	0/0	0/0	0/0	0/0	0/0	0/0	0/0	0/0	0/0	./.	0/0	0/0	0/0	0/0	0/0	0/0	0/0	0/0	0/0	0/0	0/0	0/0	0/0	0/0	0/0	0/0	0/0	1/1	0/0	0/0	1/1	0/0	0/0
Es1H	73869312	Es1H_73869312	A	T	GT	0/0	0/0	0/0	0/0	0/0	0/0	0/0	1/1	0/0	0/0	1/1	0/0	0/0	0/0	0/0	0/0	0/0	0/0	0/0	0/0	0/0	0/0	0/0	0/0	0/0	0/0	0/0	0/0	1/1	0/0	0/0	0/0	0/0	0/0	1/1	0/0
Es1H	73894495	Es1H_73894495	C	T	GT	1/1	0/0	0/0	0/0	1/1	0/0	0/0	0/0	0/0	0/0	0/0	0/0	0/0	0/0	0/0	0/0	0/0	0/0	0/0	0/0	0/0	0/0	0/0	0/0	0/0	0/0	0/0	0/0	0/0	0/0	0/0	0/0	0/0	0/0	0/0	0/0
Es1H	74057429	Es1H_74057429	G	T	GT	0/0	0/0	1/1	0/0	0/0	0/0	0/0	0/0	0/0	0/0	0/0	1/1	0/0	1/1	1/1	1/1	1/1	1/1	1/1	1/1	0/0	1/1	1/1	0/0	0/0	1/1	1/1	1/1	0/0	0/0	0/0	0/0	0/0	0/0	0/0	0/0
Es1H	74058039	Es1H_74058039	G	A	GT	0/0	0/0	0/0	0/0	0/0	0/0	0/0	0/0	0/0	0/0	0/0	1/1	0/0	1/1	1/1	1/1	1/1	1/1	1/1	1/1	0/0	1/1	1/1	0/0	0/0	1/1	1/1	1/1	0/0	0/0	0/0	0/0	0/0	0/0	0/0	0/0
Es1H	74076050	Es1H_74076050	C	A	GT	1/1	0/0	0/0	0/0	1/1	0/0	0/0	0/0	0/0	0/0	0/0	0/0	0/0	0/0	0/0	0/0	0/0	0/0	0/0	0/0	0/0	0/0	0/0	0/0	0/0	0/0	0/0	0/0	0/0	0/0	0/0	0/0	0/0	0/0	0/0	0/0
Es1H	74142425	Es1H_74142425	A	C	GT	0/1	0/0	0/0	0/0	0/0	0/0	0/1	0/0	0/0	0/1	0/0	0/1	0/1	0/1	0/1	0/0	0/1	0/0	0/0	0/0	0/1	0/0	0/0	0/1	0/1	0/0	0/1	0/1	0/1	0/0	0/0	0/1	0/0	0/1	0/0	0/0
Es1H	74157281	Es1H_74157281	A	T	GT	0/0	0/0	0/0	0/0	0/0	0/0	0/0	0/0	0/0	0/0	0/0	1/1	./.	1/1	1/1	1/1	1/1	1/1	1/1	1/1	0/0	1/1	1/1	0/0	0/0	1/1	0/0	0/0	0/0	0/0	0/0	0/0	0/0	0/0	0/0	0/0
Es1H	74158886	Es1H_74158886	G	A	GT	1/1	0/0	0/0	0/0	0/0	0/0	0/0	0/0	0/0	0/0	0/0	0/0	0/0	0/0	0/0	0/0	0/0	0/0	0/0	0/0	1/1	0/0	0/0	1/1	0/0	0/0	1/1	1/1	0/0	0/0	0/0	0/0	0/0	0/0	0/0	0/0
[truncated: 170,500 more rows]
