# Supplementary material for: An initial exploration of core collection construction and DNA fingerprinting in Elymus sibiricus L. using SNP markers
Source: Front Plant Sci. 2025 Feb 7;16:1534085. doi: 10.3389/fpls.2025.1534085 (PMC11844813; doi:10.3389/fpls.2025.1534085)
Supplement: Supplementary file 5 [file DataSheet2.xlsx]

## Sheet: Supplementary Data 2
Supplementary Data 2 Allele Statistics of 52 Core SNP Loci in 90 E. sibiricus Samples
Chrom		Position	Num.	SNP_ID	Ref	Alt	INFO	FORMAT*	SAG-NM18029	SAG-NM18031	SAG-NM18033	SAG-NM18034	SAG-NM18037	SAG-NM18039	SAG-NM18041	SAG-NM18042	SAG-NM18043	SAG-NM18044	SAG-NM18047	SAG-NM18049	SAG-NM18050	SAG-HB18004	SAG-HB18007	SAG-HB18013	SAG-NM18003	SAG-NM18004	SAG-NM18006	SAG-NM18007	SAG-NM18009	SAG-NM18012	SAG-NM18014	SAG-NM18019	SAG-NM18023	SAG-NM18026	PI610886	PI610862	PI610860	W621536	W621576	PI598789	PI598784	PI598781	PI598783	PI315428	PI326267	SAG-GS18003	SAG-GS18011	SAG-GS18017	SAG-GS18020
EsH Subgenome	Es1H	76656495	Es-1	Es1H_76656495	A	G	SNPEFF_EFFECT=INTERGENIC;SNPEFF_IMPACT=MODIFIER;SNPEFF_FUNCTIONAL_CLASS=NONE	GT	1|1	1|1	0|0	1|1	0|0	1|1	0|1	0|0	1|1	1|0	1|1	1|1	1|0	0|0	1|0	0|1	0|1	0|0	1|0	0|0	1|1	1|1	0|0	0|0	1|1	0|0	0|0	1|0	0|0	1|1	0|0	0|0	0|0	0|1	1|1	0|0	0|0	0|1	1|1	1|0	0|1
		151369718	Es-2	Es1H_151369718	G	C	SNPEFF_EFFECT=INTERGENIC;SNPEFF_IMPACT=MODIFIER;SNPEFF_FUNCTIONAL_CLASS=NONE	GT	1|1	1|1	0|1	1|1	0|1	0|1	0|1	1|1	0|1	0|1	0|1	0|1	0|1	0|1	1|0	1|0	0|0	0|0	0|1	1|0	1|1	1|1	0|0	1|1	0|0	1|1	0|0	1|0	1|0	1|0	1|1	1|0	0|1	0|1	1|0	0|1	0|0	1|0	0|1	1|1	1|0
		221979254	Es-3	Es1H_221979254	C	A	SNPEFF_EFFECT=INTERGENIC;SNPEFF_IMPACT=MODIFIER;SNPEFF_FUNCTIONAL_CLASS=NONE	GT	1|0	0|0	0|0	0|1	0|0	1|0	1|0	0|1	1|0	1|0	1|0	0|0	0|0	1|0	0|0	0|1	0|1	1|0	1|0	0|1	0|1	1|0	0|1	1|0	0|1	0|1	0|1	0|1	0|1	0|1	1|0	0|0	1|0	1|0	0|1	1|0	0|1	0|1	1|1	1|1	1|1
		368738668	Es-4	Es1H_368738668	T	G	SNPEFF_EFFECT=INTERGENIC;SNPEFF_IMPACT=MODIFIER;SNPEFF_FUNCTIONAL_CLASS=NONE	GT	1|1	0|1	1|0	0|1	0|0	0|0	0|1	1|0	0|0	0|1	1|1	1|1	1|1	0|0	1|0	1|0	1|1	0|1	0|0	1|0	1|1	1|1	1|0	1|0	1|0	0|1	0|0	0|0	0|1	1|0	0|1	1|0	0|1	0|0	1|0	0|1	0|0	0|0	1|1	1|0	0|0
	Es2H	27018962	Es-5	Es2H_27018962	A	C	SNPEFF_EFFECT=INTERGENIC;SNPEFF_IMPACT=MODIFIER;SNPEFF_FUNCTIONAL_CLASS=NONE	GT	0|1	1|0	0|1	0|0	0|1	0|1	0|1	1|1	1|0	1|0	1|0	0|1	1|1	0|0	0|1	0|1	0|0	0|0	0|1	1|0	0|1	1|0	1|1	0|1	0|1	1|0	1|0	1|0	0|1	1|1	0|0	0|1	1|1	1|0	1|0	0|1	1|1	0|1	0|1	1|0	1|0
		189406968	Es-6	Es2H_189406968	C	T	SNPEFF_EFFECT=INTRON;SNPEFF_IMPACT=MODIFIER;SNPEFF_FUNCTIONAL_CLASS=NONE;SNPEFF_GENE_NAME=EsiH02g0027700;SNPEFF_TRANSCRIPT_ID=EsiH02g0027700.1;SNPEFF_EXON_ID=4	GT	1|0	0|1	0|1	1|0	0|0	1|0	1|0	1|0	0|1	1|0	1|0	1|0	0|0	0|0	0|1	1|0	1|0	0|1	1|0	0|1	0|1	0|1	0|1	0|1	0|1	1|0	0|0	1|0	0|1	1|0	0|1	1|0	0|1	0|1	0|1	0|1	0|1	1|1	1|1	1|1	0|1
		332856077	Es-7	Es2H_332856077	G	A	SNPEFF_EFFECT=INTERGENIC;SNPEFF_IMPACT=MODIFIER;SNPEFF_FUNCTIONAL_CLASS=NONE	GT	1|1	1|1	1|0	1|1	1|0	1|1	0|1	1|1	1|1	0|1	0|1	0|1	0|1	0|1	1|0	0|1	0|1	0|0	0|1	1|0	1|0	1|0	0|0	1|0	1|0	0|1	1|1	0|0	0|0	0|1	0|0	0|1	0|1	1|0	1|0	1|1	0|0	0|0	1|0	0|1	1|0
		442576323	Es-8	Es2H_442576323	G	C		GT	1|1	0|1	1|1	1|1	1|0	1|1	0|1	0|1	1|1	1|1	0|1	0|1	0|1	0|1	1|1	0|1	0|0	0|0	0|1	1|0	0|0	0|0	0|0	0|0	1|1	1|1	0|0	1|1	1|0	0|1	0|0	0|1	0|1	1|0	0|0	0|1	0|0	1|1	1|1	0|1	1|0
	Es3H	18510385	Es-9	Es3H_18510385	T	A	SNPEFF_EFFECT=INTERGENIC;SNPEFF_IMPACT=MODIFIER;SNPEFF_FUNCTIONAL_CLASS=NONE	GT	1|0	1|1	1|0	0|1	1|0	0|1	1|0	1|0	0|0	0|0	1|0	0|1	0|0	0|1	0|0	0|1	0|1	1|1	0|1	1|1	1|1	1|1	1|1	1|1	1|1	1|0	1|0	1|0	1|0	0|1	1|1	1|1	0|1	1|1	1|0	1|0	0|1	0|0	1|1	0|0	0|0
		29889036	Es-10	Es3H_29889036	T	G	SNPEFF_EFFECT=INTERGENIC;SNPEFF_IMPACT=MODIFIER;SNPEFF_FUNCTIONAL_CLASS=NONE	GT	1|0	1|1	1|0	0|1	1|0	0|1	1|0	1|0	0|1	0|1	0|0	0|0	0|1	0|1	0|1	0|1	1|1	1|1	1|1	1|0	1|0	0|1	1|1	1|1	1|1	1|0	1|0	0|0	0|0	0|0	1|1	1|0	0|1	0|1	1|0	1|0	0|1	1|0	0|0	0|0	0|0
		44159550	Es-11	Es3H_44159550	A	C	SNPEFF_EFFECT=INTERGENIC;SNPEFF_IMPACT=MODIFIER;SNPEFF_FUNCTIONAL_CLASS=NONE	GT	0|1	0|1	0|1	1|1	1|1	1|0	0|1	0|1	1|0	1|0	1|1	1|0	1|0	1|0	1|0	1|0	0|1	1|0	0|0	1|0	1|1	1|1	0|0	0|1	0|1	1|1	1|1	0|0	0|0	0|0	1|0	0|0	1|1	1|1	0|0	0|1	1|1	0|1	1|1	1|0	1|0
		199413600	Es-12	Es3H_199413600	G	T	SNPEFF_EFFECT=INTERGENIC;SNPEFF_IMPACT=MODIFIER;SNPEFF_FUNCTIONAL_CLASS=NONE	GT	0|1	1|0	1|1	1|0	1|1	1|0	0|1	0|1	0|1	0|1	0|1	1|0	1|0	1|0	1|1	1|1	1|0	0|1	0|1	0|0	0|1	1|0	0|0	0|0	0|0	0|1	0|0	0|0	0|0	1|0	0|0	0|0	0|0	1|0	0|0	0|0	0|0	0|0	0|0	1|0	0|0
	Es4H	1322297	Es-13	Es4H_1322297	C	T	SNPEFF_EFFECT=INTERGENIC;SNPEFF_IMPACT=MODIFIER;SNPEFF_FUNCTIONAL_CLASS=NONE	GT	0|0	0|0	0|0	0|0	0|0	0|0	0|0	0|0	1|0	0|0	1|1	0|0	0|0	0|0	0|0	0|0	0|0	0|0	0|0	0|0	0|0	0|0	0|0	0|0	1|0	1|1	0|0	0|0	0|0	1|0	1|1	0|0	0|0	1|0	0|0	0|0	1|1	0|1	1|0	0|1	1|0
		56665546	Es-14	Es4H_56665546	A	G	SNPEFF_EFFECT=INTERGENIC;SNPEFF_IMPACT=MODIFIER;SNPEFF_FUNCTIONAL_CLASS=NONE	GT	1|0	0|1	1|0	1|0	0|1	1|0	0|1	1|0	1|0	0|1	0|1	1|0	0|1	0|1	1|0	1|0	0|0	0|0	1|0	1|1	1|1	1|1	1|1	1|0	1|0	1|0	1|0	1|0	0|0	0|1	1|1	0|0	0|0	1|0	1|0	1|0	0|0	1|1	1|0	1|1	1|0
		147223205	Es-15	Es4H_147223205	A	G	SNPEFF_EFFECT=INTERGENIC;SNPEFF_IMPACT=MODIFIER;SNPEFF_FUNCTIONAL_CLASS=NONE	GT	1|0	0|1	1|0	1|0	0|1	1|0	0|1	1|0	1|0	0|1	0|1	1|0	0|1	0|1	1|0	1|0	1|0	1|1	1|0	1|1	0|1	1|0	0|1	1|0	1|1	1|1	1|1	1|0	0|1	1|1	1|1	1|0	1|0	1|0	1|0	1|1	1|1	0|1	1|0	0|1	1|0
		203852028	Es-16	Es4H_203852028	T	A	SNPEFF_EFFECT=INTRON;SNPEFF_IMPACT=MODIFIER;SNPEFF_FUNCTIONAL_CLASS=NONE;SNPEFF_GENE_NAME=EsiH04g0022800;SNPEFF_TRANSCRIPT_ID=EsiH04g0022800.1;SNPEFF_EXON_ID=1	GT	0|1	1|0	0|1	0|1	1|0	0|1	1|0	0|1	0|1	1|0	1|0	0|1	1|0	1|0	0|1	0|1	0|1	0|1	0|1	1|0	0|0	0|0	0|0	0|1	0|0	0|1	0|1	0|1	1|0	1|1	0|0	1|0	0|1	0|1	0|1	1|1	1|1	1|0	0|1	0|0	0|1
	Es5H	16983864	Es-17	Es5H_16983864	T	C	SNPEFF_EFFECT=INTERGENIC;SNPEFF_IMPACT=MODIFIER;SNPEFF_FUNCTIONAL_CLASS=NONE	GT	1|1	1|1	0|1	1|1	0|0	1|1	0|0	0|0	0|1	1|1	1|1	1|0	0|1	0|0	1|0	0|1	1|0	0|1	1|0	1|0	1|1	1|1	0|0	1|0	0|1	0|1	1|0	0|1	1|1	1|0	0|1	1|1	1|0	1|0	0|1	1|0	0|1	0|0	0|0	1|0	0|1
		25987036	Es-18	Es5H_25987036	T	C	SNPEFF_EFFECT=INTERGENIC;SNPEFF_IMPACT=MODIFIER;SNPEFF_FUNCTIONAL_CLASS=NONE	GT	1|0	0|1	1|1	1|0	0|0	0|1	1|1	0|0	0|1	0|1	0|1	0|1	0|0	1|0	0|0	0|1	0|1	0|1	1|0	1|0	1|0	0|1	1|0	1|0	0|1	1|1	0|0	0|1	1|0	1|0	0|1	0|0	1|0	1|0	1|1	1|0	0|0	0|1	0|1	1|0	0|0
		34069895	Es-19	Es5H_34069895	C	G	SNPEFF_EFFECT=INTERGENIC;SNPEFF_IMPACT=MODIFIER;SNPEFF_FUNCTIONAL_CLASS=NONE	GT	1|0	0|1	0|1	1|0	1|0	1|0	1|0	1|0	1|0	0|1	0|1	0|1	1|0	1|0	0|1	0|1	0|0	0|0	1|0	1|0	1|0	0|1	0|0	1|0	0|1	0|0	0|0	0|1	1|0	1|0	0|1	1|0	1|0	1|0	0|0	0|0	0|0	0|1	0|1	1|0	1|0
		76547989	Es-20	Es5H_76547989	G	A	SNPEFF_EFFECT=INTERGENIC;SNPEFF_IMPACT=MODIFIER;SNPEFF_FUNCTIONAL_CLASS=NONE	GT	0|1	1|0	1|1	0|1	1|1	1|1	1|1	1|1	1|1	1|0	1|1	1|1	1|1	1|1	1|1	1|1	1|1	0|0	1|1	0|0	0|1	0|1	0|0	1|0	0|1	0|0	1|0	0|0	0|0	1|0	0|1	0|0	0|0	0|0	0|1	1|0	1|0	0|1	0|1	1|0	1|1
	Es7H	46465420	Es-21	Es7H_46465420	A	C	SNPEFF_EFFECT=INTERGENIC;SNPEFF_IMPACT=MODIFIER;SNPEFF_FUNCTIONAL_CLASS=NONE	GT	0|0	1|0	1|1	1|1	1|0	0|1	1|1	1|0	0|1	0|0	1|1	0|1	0|0	1|0	1|0	1|0	1|0	0|1	0|1	1|0	1|1	1|1	1|0	0|1	1|1	1|0	0|0	1|1	1|0	1|0	1|0	1|0	0|1	1|0	0|0	0|0	0|1	0|0	1|1	0|0	0|0
		131252857	Es-22	Es7H_131252857	A	T	SNPEFF_EFFECT=INTERGENIC;SNPEFF_IMPACT=MODIFIER;SNPEFF_FUNCTIONAL_CLASS=NONE	GT	0|0	0|0	0|0	0|1	0|0	0|0	0|0	0|1	0|0	0|0	1|0	0|0	0|1	0|1	0|0	0|0	1|1	0|1	1|0	0|0	0|1	0|1	0|1	1|0	0|0	0|1	1|0	1|0	1|0	0|0	1|1	0|1	0|0	0|1	0|0	0|0	0|1	1|1	1|0	1|1	1|0
		312478825	Es-23	Es7H_312478825	G	A	SNPEFF_EFFECT=INTRON;SNPEFF_IMPACT=MODIFIER;SNPEFF_FUNCTIONAL_CLASS=NONE;SNPEFF_GENE_NAME=EsiH07g0031540;SNPEFF_TRANSCRIPT_ID=EsiH07g0031540.1;SNPEFF_EXON_ID=2	GT	0|1	0|1	1|0	0|1	0|1	1|0	0|1	0|1	0|1	0|1	1|0	0|1	1|0	0|1	0|1	0|1	0|0	0|0	0|1	0|0	0|0	0|0	0|0	1|0	0|0	0|0	0|0	1|0	1|0	0|0	1|1	0|0	0|1	0|1	0|1	0|0	0|1	0|1	1|0	1|0	0|1
		436380001	Es-24	Es7H_436380001	C	T	SNPEFF_EFFECT=UPSTREAM;SNPEFF_IMPACT=MODIFIER;SNPEFF_FUNCTIONAL_CLASS=NONE;SNPEFF_CODON_CHANGE=1964;SNPEFF_GENE_NAME=EsiH07g0049470;SNPEFF_TRANSCRIPT_ID=EsiH07g0049470.1	GT	0|1	1|1	1|0	1|1	1|1	1|1	0|0	1|0	1|1	0|0	0|0	1|1	1|1	0|0	0|1	0|1	1|1	1|0	1|1	0|0	1|1	1|1	0|0	0|0	1|1	1|0	1|1	1|1	1|1	0|0	0|0	0|0	0|0	0|0	0|1	1|0	1|0	1|0	1|0	0|1	1|1
EsSt Subgenome	Es1St	4252112	Es-25	Es1St_4252112	G	T	SNPEFF_EFFECT=INTRON;SNPEFF_IMPACT=MODIFIER;SNPEFF_FUNCTIONAL_CLASS=NONE;SNPEFF_GENE_NAME=EsiS01g0000680;SNPEFF_TRANSCRIPT_ID=EsiS01g0000680.1;SNPEFF_EXON_ID=1	GT	1|0	0|0	0|0	1|0	0|0	0|1	1|0	0|1	0|0	1|0	1|0	1|0	0|0	1|0	0|1	1|0	1|1	1|1	0|0	1|1	0|0	0|0	1|1	1|1	0|0	0|0	0|0	0|0	0|0	0|0	1|1	0|0	1|1	0|1	0|1	0|0	0|0	1|0	0|0	1|0	0|1
		4254262	Es-26	Es1St_4254262	A	G	SNPEFF_EFFECT=INTERGENIC;SNPEFF_IMPACT=MODIFIER;SNPEFF_FUNCTIONAL_CLASS=NONE	GT	0|0	0|0	0|0	1|0	0|0	0|1	1|0	0|1	0|0	1|0	1|0	1|0	0|0	1|0	0|0	1|0	1|1	1|1	0|0	1|1	0|0	0|0	1|1	1|1	0|0	0|0	0|0	0|0	0|0	0|0	1|1	0|0	1|1	0|1	0|1	0|0	0|0	1|0	0|0	1|0	0|1
		6541847	Es-27	Es1St_6541847	C	T	SNPEFF_EFFECT=INTERGENIC;SNPEFF_IMPACT=MODIFIER;SNPEFF_FUNCTIONAL_CLASS=NONE	GT	1|0	0|0	0|0	1|0	1|0	0|0	0|1	0|1	0|1	1|0	0|1	1|0	0|1	0|0	1|0	0|0	1|0	0|0	1|0	0|0	0|1	1|0	0|0	0|1	0|0	0|0	0|0	0|0	0|1	0|0	0|0	0|0	0|0	0|0	0|0	0|0	0|1	1|1	1|1	1|0	0|0
	Es2St	26654924	Es-28	Es2St_26654924	C	G	SNPEFF_EFFECT=INTERGENIC;SNPEFF_IMPACT=MODIFIER;SNPEFF_FUNCTIONAL_CLASS=NONE	GT	1|0	1|0	0|1	0|0	1|1	1|0	1|0	0|0	1|0	1|0	0|1	0|1	1|1	0|0	1|0	0|1	0|0	0|0	0|1	0|1	0|1	0|1	0|0	0|0	0|1	0|1	0|1	1|0	1|0	1|0	0|0	0|1	0|0	0|1	1|0	0|1	0|0	1|0	0|1	1|1	0|1
		59466787	Es-29	Es2St_59466787	A	G	SNPEFF_EFFECT=INTERGENIC;SNPEFF_IMPACT=MODIFIER;SNPEFF_FUNCTIONAL_CLASS=NONE	GT	0|0	1|1	0|0	0|0	0|0	0|0	0|1	1|0	0|0	0|0	0|0	0|1	0|0	0|0	0|1	0|1	0|1	0|0	0|1	0|0	0|0	0|0	0|1	0|1	0|1	0|1	0|0	1|0	0|0	0|0	0|0	0|0	1|0	0|0	0|0	0|0	0|1	1|0	1|0	0|1	0|0
		373302575	Es-30	Es2St_373302575	A	G	SNPEFF_EFFECT=INTERGENIC;SNPEFF_IMPACT=MODIFIER;SNPEFF_FUNCTIONAL_CLASS=NONE	GT	0|1	0|1	1|0	1|1	0|0	0|1	0|0	1|1	1|1	0|1	1|0	1|1	0|1	1|0	1|0	0|0	1|0	0|0	1|0	1|1	1|1	1|1	1|0	1|0	1|1	1|1	1|1	1|1	1|1	0|0	1|0	1|0	0|0	1|0	0|0	0|0	1|0	1|1	0|1	0|1	1|0
		482032373	Es-31	Es2St_482032373	T	A	SNPEFF_EFFECT=INTERGENIC;SNPEFF_IMPACT=MODIFIER;SNPEFF_FUNCTIONAL_CLASS=NONE	GT	1|1	1|0	1|0	1|0	0|0	0|1	0|1	0|1	0|1	1|1	1|1	0|0	0|0	0|1	0|0	1|0	0|1	0|1	1|0	1|0	1|0	1|0	1|0	0|1	0|0	0|0	1|0	0|1	0|1	0|0	0|0	0|1	0|0	1|1	0|0	1|1	0|0	0|1	0|0	0|0	1|1
	Es3St	8862147	Es-32	Es3St_8862147	T	A	SNPEFF_EFFECT=INTERGENIC;SNPEFF_IMPACT=MODIFIER;SNPEFF_FUNCTIONAL_CLASS=NONE	GT	1|0	1|0	0|1	0|1	1|0	0|0	0|1	1|0	1|1	1|0	0|0	0|0	1|1	0|0	0|1	1|0	1|1	1|0	0|0	0|1	0|1	1|0	1|1	0|1	1|1	0|0	1|1	1|0	0|0	1|0	1|1	1|1	1|0	1|0	0|0	1|1	1|1	1|1	1|1	1|1	0|0
		36492824	Es-33	Es3St_36492824	A	T	SNPEFF_EFFECT=INTERGENIC;SNPEFF_IMPACT=MODIFIER;SNPEFF_FUNCTIONAL_CLASS=NONE	GT	1|0	0|1	0|1	1|0	0|1	1|0	0|0	1|0	0|1	0|1	1|0	0|1	0|1	0|0	0|1	0|1	0|0	0|1	0|1	0|1	1|0	0|1	0|1	1|0	0|1	0|0	1|0	0|0	0|1	0|1	0|0	1|0	0|0	0|1	1|0	1|0	0|0	0|0	0|0	0|0	0|1
		68726104	Es-34	Es3St_68726104	G	A	SNPEFF_EFFECT=INTRON;SNPEFF_IMPACT=MODIFIER;SNPEFF_FUNCTIONAL_CLASS=NONE;SNPEFF_GENE_NAME=EsiS03g0010440;SNPEFF_TRANSCRIPT_ID=EsiS03g0010440.1;SNPEFF_EXON_ID=1	GT	0|1	1|0	1|1	0|1	0|0	0|0	0|0	1|0	1|1	0|0	1|1	1|0	1|0	0|1	1|1	0|1	0|0	1|0	0|0	0|0	1|0	0|1	0|1	0|0	0|0	1|0	0|0	0|0	1|1	0|0	0|1	0|0	0|0	1|0	1|0	1|0	1|0	1|0	0|1	0|1	0|1
		193423410	Es-35	Es3St_193423410	T	A	SNPEFF_EFFECT=INTRON;SNPEFF_IMPACT=MODIFIER;SNPEFF_FUNCTIONAL_CLASS=NONE;SNPEFF_GENE_NAME=EsiS03g0029730;SNPEFF_TRANSCRIPT_ID=EsiS03g0029730.1;SNPEFF_EXON_ID=1	GT	1|0	1|1	1|0	1|1	0|1	1|0	0|0	0|1	1|0	0|1	0|1	1|1	1|1	0|0	1|0	0|0	0|0	1|1	1|1	0|0	0|0	0|0	1|1	0|0	1|0	1|1	0|0	0|0	0|0	0|1	0|1	1|1	1|1	0|1	0|0	1|0	0|0	0|0	1|1	0|0	0|0
		429037609	Es-36	Es3St_429037609	C	G	SNPEFF_EFFECT=INTERGENIC;SNPEFF_IMPACT=MODIFIER;SNPEFF_FUNCTIONAL_CLASS=NONE	GT	0|0	0|0	0|1	1|1	1|0	1|0	0|1	1|1	0|0	0|1	1|1	1|0	0|1	1|0	0|1	0|1	0|0	1|0	0|1	1|1	1|1	1|1	1|0	0|0	0|1	0|1	1|1	1|0	1|1	0|0	0|0	0|0	0|1	1|0	1|0	0|1	0|1	0|0	1|0	1|0	0|1
	Es4St	8175058	Es-37	Es4St_8175058	T	G	SNPEFF_EFFECT=INTRON;SNPEFF_IMPACT=MODIFIER;SNPEFF_FUNCTIONAL_CLASS=NONE;SNPEFF_GENE_NAME=EsiS04g0001300;SNPEFF_TRANSCRIPT_ID=EsiS04g0001300.1;SNPEFF_EXON_ID=3	GT	0|0	0|0	0|0	0|0	0|0	0|0	0|0	0|0	0|0	0|0	1|1	1|1	0|0	0|0	0|0	0|0	1|0	0|1	0|0	0|1	0|1	0|1	0|1	0|1	0|1	1|0	1|0	0|0	1|1	0|1	1|1	1|0	0|1	0|0	1|0	0|0	0|0	1|1	1|0	1|0	0|0
		37281559	Es-38	Es4St_37281559	T	C	SNPEFF_EFFECT=INTERGENIC;SNPEFF_IMPACT=MODIFIER;SNPEFF_FUNCTIONAL_CLASS=NONE	GT	0|1	0|1	0|1	0|1	1|0	1|0	0|1	0|0	1|0	1|0	0|0	1|1	0|1	0|1	1|0	1|0	1|1	1|1	1|1	1|1	1|1	1|1	1|0	1|1	1|1	0|0	1|1	1|1	1|1	1|1	1|1	1|1	0|1	0|0	1|1	1|1	1|1	0|1	0|0	0|0	0|0
		61847552	Es-39	Es4St_61847552	T	A	SNPEFF_EFFECT=INTERGENIC;SNPEFF_IMPACT=MODIFIER;SNPEFF_FUNCTIONAL_CLASS=NONE	GT	0|1	0|0	0|0	0|1	1|0	0|0	0|0	0|0	0|0	0|0	0|1	0|0	0|1	0|1	1|0	0|0	1|0	0|0	0|0	0|1	0|1	0|1	0|0	0|1	0|1	1|0	0|0	0|0	0|0	0|1	1|0	1|0	0|1	0|1	1|0	1|0	0|0	0|1	1|0	1|0	1|0
		359198064	Es-40	Es4St_359198064	C	T	SNPEFF_EFFECT=INTERGENIC;SNPEFF_IMPACT=MODIFIER;SNPEFF_FUNCTIONAL_CLASS=NONE	GT	0|1	0|1	0|0	0|1	1|0	1|0	0|0	0|1	1|0	1|0	1|0	0|1	0|0	0|1	1|0	1|0	1|0	1|0	1|1	0|1	1|1	1|1	0|1	0|1	0|1	1|0	1|1	0|1	0|0	0|0	0|0	1|0	0|1	0|1	1|0	0|0	0|1	1|1	0|0	0|0	1|0
	Es5St	67286670	Es-41	Es5St_67286670	A	G	SNPEFF_EFFECT=INTERGENIC;SNPEFF_IMPACT=MODIFIER;SNPEFF_FUNCTIONAL_CLASS=NONE	GT	0|1	0|1	1|0	1|0	0|1	0|1	0|1	0|0	1|0	1|0	1|0	0|1	0|0	0|0	0|1	0|1	1|0	1|0	0|1	1|0	1|0	0|1	0|1	1|0	0|0	0|1	1|0	0|1	0|1	0|0	0|1	1|0	1|0	0|1	0|0	0|1	0|1	1|1	1|0	1|1	0|1
		108042483	Es-42	Es5St_108042483	T	C	SNPEFF_EFFECT=INTERGENIC;SNPEFF_IMPACT=MODIFIER;SNPEFF_FUNCTIONAL_CLASS=NONE	GT	0|1	1|0	0|0	1|0	0|0	0|1	1|0	0|0	0|1	0|1	0|1	1|1	1|0	1|1	1|0	0|1	1|0	0|0	0|1	1|0	1|1	1|1	1|1	1|1	0|1	1|0	1|0	0|1	1|0	1|0	0|1	1|0	0|1	0|1	1|0	0|1	0|1	1|1	1|1	1|1	1|0
		279701992	Es-43	Es5St_279701992	C	T	SNPEFF_EFFECT=INTRON;SNPEFF_IMPACT=MODIFIER;SNPEFF_FUNCTIONAL_CLASS=NONE;SNPEFF_GENE_NAME=EsiS05g0044860;SNPEFF_TRANSCRIPT_ID=EsiS05g0044860.1;SNPEFF_EXON_ID=6	GT	0|1	0|1	0|0	1|0	0|1	0|0	0|1	0|0	1|0	0|0	0|0	0|1	0|1	0|1	0|1	0|0	1|0	0|0	1|0	0|1	1|0	0|1	0|1	1|0	0|0	0|1	1|0	0|1	0|1	0|1	0|0	1|0	1|0	0|0	0|0	0|0	0|0	0|0	1|1	1|1	0|0
		429659992	Es-44	Es5St_429659992	T	C	SNPEFF_EFFECT=INTERGENIC;SNPEFF_IMPACT=MODIFIER;SNPEFF_FUNCTIONAL_CLASS=NONE	GT	0|1	0|0	1|0	1|0	0|0	0|0	0|1	0|0	0|0	1|0	1|1	1|1	0|0	0|0	1|0	0|0	1|0	1|0	1|1	0|1	1|0	0|1	0|1	0|0	0|1	1|0	0|0	0|0	0|0	0|1	0|1	0|1	0|0	0|1	0|0	0|1	0|0	1|1	1|1	0|1	1|1
	Es6St	19696309	Es-45	Es6St_19696309	A	G	SNPEFF_EFFECT=INTERGENIC;SNPEFF_IMPACT=MODIFIER;SNPEFF_FUNCTIONAL_CLASS=NONE	GT	0|1	0|0	1|0	0|1	0|0	0|0	0|0	0|0	1|0	0|1	1|1	1|1	1|1	0|0	0|0	0|0	1|0	0|1	0|0	0|0	0|0	0|0	1|1	0|0	0|0	1|0	1|0	0|1	0|0	0|0	0|1	0|0	0|0	1|0	0|0	1|0	1|0	0|1	0|0	1|0	0|1
		51536659	Es-46	Es6St_51536659	T	C	SNPEFF_EFFECT=INTERGENIC;SNPEFF_IMPACT=MODIFIER;SNPEFF_FUNCTIONAL_CLASS=NONE	GT	1|0	0|0	0|0	1|0	0|1	0|0	1|0	0|0	0|1	1|0	0|0	1|1	0|0	1|1	0|0	0|1	1|1	1|1	1|1	0|0	1|1	1|1	1|1	1|1	1|0	0|1	1|1	0|0	1|0	0|0	1|0	1|1	1|1	1|1	1|1	1|1	1|1	1|0	1|0	0|1	1|1
		306971115	Es-47	Es6St_306971115	T	C	SNPEFF_EFFECT=INTERGENIC;SNPEFF_IMPACT=MODIFIER;SNPEFF_FUNCTIONAL_CLASS=NONE	GT	1|1	1|1	1|1	1|1	0|1	1|0	1|1	0|1	1|1	0|1	1|1	1|0	1|1	1|0	1|0	1|0	1|1	1|1	1|1	1|0	1|0	0|1	1|0	1|0	1|1	1|1	0|1	1|1	1|0	1|0	0|1	0|1	0|1	0|1	0|1	0|1	1|1	1|1	1|1	1|1	0|1
		381408141	Es-48	Es6St_381408141	C	T	SNPEFF_EFFECT=INTRON;SNPEFF_IMPACT=MODIFIER;SNPEFF_FUNCTIONAL_CLASS=NONE;SNPEFF_GENE_NAME=EsiS06g0048160;SNPEFF_TRANSCRIPT_ID=EsiS06g0048160.1;SNPEFF_EXON_ID=1	GT	1|1	1|0	1|0	0|1	1|0	1|0	0|1	1|1	0|0	1|1	1|0	1|0	1|0	0|1	0|1	1|0	0|1	0|0	0|0	0|0	0|0	0|0	0|0	1|1	0|0	0|0	1|1	0|1	0|0	1|0	0|0	0|0	1|1	0|0	1|1	1|1	0|0	1|1	1|1	0|0	1|0
	Es7St	20075622	Es-49	Es7St_20075622	A	C	SNPEFF_EFFECT=INTERGENIC;SNPEFF_IMPACT=MODIFIER;SNPEFF_FUNCTIONAL_CLASS=NONE	GT	0|1	0|1	1|0	1|1	0|0	1|1	1|0	1|1	1|1	0|0	1|1	1|1	0|0	1|0	0|1	0|1	1|1	1|1	0|0	1|0	0|0	0|0	1|0	1|0	1|1	1|0	1|0	0|0	0|0	0|0	1|1	0|1	1|0	1|0	0|0	1|1	0|1	0|0	1|0	0|1	1|1
		122289419	Es-50	Es7St_122289419	C	T	SNPEFF_EFFECT=INTERGENIC;SNPEFF_IMPACT=MODIFIER;SNPEFF_FUNCTIONAL_CLASS=NONE	GT	1|1	1|1	1|1	1|1	1|0	1|1	0|1	1|1	1|1	1|1	1|0	0|1	1|1	0|1	1|0	1|0	1|0	0|0	0|1	0|0	1|0	1|0	0|0	0|0	0|0	0|0	0|0	0|0	0|0	1|0	0|0	0|0	0|0	0|1	0|0	0|0	0|0	0|0	0|0	1|1	0|0
		338596222	Es-51	Es7St_338596222	T	G	SNPEFF_EFFECT=DOWNSTREAM;SNPEFF_IMPACT=MODIFIER;SNPEFF_FUNCTIONAL_CLASS=NONE;SNPEFF_CODON_CHANGE=1702;SNPEFF_GENE_NAME=EsiS07g0040530;SNPEFF_TRANSCRIPT_ID=EsiS07g0040530.1	GT	1|1	0|0	1|1	0|0	1|1	1|1	1|1	0|0	1|1	1|1	1|1	1|1	0|0	1|1	0|0	1|1	1|0	1|1	1|1	1|0	1|1	1|1	0|1	0|1	0|1	1|1	1|1	1|0	1|1	0|1	1|0	1|0	1|1	1|1	0|1	1|0	1|0	1|0	0|1	1|0	0|1
		459692084	Es-52	Es7St_459692084	T	A	SNPEFF_EFFECT=INTERGENIC;SNPEFF_IMPACT=MODIFIER;SNPEFF_FUNCTIONAL_CLASS=NONE	GT	0|0	0|0	0|0	0|0	1|1	1|1	0|1	0|0	0|0	0|0	0|0	0|0	1|0	0|0	0|1	0|0	0|0	0|0	1|1	1|0	1|1	1|1	1|1	0|0	1|1	1|0	1|1	0|0	0|0	1|1	1|1	0|0	0|0	1|1	1|1	0|0	0|0	0|1	0|1	0|1	1|0
Note: *GT = "Genotype", typically separated by '|' to indicate the allelic state of an individual.'0' represents the Ref allele, and '1' represents the first Alt allele. '0|0' or '1|1' indicates a homozygous genotype, '0|1' or '1|0' indicates a heterozygous genotype with two different alleles.
[truncated: 49 more columns]
