# Supplementary material for: An initial exploration of core collection construction and DNA fingerprinting in Elymus sibiricus L. using SNP markers
Source: Front Plant Sci. 2025 Feb 7;16:1534085. doi: 10.3389/fpls.2025.1534085 (PMC11844813; doi:10.3389/fpls.2025.1534085)
Supplement: Supplementary file 8 [file Table1.xlsx]

## Sheet: Supplementary Table 1
Supplementary Table 1 Information on 90 E. sibiricus Germplasms Used in This Study
Num.	Accessions	longitude	latitude	height-bio(Alt)	type
1	SAG-NM18006	123.984	50.4767	468	NC
2	SAG-NM18029	118.556	43.9952	1112	NC
3	SAG-NM18031	118.735	44.2213	1140	NC
4	SAG-NM18033	116.483	44.1745	1085	NC
5	SAG-NM18034	116.841	43.6619	1407	NC
6	SAG-NM18037	116.225	42.5328	1380	NC
7	SAG-NM18039	116.69	42.0161	1157	NC
8	SAG-NM18041	117.037	42.2327	1277	NC
9	SAG-NM18042	117.269	42.4697	1515	NC
10	SAG-NM18043	117.43	42.6448	1683	NC
11	SAG-NM18044	117.615	43.5637	1750	NC
12	SAG-NM18047	111.726	41.2619	1722	NC
13	SAG-NM18049	111.805	41.0797	1837	NC
14	SAG-NM18050	111.838	40.9598	1214	NC
15	SAG-HB18004	115.046	41.5603	1370.9	NC
16	SAG-HB18007	115.645	41.4847	1494.2	NC
17	SAG-HB18013	115.9	41.3561	1672.6	NC
18	PI598780	132.016	43.2039	120	NC
19	SAG-NM18003	120.971	50.5358	684	NE
20	SAG-NM18004	121.61	50.6521	745	NE
21	SAG-NM18007	124.976	49.5263	300	NE
22	SAG-NM18009	124.569	48.4749	189	NE
23	SAG-NM18012	122.797	47.9487	319	NE
24	SAG-NM18014	121.288	49.5934	789.34	NE
25	SAG-NM18019	117.347	49.6296	668	NE
26	SAG-NM18023	119.944	48.0534	818	NE
27	SAG-NM18026	119.92	47.1305	1088	NE
28	PI598775	132.025	43.8583	107	NE
29	PI598777	134.809	50.8578	895	NE
30	PI598776	123.962	53.9647	504	NE
31	PI326266	127.354	53.7672	448	NE
32	W621576	99.8339	50.2958	2042	NE
33	SAG-XJ18001	81.0772	43.4925	2376.4	NW
34	SAG-XJ18003	81.1228	43.2239	2038.2	NW
35	SAG-XJ18007	81.1853	43.1508	1841.1	NW
36	SAG-XJ18010	89.765	47.1336	1168.7	NW
37	SAG-XJ18012	89.7744	47.1622	130.2	NW
38	SAG-XJ18013	89.7817	47.1772	1056.3	NW
39	SAG-XJ18016	90.2853	46.5469	1171.4	NW
40	SAG-XJ18017	90.3111	46.5569	1191.4	NW
41	SAG-XJ18021	89.6408	43.6833	1448.8	NW
42	SAG-XJ18023	89.2356	43.7089	1529.5	NW
43	SAG-XJ18026	87.2964	43.5814	1416.6	NW
44	SAG-XJ18028	87.1778	43.5183	1725.3	NW
45	SAG-XJ18030	87.1744	43.4658	2038.6	NW
46	PI598787	124.429	54.2044	643	NW
47	PI598779	124.803	53.6917	468	NW
48	PI610886	105.672	49.9606	920	NW
49	PI610862	106.442	47.4069	1692	NW
50	PI610860	104.884	49.3708	1445	NW
51	W621536	101.472	50.1775	1372	NW
52	PI598789	113.529	52.0556	869	NW
53	PI598784	107.628	51.8692	750	NW
54	PI598781	107.317	51.7631	518	NW
55	PI598783	108.061	51.9261	531	NW
56	PI315428	92.8944	55.9486	519	NW
57	PI326267	115.988	51.8686	501	NW
58	W610304	86.5242	50.6033	1090	NW
59	SAG-GS18003	102.675	35.2065	2770	QTP
60	SAG-GS18011	102.679	34.4964	3010	QTP
61	SAG-GS18017	103.586	34.4179	2540	QTP
62	SAG-GS18020	103.148	34.9617	2430	QTP
63	SAG-SC18001	102.62	31.88	3107.54	QTP
64	SAG-SC18006	103.229	33.583	2951.29	QTP
65	SAG-SC18007	102.646	34.118	3224	QTP
66	SAG-SC18011	103.269	33.6711	2792	QTP
67	SAG-SC18013	102.056	32.7623	3261	QTP
68	SAG-SC18015	101.186	32.617	3061	QTP
69	SAG-SC18018	100.714	31.8703	3288	QTP
70	SAG-SC18020	100.298	30.3169	3563	QTP
71	SAG-SC18021	100.347	29.8301	3972	QTP
72	SAG-SC18023	101.445	29.4771	3311	QTP
73	SAG-XZ18001	98.7231	29.7367	3530	QTP
74	SAG-XZ18002	97.6845	29.8519	3909	QTP
75	SAG-XZ18003	96.6705	29.9838	3776	QTP
76	SAG-XZ18004	96.778	29.5407	4118	QTP
77	SAG-XZ18006	92.935	30.0315	3646	QTP
78	SAG-XZ18007	91.9016	29.7342	4025	QTP
79	SAG-XZ18008	90.8238	29.7373	3790	QTP
80	SAG-XZ18011	95.0346	31.6881	3827	QTP
81	SAG-XZ18012	96.0164	31.216	3734	QTP
82	SAG-XZ18014	96.6172	31.1882	3786	QTP
83	SAG-XZ18016	97.2389	31.4808	3392	QTP
84	SAG-XZ18017	97.9379	31.3246	3952	QTP
85	SAG-XZ18018	98.1406	31.3762	3736	QTP
86	SAG-QH18002	101.97	36.4411	2600	QTP
87	SAG-QH18005	100.678	35.2392	3310	QTP
88	SAG-QH18006	101.498	36.6608	2390	QTP
89	SAG-QH18007	101.171	36.5342	2930	QTP
90	SAG-QH18011	97.3767	37.2814	2900	QTP
Note: Rows with a yellow background indicate the materials selected for Sanger sequencing
