# Supplementary material for: An initial exploration of core collection construction and DNA fingerprinting in Elymus sibiricus L. using SNP markers
Source: Front Plant Sci. 2025 Feb 7;16:1534085. doi: 10.3389/fpls.2025.1534085 (PMC11844813; doi:10.3389/fpls.2025.1534085)
Supplement: Supplementary file 9 [file Table2.xlsx]

## Sheet: Supplementary Table 2
Supplementary Table 2 Information on 60 E.sibiricus Germplasms for KASP Genotyping
Num.	Accessions	longitude	latitude	height-bio(Alt)	type
1	NC-test1	120.754	46.3107	548	NC
2	NC-test2	118.617	44.2465	963	NC
3	NC-test3	116.127	43.2688	1340	NC
4	NC-test4	115.947	42.6565	1301	NC
5	NC-test5	116.705	42.0135	1155	NC
6	NC-test6	117.449	43.6322	1509	NC
7	NC-test7	111.676	41.2229	1621	NC
8	NC-test8	115.007	41.4786	1393.7	NC
9	NC-test9	115.356	41.5475	1412.6	NC
10	NC-test10	116.013	41.5633	1490.2	NC
11	NC-test11	115.843	41.3289	1670.6	NC
12	NC-test12	115.87	41.3894	1487.3	NC
13	SAG-NM18006	123.984	50.4767	468	NC*
14	SAG-NM18037	116.225	42.5328	1380	NC*
15	SAG-NM18047	111.726	41.2619	1722	NC*
16	NE-test1	120.203	50.2633	583	NE
17	NE-test2	122.413	50.6495	746	NE
18	NE-test3	123.498	48.1268	223	NE
19	NE-test4	121.214	49.5955	988.08	NE
20	NE-test5	121.249	49.6128	812	NE
21	NE-test6	121.249	49.6125	800	NE
22	NE-test7	121.389	49.5848	714	NE
23	NE-test8	117.674	49.3822	571	NE
24	NE-test9	119.931	48.1646	839	NE
25	NE-test10	119.515	47.4179	880	NE
26	NE-test11	119.905	48.0594	817	NE
27	SAG-NM18004	121.61	50.6521	745	NE*
28	SAG-NM18009	124.569	48.4749	189	NE*
29	PI598775	132.025	43.8583	107	NE*
30	PI598777	134.809	50.8578	895	NE*
31	NW-test1	81.075	43.3678	2237.4	NW
32	NW-test2	81.0464	43.1072	1837.1	NW
33	NW-test3	89.7622	47.1264	1168	NW
34	NW-test4	89.7686	47.1472	1138.8	NW
35	NW-test5	90.2703	46.5433	1168.5	NW
36	NW-test6	90.2611	46.4897	1064.1	NW
37	NW-test7	89.2067	43.7683	1432	NW
38	NW-test8	87.3003	43.5825	1464.6	NW
39	NW-test9	87.1742	43.5322	1689.4	NW
40	NW-test10	87.1781	43.5175	1921	NW
41	SAG-XJ18003	81.1228	43.2239	2038.2	NW*
42	SAG-XJ18007	81.1853	43.1508	1841.1	NW*
43	PI598781	107.317	51.7631	518	NW*
44	PI598789	113.529	52.0556	869	NW*
45	PI610862	106.442	47.4069	1692	NW*
46	QTP-test1	102.582	35.1975	3080	QTP
47	QTP-test2	103.29	34.8933	3200	QTP
48	QTP-test3	103.355	33.6124	2816	QTP
49	QTP-test4	103.337	33.6547	2677	QTP
50	QTP-test5	102.005	32.8555	3407	QTP
51	QTP-test6	98.7252	29.7361	3580	QTP
52	QTP-test7	29.8798	92.7014	3969	QTP
53	QTP-test8	31.1561	96.1963	4108	QTP
54	QTP-test9	31.4772	97.2033	3340	QTP
55	QTP-test10	98.4633	35.6181	3780	QTP
56	QTP-test11	100.623	37.0936	3310	QTP
57	SAG-GS18011	102.679	34.4964	3010	QTP*
58	SAG-SC18001	102.62	31.88	3107.54	QTP*
59	SAG-SC18020	100.298	30.3169	3563	QTP*
60	SAG-QH18002	102.046	36.2244	2990	QTP*
Note: Rows with a yellow background indicate the samples selected from the 90 E. sibiricus germplasm
