# Supplementary material for: An initial exploration of core collection construction and DNA fingerprinting in Elymus sibiricus L. using SNP markers
Source: Front Plant Sci. 2025 Feb 7;16:1534085. doi: 10.3389/fpls.2025.1534085 (PMC11844813; doi:10.3389/fpls.2025.1534085)
Supplement: Supplementary file 10 [file Table3.xlsx]

## Sheet: Supplementary Table 3
Supplementary Table 3 Primer Information for 52 Core SNP Loci
Chrom		Position	Num.	SNP_ID	Primer sequences
					F	R
EsH Subgenome	Es1H	76656495	Es-1	Es1H_76656495	GTTTGGAAAATCGGAAGCAA	GTGCTCACATGTTTTGAGGC
		151369718	Es-2	Es1H_151369718	CGTGATGCCGGCTATTTATT	AGATGGTTTTGTTTGGTCCG
		221979254	Es-3	Es1H_221979254	TTGGTAACACACCGTTGCAT	GTGTCCTTGAAAGTCCTCGC
		368738668	Es-4	Es1H_368738668	TGGAGCATTCAAAGGGAAAC	TTCGAGATGGTGTGCATGAT
	Es2H	27018962	Es-5	Es2H_27018962	TGTGGTTGAATACTCCGTGC	GATGGACATTGACGAGGCTT
		189406968	Es-6	Es2H_189406968	TAGAATACCAGGGGGTGGTG	GCATGTCCAAAGAGGTGGAT
		332856077	Es-7	Es2H_332856077	AGGTGCTCACTGCACACAAC	TGAACTTCTTTGAAATTCGTGTT
		442576323	Es-8	Es2H_442576323	TTTTACGGGTACAAGGCTGG	CATTTGAATCGTGCAGGAGA
	Es3H	18510385	Es-9	Es3H_18510385	GGTGGACTGCTTACAGCCTC	CATCCTGCATGCTAACTCCA
		29889036	Es-10	Es3H_29889036	GAATCGCGACGTACAGTTGA	ACCGTACCCAATCTCTCACG
		44159550	Es-11	Es3H_44159550	CCATGTTGTCATTCGTCCAG	CAAAGGTAAGACCACGGGAA
		199413600	Es-12	Es3H_199413600	AGCCCCAATTCTTCCAAGTT	CGATGCCAATTCCAAATTCT
	Es4H	1322297	Es-13	Es4H_1322297	GGAAAAACAAATGATGAAAATCG	CTGTTTGCCGGTTTTTCTTT
		56665546	Es-14	Es4H_56665546	AGCAGGTTTCGTCACAATGA	TCCTTCCGCTTTCTCTATGC
		147223205	Es-15	Es4H_147223205	CCCCATACGGCCATACATAC	GTGTCATCCCAAGAGGTCGT
		203852028	Es-16	Es4H_203852028	ACATTCCCAAAATTAGCCCC	ACCGTATGAGTTGGCAAAGG
	Es5H	16983864	Es-17	Es5H_16983864	AACGACTATGGCGATTTTGG	TTTTCCTGACACCACATCCA
		25987036	Es-18	Es5H_25987036	CACGCCGTTGACAGAGAGTA	CCTTCATTTGATGCCATGTG
		34069895	Es-19	Es5H_34069895	CTTGTGTCCCCAACAATCCT	TCTGATATGAATCCCGCTCC
		76547989	Es-20	Es5H_76547989	GGTTGGTTCACTATGCCGAT	CACCGTCAGGTAACGTTGTG
	Es7H	46465420	Es-21	Es7H_46465420	GTCCTTGGGCCATAACAAGA	AATGAGAAACCATAACGCGG
		131252857	Es-22	Es7H_131252857	CTCACACATCATTGTTGGACG	TCTGAAAATTCAAAGCCGGT
		312478825	Es-23	Es7H_312478825	AGGCAAGATGCAAATATCCG	GTTTCCAGCAAGTGGCTCAT
		436380001	Es-24	Es7H_436380001	CCTGCCTGTGGTACAAGGAT	GGTGGTGTAGAAGTTGGCGT
EsSt Subgenome	Es1St	4252112	Es-25	Es1St_4252112	GCTGCTTGTCATGCTGGTAA	AGAGCACACATGCACACACA
		4254262	Es-26	Es1St_4254262	TTTCGAAAAATCTTGGCCC	TATGCCCATTGTGTTTGCAT
		6541847	Es-27	Es1St_6541847	GATTCAGCCACGAATCCAGT	TGGATTTCTTCTGCCCTTCA
	Es2St	26654924	Es-28	Es2St_26654924	CCCCTCCTGAATCTCCTTTC	CGATGTTACCCTCGGTGTCT
		59466787	Es-29	Es2St_59466787	TGCCGAAAGTCAAGGAAGTT	GTGTCCTGGGCGTAGATGTC
		373302575	Es-30	Es2St_373302575	CCTGGATTTGGTGAAGATGG	GACCAGAAACATCGGGAGAA
		482032373	Es-31	Es2St_482032373	CCGCACTCTCGACATTTTCT	AAATAGGCGTGTGGGAAGTG
	Es3St	8862147	Es-32	Es3St_8862147	AGGCTGTTGTAGGCTGGGTA	AACTCGGGCATGAACATAGG
		36492824	Es-33	Es3St_36492824	CTACCGTGATCGCCACCTAT	TCTAACAGTGCTCGGGACCT
		68726104	Es-34	Es3St_68726104	CTCGAACTAGACGGTCCTGC	ACGGGTGTCTAACACCGAAC
		193423410	Es-35	Es3St_193423410	CGGCACTAATCGCTCTTTTC	TGCTCAGTTCACGTATTGCC
		429037609	Es-36	Es3St_429037609	CAGTGAGCCTTTTTCCTTGC	GGAGACGCCTAGGTTACACG
	Es4St	8175058	Es-37	Es4St_8175058	TTGACCATACCAAACAACGC	CGTTGCAATCTGGGATAACA
		37281559	Es-38	Es4St_37281559	CAAATCAACAGAGCAAGGCA	TTGTCAGTTGGCATTCTTGG
		61847552	Es-39	Es4St_61847552	TTGTCCGCTCGTAGGTCTCT	TTTTATCTGTGCACCTCCCC
		359198064	Es-40	Es4St_359198064	GGAGCTGAGACGGAAACAAG	ATTCATTTCGCCTTACACGC
	Es5St	67286670	Es-41	Es5St_67286670	GAGCAAACAAAAGACACGCA	TGGCGTTTTGCTCACAATAG
		108042483	Es-42	Es5St_108042483	TTGGATGAACCCAGCTCTCT	TGCTTGATGAGTGAGAACCG
		279701992	Es-43	Es5St_279701992	TTTCGCACAAGTGTTGGTCT	TCTGACATGGGATGAAGTGG
		429659992	Es-44	Es5St_429659992	GATGGAATCAGCCATCAGGT	ATGGGTGGAAGGTTAGCACA
	Es6St	19696309	Es-45	Es6St_19696309	GTGCAATTGTATGTGGCCTG	TTCCGTTCTTCACTCCCATC
		51536659	Es-46	Es6St_51536659	CCATAGATGGCTTCAAGGGA	TACACTGCAACTCTGCTCCG
		306971115	Es-47	Es6St_306971115	GGCCGGAAATTAGACAGTGA	ATGAAATCAGGATGCCCTTG
		381408141	Es-48	Es6St_381408141	AATGCAAATCCAGGTTCAGC	AAAAAGCAATGGCCAAACTG
	Es7St	20075622	Es-49	Es7St_20075622	GCCACCTGCTAGAGCAAATC	TGAGGCAACATGGTCAGGTA
		122289419	Es-50	Es7St_122289419	TTTGAATGCACGAAATCCCT	CATGCATTTAGAAAATGTTCACG
		338596222	Es-51	Es7St_338596222	ACTGGATGTGCAATTCTCCC	TTGTCCAAGATGCTTTGCTG
		459692084	Es-52	Es7St_459692084	TTTGGTGAGTTGGAGTGCTG	CTACCTGCCGACACCATTTT
