# Supplementary material for: An initial exploration of core collection construction and DNA fingerprinting in Elymus sibiricus L. using SNP markers
Source: Front Plant Sci. 2025 Feb 7;16:1534085. doi: 10.3389/fpls.2025.1534085 (PMC11844813; doi:10.3389/fpls.2025.1534085)
Supplement: Supplementary file 11 [file Table4.xlsx]

## Sheet: Supplementary Table 4
Supplementary Table 4 The Information on 36 E. sibiricus Core Collections
Num.	Sample ID	Geographic origin	Longitude	Latitude	Altitude (m)	type
1	SAG-XJ18003	Xinjiang, China	81.1228	43.2239	2038.2	NW
2	SAG-XJ18007	Xinjiang, China	81.1853	43.1508	1841.1	NW
3	SAG-XJ18010	Xinjiang, China	89.765	47.1336	1168.7	NW
4	SAG-XJ18023	Xinjiang, China	89.2356	43.7089	1529.5	NW
5	SAG-XJ18026	Xinjiang, China	87.2964	43.5814	1416.6	NW
6	PI598787	Russian Federation	124.429	54.2044	643	NW
7	PI610862	Mongolia	106.442	47.4069	1692	NW
8	PI610860	Mongolia	104.884	49.3708	1445	NW
9	W621536	Mongolia	101.472	50.1775	1372	NW
10	PI598789	Russian Federation	113.529	52.0556	869	NW
11	PI598784	Russian Federation	107.628	51.8692	750	NW
12	PI598783	Russian Federation	108.061	51.9261	531	NW
13	PI326267	Russian Federation	115.988	51.8686	501	NW
14	SAG-NM18006	Inner Mongolia, China	123.984	50.4767	468	NC
15	SAG-NM18007	Inner Mongolia, China	124.976	49.5263	300	NE
16	SAG-NM18012	Inner Mongolia, China	122.797	47.9487	319	NE
17	SAG-NM18014	Inner Mongolia, China	121.288	49.5934	789.34	NE
18	PI598776	Russian Federation	123.962	53.9647	504	NE
19	PI326266	Russian Federation	127.354	53.7672	448	NE
20	SAG-SC18001	Sichuan, China	102.62	31.88	3107.54	QTP
21	SAG-SC18006	Sichuan, China	103.229	33.583	2951.29	QTP
22	SAG-SC18007	Sichuan, China	102.646	34.118	3224	QTP
23	SAG-SC18015	Sichuan, China	101.186	32.617	3061	QTP
24	SAG-XZ18002	Tibet, China	97.6845	29.8519	3909	QTP
25	SAG-XZ18003	Tibet, China	96.6705	29.9838	3776	QTP
26	SAG-XZ18004	Tibet, China	96.778	29.5407	4118	QTP
27	SAG-XZ18006	Tibet, China	92.935	30.0315	3646	QTP
28	SAG-XZ18007	Tibet, China	91.9016	29.7342	4025	QTP
29	SAG-XZ18008	Tibet, China	90.8238	29.7373	3790	QTP
30	SAG-XZ18012	Tibet, China	96.0164	31.216	3734	QTP
31	SAG-XZ18014	Tibet, China	96.6172	31.1882	3786	QTP
32	SAG-XZ18016	Tibet, China	97.2389	31.4808	3392	QTP
33	SAG-XZ18017	Tibet, China	97.9379	31.3246	3952	QTP
34	SAG-XZ18018	Tibet, China	98.1406	31.3762	3736	QTP
35	SAG-QH18005	Qinghai, China	100.678	35.2392	3310	QTP
36	SAG-QH18007	Qinghai, China	101.171	36.5342	2930	QTP
