# Supplementary material for: An initial exploration of core collection construction and DNA fingerprinting in Elymus sibiricus L. using SNP markers
Source: Front Plant Sci. 2025 Feb 7;16:1534085. doi: 10.3389/fpls.2025.1534085 (PMC11844813; doi:10.3389/fpls.2025.1534085)
Supplement: Supplementary file 12 [file Table5.xlsx]

## Sheet: Supplementary Table 5
Supplementary Table 5 The Assessment of Genetic Diversity for All Germplasms and Core Collections of E. sibiricus
States	No. of accessions	Observed heterozygosity (Ho)	Expected heterozygosity (He)	Nei diversity index	Shanon-Wiener index	Polymorphism Information Content (PIC)
All	90	0.011-1.000(0.047)	0.095-0.500(0.258)	0.096-0.503(0.259)	0.199-0.693(0.414)	0.090-0.375(0.216)
Core	36	0.028-1.000(0.044)	0.095-0.500(0.293)	0.097-0.509(0.297)	0.199-0.693(0.459)	0.090-0.375(0.243)
Note: Each genetic diversity metric provides the minimum value, maximum value, and average value, with the average value enclosed in parentheses.
