# Supplementary material for: An initial exploration of core collection construction and DNA fingerprinting in Elymus sibiricus L. using SNP markers
Source: Front Plant Sci. 2025 Feb 7;16:1534085. doi: 10.3389/fpls.2025.1534085 (PMC11844813; doi:10.3389/fpls.2025.1534085)
Supplement: Supplementary file 13 [file Table6.xlsx]

## Sheet: Supplementary Table 6
Supplementary Table 6 The Number of Genotype Distribution for All Germplasms and Core Collections of E. sibiricus
States	A (%)	T (%)	C (%)	G (%)	R (%)	Y (%)	M (%)	K (%)	S (%)	W (%)	N (%)
All	2902232 (16.84)	2896973 (16.81)	5071251 (29.43)	5124312 (29.74)	256084 (1.49)	248034 (1.44)	75054 (0.44)	73470 (0.43)	62977 (0.37)	67248 (0.39)	451695 (2.62)
Core	1080171 (17.39)	1079754 (17.39)	1818567 (29.29)	1834095 (29.54)	87941 (1.42)	84763 (1.36)	25228 (0.41)	24779 (0.40)	21783 (0.35)	23452 (0.38)	129359 (2.08)
Note: The letters A, T, C, G, R, Y, M, K, S, W, and N represent the genotypes AA, TT, CC, GG, AG, CT, AC, GT, CG, and AT, respectively.The numbers in parentheses represent the percentage values of each genotype.
