# Supplementary material for: An initial exploration of core collection construction and DNA fingerprinting in Elymus sibiricus L. using SNP markers
Source: Front Plant Sci. 2025 Feb 7;16:1534085. doi: 10.3389/fpls.2025.1534085 (PMC11844813; doi:10.3389/fpls.2025.1534085)
Supplement: Supplementary file 14 [file Table7.xlsx]

## Sheet: Supplementary Table 7
Supplementary Table 7 The Information of 290 SNP Loci
Chrom		Position	SNP_ID	Ref	Alt
EsH Subgenome	Es1H	2152106	Es1H_2152106	G	A
		31282857	Es1H_31282857	G	A
		50387069	Es1H_50387069	T	C
		76656495	Es1H_76656495	A	G
		115157192	Es1H_115157192	C	A
		151369718	Es1H_151369718	C	G
		170614690	Es1H_170614690	A	C
		210490835	Es1H_210490835	T	G
		221979254	Es1H_221979254	A	C
		319427849	Es1H_319427849	A	C
		319490997	Es1H_319490997	A	G
		319564789	Es1H_319564789	C	T
		319565618	Es1H_319565618	A	C
		319567937	Es1H_319567937	G	T
		319598663	Es1H_319598663	T	C
		319598846	Es1H_319598846	T	C
		319599041	Es1H_319599041	A	G
		319599185	Es1H_319599185	T	C
		319599494	Es1H_319599494	C	A
		319599675	Es1H_319599675	T	A
		319599776	Es1H_319599776	G	A
		319602061	Es1H_319602061	G	C
		319602198	Es1H_319602198	A	G
		319602800	Es1H_319602800	C	A
		319604917	Es1H_319604917	A	G
		320018854	Es1H_320018854	C	T
		331583126	Es1H_331583126	T	G
		368725790	Es1H_368725790	C	T
		368738529	Es1H_368738529	G	T
		368738668	Es1H_368738668	T	G
		380184894	Es1H_380184894	T	A
		388543238	Es1H_388543238	A	T
	Es2H	16637957	Es2H_16637957	G	T
		27018962	Es2H_27018962	C	A
		27019071	Es2H_27019071	C	T
		40326213	Es2H_40326213	G	T
		55021125	Es2H_55021125	G	A
		133305887	Es2H_133305887	G	A
		189406968	Es2H_189406968	T	C
		310831195	Es2H_310831195	G	A
		332854884	Es2H_332854884	C	T
		332855360	Es2H_332855360	A	G
		332855772	Es2H_332855772	C	T
		332856077	Es2H_332856077	G	A
		344849188	Es2H_344849188	C	T
		348854000	Es2H_348854000	C	T
		424251255	Es2H_424251255	C	G
		442576323	Es2H_442576323	G	C
		464532549	Es2H_464532549	T	G
		465594673	Es2H_465594673	C	T
		478029074	Es2H_478029074	G	C
		479749705	Es2H_479749705	T	C
		479749947	Es2H_479749947	G	A
		483720163	Es2H_483720163	A	C
	Es3H	18510385	Es3H_18510385	A	T
		29348143	Es3H_29348143	G	A
		29357662	Es3H_29357662	C	A
		29888716	Es3H_29888716	T	C
		29889036	Es3H_29889036	G	T
		29891138	Es3H_29891138	A	G
		29891263	Es3H_29891263	G	A
		29901933	Es3H_29901933	C	A
		29905163	Es3H_29905163	G	A
		29912129	Es3H_29912129	G	T
		29912318	Es3H_29912318	T	C
		29913192	Es3H_29913192	C	G
		29913306	Es3H_29913306	A	T
		29914095	Es3H_29914095	T	G
		29914782	Es3H_29914782	T	C
		33769739	Es3H_33769739	A	T
		39250667	Es3H_39250667	T	A
		39526506	Es3H_39526506	C	A
		44155695	Es3H_44155695	T	C
		44156611	Es3H_44156611	C	T
		44159550	Es3H_44159550	A	C
		45107624	Es3H_45107624	G	C
		50538637	Es3H_50538637	A	G
		58736166	Es3H_58736166	G	A
		79412045	Es3H_79412045	G	A
		79618234	Es3H_79618234	C	T
		98586595	Es3H_98586595	T	G
		150876156	Es3H_150876156	G	A
		199413600	Es3H_199413600	G	T
		199415449	Es3H_199415449	T	C
		336582112	Es3H_336582112	A	C
		416132040	Es3H_416132040	C	T
		436130317	Es3H_436130317	G	A
		451053657	Es3H_451053657	C	T
		460552716	Es3H_460552716	G	A
		469224612	Es3H_469224612	C	T
	Es4H	1322297	Es4H_1322297	C	T
		56665546	Es4H_56665546	G	A
		147223205	Es4H_147223205	G	A
		203852028	Es4H_203852028	T	A
	Es5H	4589437	Es5H_4589437	A	G
		16983864	Es5H_16983864	C	T
		16984110	Es5H_16984110	A	T
		17121608	Es5H_17121608	A	G
		17123664	Es5H_17123664	A	C
		25987036	Es5H_25987036	T	C
		34069557	Es5H_34069557	T	A
		34069786	Es5H_34069786	C	T
		34069895	Es5H_34069895	C	G
		34071018	Es5H_34071018	T	C
		41269239	Es5H_41269239	T	G
		41444160	Es5H_41444160	T	A
		52769415	Es5H_52769415	T	C
		73349582	Es5H_73349582	C	T
		76547989	Es5H_76547989	A	G
		109498108	Es5H_109498108	A	G
		119494886	Es5H_119494886	G	T
		131202201	Es5H_131202201	T	G
		157203712	Es5H_157203712	A	T
		180356337	Es5H_180356337	A	G
		197353917	Es5H_197353917	T	G
		201436295	Es5H_201436295	G	C
		278880958	Es5H_278880958	A	G
		314040612	Es5H_314040612	T	C
		413025089	Es5H_413025089	G	T
		457953262	Es5H_457953262	T	C
	Es6H	20626954	Es6H_20626954	G	A
		43012833	Es6H_43012833	A	G
		93509058	Es6H_93509058	A	G
		326639790	Es6H_326639790	A	T
		346760009	Es6H_346760009	A	G
		351686139	Es6H_351686139	T	C
		354769629	Es6H_354769629	G	A
	Es7H	14467618	Es7H_14467618	G	A
		14471877	Es7H_14471877	G	C
		15041887	Es7H_15041887	C	T
		19344480	Es7H_19344480	T	C
		19345004	Es7H_19345004	C	T
		19345125	Es7H_19345125	T	A
		19345499	Es7H_19345499	A	G
		19345630	Es7H_19345630	A	G
		19348297	Es7H_19348297	C	G
		19361934	Es7H_19361934	A	G
		46465420	Es7H_46465420	A	C
		50260516	Es7H_50260516	A	C
		85347428	Es7H_85347428	A	G
		88407443	Es7H_88407443	C	T
		131252857	Es7H_131252857	A	T
		166624072	Es7H_166624072	T	C
		312478204	Es7H_312478204	G	A
		312478825	Es7H_312478825	G	A
		402551299	Es7H_402551299	A	G
		402557355	Es7H_402557355	A	G
		408226822	Es7H_408226822	C	T
		410562947	Es7H_410562947	A	C
		410731683	Es7H_410731683	C	G
		417820188	Es7H_417820188	A	G
		417859450	Es7H_417859450	T	C
		420714149	Es7H_420714149	G	A
		422648570	Es7H_422648570	T	G
		423992930	Es7H_423992930	C	G
		423998370	Es7H_423998370	G	A
		428791084	Es7H_428791084	C	T
		433585503	Es7H_433585503	C	A
		436089573	Es7H_436089573	T	C
		436091794	Es7H_436091794	G	A
		436380001	Es7H_436380001	C	T
		436380327	Es7H_436380327	A	G
		436380994	Es7H_436380994	T	C
		436394974	Es7H_436394974	T	G
		436401466	Es7H_436401466	T	C
		436401574	Es7H_436401574	G	T
		436402849	Es7H_436402849	T	C
		436410806	Es7H_436410806	T	A
		436416854	Es7H_436416854	A	G
		436417087	Es7H_436417087	G	C
		436417211	Es7H_436417211	A	G
		436418511	Es7H_436418511	G	C
		436418720	Es7H_436418720	C	T
		436425426	Es7H_436425426	A	G
		436425576	Es7H_436425576	G	A
		470682900	Es7H_470682900	A	G
		470684258	Es7H_470684258	C	T
		470686960	Es7H_470686960	C	T
EsSt Subgenome	Es1St	4252112	Es1St_4252112	G	T
		4252651	Es1St_4252651	C	T
		4254154	Es1St_4254154	C	A
		4254262	Es1St_4254262	A	G
		6541847	Es1St_6541847	C	T
	Es2St	23588804	Es2St_23588804	C	T
		26654924	Es2St_26654924	C	G
		29086625	Es2St_29086625	T	G
		59433410	Es2St_59433410	T	A
		59466787	Es2St_59466787	A	G
		93230253	Es2St_93230253	C	T
		351085070	Es2St_351085070	A	T
		373302575	Es2St_373302575	G	A
		419534211	Es2St_419534211	T	A
		444838588	Es2St_444838588	T	C
		447858961	Es2St_447858961	C	T
		482032373	Es2St_482032373	T	A
		482032535	Es2St_482032535	A	G
	Es3St	5248694	Es3St_5248694	G	A
		8862147	Es3St_8862147	A	T
		32137007	Es3St_32137007	G	C
		36492824	Es3St_36492824	A	T
		44272984	Es3St_44272984	A	C
		44273383	Es3St_44273383	C	A
		44280002	Es3St_44280002	T	C
		44284107	Es3St_44284107	G	A
		44285263	Es3St_44285263	G	A
		49327884	Es3St_49327884	T	C
		63781223	Es3St_63781223	T	C
		68725813	Es3St_68725813	C	A
		68726104	Es3St_68726104	G	A
		183411830	Es3St_183411830	C	A
		193423410	Es3St_193423410	T	A
		416138978	Es3St_416138978	C	G
		416139085	Es3St_416139085	G	T
		416140435	Es3St_416140435	A	T
		429037609	Es3St_429037609	C	G
	Es4St	5801416	Es4St_5801416	C	T
		8175058	Es4St_8175058	T	G
		29977101	Es4St_29977101	T	A
		37281559	Es4St_37281559	C	T
		61847552	Es4St_61847552	T	A
		332905354	Es4St_332905354	C	G
		359198064	Es4St_359198064	T	C
	Es5St	26005477	Es5St_26005477	G	A
		27632576	Es5St_27632576	C	G
		32791946	Es5St_32791946	G	A
		67286670	Es5St_67286670	G	A
		67463810	Es5St_67463810	A	C
		84156664	Es5St_84156664	G	T
		84156783	Es5St_84156783	T	G
		84157020	Es5St_84157020	C	T
		84157171	Es5St_84157171	G	C
		84157382	Es5St_84157382	C	T
		88431852	Es5St_88431852	C	A
		88432007	Es5St_88432007	G	A
		88459912	Es5St_88459912	A	G
		88460091	Es5St_88460091	G	A
		93324266	Es5St_93324266	G	A
		93325044	Es5St_93325044	G	A
		108042483	Es5St_108042483	C	T
		114522493	Es5St_114522493	T	A
		120526349	Es5St_120526349	T	C
		130255937	Es5St_130255937	A	C
		136778195	Es5St_136778195	C	T
		183738858	Es5St_183738858	C	T
		202176545	Es5St_202176545	C	T
		219630782	Es5St_219630782	G	A
		279701992	Es5St_279701992	C	T
		418455280	Es5St_418455280	C	T
		426198869	Es5St_426198869	A	G
		426199927	Es5St_426199927	A	G
		426933721	Es5St_426933721	C	T
		429659992	Es5St_429659992	T	C
		438911035	Es5St_438911035	T	G
	Es6St	19696309	Es6St_19696309	A	G
		19697927	Es6St_19697927	C	T
		51536659	Es6St_51536659	C	T
		306970826	Es6St_306970826	G	A
		306971115	Es6St_306971115	C	T
		328603415	Es6St_328603415	A	G
		339973141	Es6St_339973141	T	C
		339978444	Es6St_339978444	T	C
		345151707	Es6St_345151707	T	G
		353579067	Es6St_353579067	C	A
		363358907	Es6St_363358907	T	C
		368600566	Es6St_368600566	G	T
		381408141	Es6St_381408141	C	T
	Es7St	719860	Es7St_719860	C	T
		5907853	Es7St_5907853	G	A
		5910217	Es7St_5910217	C	A
		7886294	Es7St_7886294	A	T
		13109450	Es7St_13109450	T	C
		20075622	Es7St_20075622	A	C
		44873704	Es7St_44873704	C	T
		48278521	Es7St_48278521	T	A
		48279485	Es7St_48279485	C	T
		80868983	Es7St_80868983	T	G
		81296807	Es7St_81296807	A	G
		81297031	Es7St_81297031	C	T
		103072341	Es7St_103072341	T	C
		103104427	Es7St_103104427	G	A
		113925072	Es7St_113925072	G	A
		122289419	Es7St_122289419	C	T
		197789453	Es7St_197789453	T	A
		338596222	Es7St_338596222	G	T
		349781871	Es7St_349781871	C	T
		407580845	Es7St_407580845	T	G
		413646744	Es7St_413646744	T	C
		428081692	Es7St_428081692	A	G
		441436194	Es7St_441436194	G	A
		459692084	Es7St_459692084	T	A
