# Supplementary material for: An initial exploration of core collection construction and DNA fingerprinting in Elymus sibiricus L. using SNP markers
Source: Front Plant Sci. 2025 Feb 7;16:1534085. doi: 10.3389/fpls.2025.1534085 (PMC11844813; doi:10.3389/fpls.2025.1534085)
Supplement: Supplementary file 15 [file Table8.xlsx]

## Sheet: Supplementary Table 8
Supplementary Table 8 The Assessment of Genetic Diversity for Two Sets of SNP Locus Combinations
Index		Observed allele number	Expected allele number	Observed heterozygous number	Expected heterozygous number	Nei diversity index	Shnnon Wiener index	Polymorphysm information content	Average MAF
Combinations	290 SNP loci	580	560.41	143.544	139.829	140.61	195.791	106.091	0.415
	338 SNP loci	3374	3268.56	817.089	815.646	820.202	1141.21	618.299	0.420714
