# Supplementary material for: An initial exploration of core collection construction and DNA fingerprinting in Elymus sibiricus L. using SNP markers
Source: Front Plant Sci. 2025 Feb 7;16:1534085. doi: 10.3389/fpls.2025.1534085 (PMC11844813; doi:10.3389/fpls.2025.1534085)
Supplement: Supplementary file 16 [file Table9.xlsx]

## Sheet: Supplementary Table 9
Supplementary Table 9 The Information of 338 SNP Loci
Chrom		Position	SNP_ID	Ref	Alt
EsH Subgenome	Es1H	6278198	Es1H_6278198	T	C
		12609528	Es1H_12609528	T	A
		24862030	Es1H_24862030	T	C
		56671984	Es1H_56671984	T	C
		70866468	Es1H_70866468	G	A
		81735131	Es1H_81735131	G	C
		132866765	Es1H_132866765	A	C
		153514070	Es1H_153514070	A	C
		156468519	Es1H_156468519	A	G
		173176523	Es1H_173176523	A	G
		174728916	Es1H_174728916	A	C
		201528927	Es1H_201528927	C	T
		201743567	Es1H_201743567	C	A
		221567905	Es1H_221567905	C	G
		307990169	Es1H_307990169	C	T
		312791119	Es1H_312791119	G	A
		319496200	Es1H_319496200	T	C
		319550396	Es1H_319550396	G	A
		319565522	Es1H_319565522	G	T
		319567436	Es1H_319567436	C	A
		319598846	Es1H_319598846	T	C
		319604536	Es1H_319604536	T	G
		352565521	Es1H_352565521	C	T
		362128583	Es1H_362128583	A	G
		362134829	Es1H_362134829	G	C
		371823720	Es1H_371823720	A	C
	Es2H	23941183	Es2H_23941183	A	G
		35621888	Es2H_35621888	G	T
		40333638	Es2H_40333638	T	C
		57753403	Es2H_57753403	G	A
		68232495	Es2H_68232495	G	T
		104882287	Es2H_104882287	A	G
		114221534	Es2H_114221534	T	C
		130270434	Es2H_130270434	G	A
		158859239	Es2H_158859239	T	C
		180953878	Es2H_180953878	A	G
		204949474	Es2H_204949474	A	G
		209354626	Es2H_209354626	T	A
		244714754	Es2H_244714754	C	T
		259732620	Es2H_259732620	T	A
		330554410	Es2H_330554410	C	T
		334352473	Es2H_334352473	C	T
		334577249	Es2H_334577249	G	A
		335024692	Es2H_335024692	G	A
		335613156	Es2H_335613156	C	T
		338085547	Es2H_338085547	C	T
		404788238	Es2H_404788238	G	C
		455403141	Es2H_455403141	T	C
		460222301	Es2H_460222301	A	G
		478025773	Es2H_478025773	T	C
	Es3H	29890376	Es3H_29890376	T	G
		29904843	Es3H_29904843	A	T
		41359484	Es3H_41359484	T	G
		44331608	Es3H_44331608	C	T
		44872954	Es3H_44872954	G	T
		68085548	Es3H_68085548	C	T
		100328881	Es3H_100328881	G	A
		115110106	Es3H_115110106	C	T
		119757237	Es3H_119757237	G	C
		135482478	Es3H_135482478	A	C
		165724898	Es3H_165724898	G	A
		166933909	Es3H_166933909	A	G
		209000531	Es3H_209000531	A	C
		228193785	Es3H_228193785	A	C
		230257470	Es3H_230257470	G	A
		243208887	Es3H_243208887	G	A
		272202078	Es3H_272202078	G	A
		291457213	Es3H_291457213	T	G
		344408896	Es3H_344408896	G	C
		352554245	Es3H_352554245	T	C
		367707912	Es3H_367707912	A	G
		381961281	Es3H_381961281	G	T
		410080401	Es3H_410080401	G	C
		418100727	Es3H_418100727	G	T
		422766658	Es3H_422766658	C	G
		434153546	Es3H_434153546	C	T
		448349309	Es3H_448349309	A	C
		458400342	Es3H_458400342	A	G
		458401061	Es3H_458401061	C	T
	Es4H	34966764	Es4H_34966764	T	A
		40101870	Es4H_40101870	C	T
		41274249	Es4H_41274249	G	A
		44747659	Es4H_44747659	G	A
		47046871	Es4H_47046871	A	G
		109659708	Es4H_109659708	T	C
		160240273	Es4H_160240273	T	C
		165892297	Es4H_165892297	T	A
		210382046	Es4H_210382046	T	C
		226512647	Es4H_226512647	T	C
		239041920	Es4H_239041920	G	C
		242595225	Es4H_242595225	C	T
		245880521	Es4H_245880521	A	T
		249282915	Es4H_249282915	C	T
		273507190	Es4H_273507190	C	T
		282857126	Es4H_282857126	G	A
		354142694	Es4H_354142694	G	A
		357891795	Es4H_357891795	G	A
		370978179	Es4H_370978179	G	A
	Es5H	17123664	Es5H_17123664	A	C
		17138594	Es5H_17138594	C	T
		41444160	Es5H_41444160	T	A
		74000373	Es5H_74000373	G	A
		169008801	Es5H_169008801	C	T
		184990996	Es5H_184990996	G	C
		202190177	Es5H_202190177	C	T
		220164082	Es5H_220164082	C	T
		230625353	Es5H_230625353	C	T
		239270325	Es5H_239270325	G	A
		287715536	Es5H_287715536	T	C
		291451925	Es5H_291451925	T	C
		305792219	Es5H_305792219	C	T
		343848808	Es5H_343848808	T	A
		389189701	Es5H_389189701	G	A
		428464050	Es5H_428464050	G	A
		429371423	Es5H_429371423	G	T
		453918979	Es5H_453918979	C	T
	Es6H	887369	Es6H_887369	C	G
		20626954	Es6H_20626954	G	A
		51934369	Es6H_51934369	G	A
		65888999	Es6H_65888999	G	A
		69565873	Es6H_69565873	G	A
		84258734	Es6H_84258734	A	G
		170114138	Es6H_170114138	G	A
		179549592	Es6H_179549592	G	A
		238304829	Es6H_238304829	G	T
		238645153	Es6H_238645153	C	T
		252481651	Es6H_252481651	C	T
		263801130	Es6H_263801130	T	C
		266794971	Es6H_266794971	G	A
		311749169	Es6H_311749169	C	T
		326639790	Es6H_326639790	A	T
		330516162	Es6H_330516162	G	A
		366951263	Es6H_366951263	G	A
		370028545	Es6H_370028545	A	C
	Es7H	16594397	Es7H_16594397	C	A
		18254392	Es7H_18254392	G	A
		19345630	Es7H_19345630	A	G
		54787184	Es7H_54787184	G	T
		60112129	Es7H_60112129	G	T
		60253184	Es7H_60253184	G	C
		68470950	Es7H_68470950	G	C
		85947727	Es7H_85947727	C	T
		109055426	Es7H_109055426	G	A
		213225410	Es7H_213225410	G	A
		222170408	Es7H_222170408	A	G
		228206327	Es7H_228206327	C	A
		232137070	Es7H_232137070	C	T
		248559473	Es7H_248559473	T	C
		249400935	Es7H_249400935	T	G
		260458234	Es7H_260458234	A	C
		312912829	Es7H_312912829	G	C
		340215607	Es7H_340215607	C	G
		350387409	Es7H_350387409	T	G
		365199784	Es7H_365199784	G	A
		367757710	Es7H_367757710	G	A
		387340627	Es7H_387340627	G	T
		423997354	Es7H_423997354	T	A
		428899093	Es7H_428899093	G	C
		433376674	Es7H_433376674	G	A
		436417324	Es7H_436417324	C	T
		449632733	Es7H_449632733	T	G
EsSt Subgenome	Es1St	1724649	Es1St_1724649	G	A
	Es2St	14439055	Es2St_14439055	G	A
		32663569	Es2St_32663569	G	C
		43829226	Es2St_43829226	C	T
		57369500	Es2St_57369500	G	A
		83667180	Es2St_83667180	G	A
		87256635	Es2St_87256635	A	T
		93689522	Es2St_93689522	T	C
		132433083	Es2St_132433083	G	C
		137792891	Es2St_137792891	T	C
		140822778	Es2St_140822778	C	T
		190281010	Es2St_190281010	A	G
		212136926	Es2St_212136926	T	C
		219972196	Es2St_219972196	A	T
		233459468	Es2St_233459468	T	C
		252743732	Es2St_252743732	T	C
		259645839	Es2St_259645839	G	A
		272748805	Es2St_272748805	G	C
		272917294	Es2St_272917294	A	G
		273973699	Es2St_273973699	C	T
		284201086	Es2St_284201086	A	T
		287435845	Es2St_287435845	A	G
		298383579	Es2St_298383579	G	A
		302480252	Es2St_302480252	T	G
		329537116	Es2St_329537116	C	T
		333245977	Es2St_333245977	A	T
		333580808	Es2St_333580808	A	G
		351599281	Es2St_351599281	G	A
		389831157	Es2St_389831157	T	G
		399081252	Es2St_399081252	C	T
		407143382	Es2St_407143382	G	A
		408861227	Es2St_408861227	C	T
		416736089	Es2St_416736089	G	C
		425486576	Es2St_425486576	G	A
		432668147	Es2St_432668147	C	T
		433118844	Es2St_433118844	T	G
		438328753	Es2St_438328753	G	T
		450673287	Es2St_450673287	A	G
		482032850	Es2St_482032850	T	C
		484923585	Es2St_484923585	T	C
	Es3St	44288875	Es3St_44288875	G	A
		49329108	Es3St_49329108	G	A
		51881941	Es3St_51881941	G	A
		99628970	Es3St_99628970	T	C
		113720135	Es3St_113720135	C	G
		124760349	Es3St_124760349	G	A
		134285165	Es3St_134285165	G	A
		145117391	Es3St_145117391	C	T
		146809569	Es3St_146809569	T	C
		166527722	Es3St_166527722	A	T
		177452987	Es3St_177452987	G	A
		184060653	Es3St_184060653	C	T
		196933792	Es3St_196933792	C	T
		259833345	Es3St_259833345	T	G
		267653081	Es3St_267653081	G	A
		362362865	Es3St_362362865	G	A
		372073834	Es3St_372073834	G	A
		393344293	Es3St_393344293	G	A
		417610107	Es3St_417610107	C	T
		424635754	Es3St_424635754	T	C
		429717598	Es3St_429717598	G	A
		430946618	Es3St_430946618	C	G
		435208626	Es3St_435208626	G	T
	Es4St	19230842	Es4St_19230842	A	G
		20502999	Es4St_20502999	T	C
		37394223	Es4St_37394223	G	A
		45624779	Es4St_45624779	A	G
		45679880	Es4St_45679880	T	C
		115675995	Es4St_115675995	G	A
		138049920	Es4St_138049920	T	G
		159378430	Es4St_159378430	C	T
		211945812	Es4St_211945812	C	T
		237722910	Es4St_237722910	G	T
		264021278	Es4St_264021278	A	G
		294788424	Es4St_294788424	G	A
		307445762	Es4St_307445762	T	C
		312283058	Es4St_312283058	A	G
		322048913	Es4St_322048913	G	A
		338211173	Es4St_338211173	G	T
		358867245	Es4St_358867245	A	G
	Es5St	1811497	Es5St_1811497	T	C
		25825726	Es5St_25825726	A	C
		39547720	Es5St_39547720	T	C
		43617561	Es5St_43617561	T	C
		60489515	Es5St_60489515	C	T
		64963482	Es5St_64963482	A	G
		68134580	Es5St_68134580	A	G
		119987703	Es5St_119987703	T	C
		129440470	Es5St_129440470	C	T
		137262876	Es5St_137262876	A	G
		164340727	Es5St_164340727	G	A
		173123775	Es5St_173123775	T	A
		180057177	Es5St_180057177	T	A
		181975631	Es5St_181975631	C	A
		184133547	Es5St_184133547	A	T
		192894518	Es5St_192894518	T	C
		197899015	Es5St_197899015	C	T
		200829134	Es5St_200829134	A	G
		212780206	Es5St_212780206	C	T
		231600936	Es5St_231600936	A	G
		234415137	Es5St_234415137	A	G
		239685340	Es5St_239685340	G	A
		253447001	Es5St_253447001	G	A
		264630296	Es5St_264630296	A	G
		288852851	Es5St_288852851	C	G
		347468597	Es5St_347468597	A	G
		382837054	Es5St_382837054	A	C
		399666865	Es5St_399666865	G	A
		440390026	Es5St_440390026	T	C
	Es6St	22148876	Es6St_22148876	A	G
		24525542	Es6St_24525542	T	G
		80430026	Es6St_80430026	T	C
		98353570	Es6St_98353570	C	G
		98395245	Es6St_98395245	T	C
		117745934	Es6St_117745934	T	C
		252010496	Es6St_252010496	T	A
		256825768	Es6St_256825768	C	G
		267153695	Es6St_267153695	G	C
		271079343	Es6St_271079343	C	T
		280304849	Es6St_280304849	T	G
		293038834	Es6St_293038834	G	T
		296802698	Es6St_296802698	G	A
		317568156	Es6St_317568156	G	T
		318084876	Es6St_318084876	A	T
		321898301	Es6St_321898301	T	A
		339998344	Es6St_339998344	T	A
		349753974	Es6St_349753974	C	A
		368600566	Es6St_368600566	G	T
		372347153	Es6St_372347153	C	T
	Es7St	13098911	Es7St_13098911	C	T
		26782999	Es7St_26782999	C	A
		35603291	Es7St_35603291	G	A
		44873704	Es7St_44873704	C	T
		47417324	Es7St_47417324	A	G
		54164212	Es7St_54164212	G	A
		55401078	Es7St_55401078	G	A
		55492350	Es7St_55492350	C	T
		64367863	Es7St_64367863	C	T
		72239025	Es7St_72239025	G	A
		72833506	Es7St_72833506	G	A
		78460391	Es7St_78460391	C	T
		106237657	Es7St_106237657	C	T
		113181033	Es7St_113181033	T	C
		117047068	Es7St_117047068	G	A
		121459352	Es7St_121459352	C	T
		131624326	Es7St_131624326	G	A
		131643117	Es7St_131643117	A	C
		151929960	Es7St_151929960	T	C
		161456007	Es7St_161456007	T	C
		162024372	Es7St_162024372	C	T
		185923626	Es7St_185923626	T	G
		192629606	Es7St_192629606	C	A
		210213130	Es7St_210213130	T	C
		218777568	Es7St_218777568	T	C
		244362149	Es7St_244362149	G	C
		260137623	Es7St_260137623	G	A
		266221794	Es7St_266221794	C	T
		267545179	Es7St_267545179	C	A
		280943911	Es7St_280943911	C	A
		288918484	Es7St_288918484	G	C
		300590478	Es7St_300590478	A	G
		322866778	Es7St_322866778	A	G
		330222237	Es7St_330222237	C	T
		338145972	Es7St_338145972	A	T
		366693776	Es7St_366693776	C	A
		378396245	Es7St_378396245	G	A
		380756437	Es7St_380756437	A	C
		385319913	Es7St_385319913	G	A
		388968539	Es7St_388968539	C	T
		389900553	Es7St_389900553	T	A
		390445000	Es7St_390445000	G	A
		414829581	Es7St_414829581	T	A
		414836011	Es7St_414836011	G	A
		414956316	Es7St_414956316	C	T
		428081692	Es7St_428081692	A	G
		431499611	Es7St_431499611	C	T
		440936591	Es7St_440936591	G	A
