# Supplementary material for: An initial exploration of core collection construction and DNA fingerprinting in Elymus sibiricus L. using SNP markers
Source: Front Plant Sci. 2025 Feb 7;16:1534085. doi: 10.3389/fpls.2025.1534085 (PMC11844813; doi:10.3389/fpls.2025.1534085)
Supplement: Supplementary file 17 [file Table10.xlsx]

## Sheet: Supplementary Table 10
Supplementary Table 10 Primer Information for KASP Markers of 31 Core SNP Loci
Primer name	Name of 52 core SNPs	Chromosome	position	Ref	Alt	Primer_AlleleX	Primer_AlleleY	Primer_Common
KASP-SNP1	Es-2	Es1H	151369718	C	G	GAAGGTGACCAAGTTCATGCTTATTGAAAGGGACAGCGTGCAAC	GAAGGTCGGAGTCAACGGATTTATTGAAAGGGACAGCGTGCAAG	TGTACGACATACGTCGTCGATGGAG
KASP-SNP2	Es-4	Es1H	368738668	T	G	GAAGGTGACCAAGTTCATGCTTGTAKAASGAATCRGTTATGCATT	GAAGGTCGGAGTCAACGGATTTGTAKAASGAATCRGTTATGCATG	TGCATGATGYCGAACAGAGAGAA
KASP-SNP5	Es-5	Es2H	27018962	C	A	GAAGGTGACCAAGTTCATGCTCGGTGGCCAAACGCGTATC	GAAGGTCGGAGTCAACGGATTCGGTGGCCAAACGCGTATA	ATGGACATTGACGAGGCTTGAAGT
KASP-SNP6	Es-6	Es2H	189406968	C	T	GAAGGTGACCAAGTTCATGCTCAAGGTAATATAGTGTTCTTAAAAAACATC	GAAGGTCGGAGTCAACGGATTCAAGGTAATATAGTGTTCTTAAAAAACATT	ACAGTCTGGGTAAAACAATTAGCGT
KASP-SNP7	Es-7	Es2H	332856077	A	G	GAAGGTGACCAAGTTCATGCTGCTAACAACTCAAACCGTCCTCCA	GAAGGTCGGAGTCAACGGATTCTAACAACTCAAACCGTCCTCCG	CTTTGAAATTCGTGTTTTTTTCATTTCC
KASP-SNP8	Es-8	Es2H	442576323	C	G	GAAGGTGACCAAGTTCATGCTTTTGTTTTGCTTGCATGTGTGTC	GAAGGTCGGAGTCAACGGATTTTTGTTTTGCTTGCATGTGTGTG	CAGGAGAGCAACAACATGTGATCAT
KASP-SNP10	Es-9	Es3H	18510385	T	A	GAAGGTGACCAAGTTCATGCTKGCATGCTAACTCCATCTAAAAGT	GAAGGTCGGAGTCAACGGATTKGCATGCTAACTCCATCTAAAAGA	TTTCTGGGTATTGAAGTCATGAAATT
KASP-SNP11	Es-11	Es3H	44159550	C	A	GAAGGTGACCAAGTTCATGCTCACTCACGCCATGCAGTGGACC	GAAGGTCGGAGTCAACGGATTCACTCACGCCATGCAGTGGACA	AGCTGTGTCTTGTGGCCTCGARGT
KASP-SNP14	Es-13	Es4H	1322297	A	G	GAAGGTGACCAAGTTCATGCTGAATGCATTAACTTTTAGCTCCTGA	GAAGGTCGGAGTCAACGGATTAATGCATTAACTTTTAGCTCCTGG	ATAAGCMAACTAATTTAAAAAAGGTC
KASP-SNP15	Es-14	Es4H	56665546	G	A	GAAGGTGACCAAGTTCATGCTTATTTTTGTCCACTGATCCTATACTAG	GAAGGTCGGAGTCAACGGATTTATTTTTGTCCACTGATCCTATACTAA	CTTCCGCTTTCTCTATGCTTGT
KASP-SNP16	Es-15	Es4H	147223205	G	A	GAAGGTGACCAAGTTCATGCTGCTTTCACARACGGATCCCCTG	GAAGGTCGGAGTCAACGGATTGCTTTCACARACGGATCCCCTA	GGGATAGGGGATCTCAAGCGAAGTT
KASP-SNP17	Es-16	Es4H	203852028	T	A	GAAGGTGACCAAGTTCATGCTTTCAGTTCCAAAGGACAGAAATGACT	GAAGGTCGGAGTCAACGGATTTCAGTTCCAAAGGACAGAAATGACA	AAACTTCCGGGTCTAACTTTCCTGA
KASP-SNP20	Es-20	Es5H	76547989	A	G	GAAGGTGACCAAGTTCATGCTCGTACTGGAGAAGAAAGATACSAA	GAAGGTCGGAGTCAACGGATTCGTACTGGAGAAGAAAGATACSAG	CGGATCAGGACGGAGTTATACTGTT
KASP-SNP26	Es-21	Es7H	46465420	C	A	GAAGGTGACCAAGTTCATGCTCATGTATGATCTTTTGATTAGGTTTCATC	GAAGGTCGGAGTCAACGGATTCATGTATGATCTTTTGATTAGGTTTCATA	CGCGGAGTTTCAACAYGGTAATA
KASP-SNP27	Es-22	Es7H	131252857	A	T	GAAGGTGACCAAGTTCATGCTCGGTAACTGGCTTCGCATAGTA	GAAGGTCGGAGTCAACGGATTCGGTAACTGGCTTCGCATAGTT	ATTTTACTGATGCAAGATGCTCYCT
KASP-SNP28	Es-23	Es7H	312478825	G	A	GAAGGTGACCAAGTTCATGCTCGTAAGGTGAATAATAAAAGAGGGATG	GAAGGTCGGAGTCAACGGATTACGTAAGGTGAATAATAAAAGAGGGATA	TTCCATCTCCAGGACTTCAATCAA
KASP-SNP29	Es-24	Es7H	436380001	T	C	GAAGGTGACCAAGTTCATGCTTTTGGCGTGGGARCAACCCT	GAAGGTCGGAGTCAACGGATTTGGCGTGGGARCAACCCC	GGTGTAGAAGTTGGCGTCCCACTCC
KASP-SNP3	Es-25	Es1St	4252112	G	T	GAAGGTGACCAAGTTCATGCTAAATTTACTATGATATGGAYTGTAAAACG	GAAGGTCGGAGTCAACGGATTGAAATTTACTATGATATGGAYTGTAAAACT	ATTYTAAGSMAAAAWGGAATT
KASP-SNP4	Es-26	Es1St	4254262	A	G	GAAGGTGACCAAGTTCATGCTAAYTTACAARAATCATGCCCAGA	GAAGGTCGGAGTCAACGGATTAYTTACAARAATCATGCCCAGG	TATGCRGCAACRTCAATAGGTAA
KASP-SNP9	Es-30	Es2St	373302575	G	A	GAAGGTGACCAAGTTCATGCTGGTTCTTTCTRCATTTGTTCCG	GAAGGTCGGAGTCAACGGATTGGGTTCTTTCTRCATTTGTTCCA	AACATCGGGAGAACAACAGAAGC
KASP-SNP12	Es-34	Es3St	68726104	G	A	GAAGGTGACCAAGTTCATGCTATAGTGCCAAGCCCAAAAGTCCGG	GAAGGTCGGAGTCAACGGATTATAGTGCCAAGCCCAAAAGTCCGA	ATCCCGYTRTGCAMCCAGAAC
KASP-SNP13	Es-35	Es3St	193423410	A	T	GAAGGTGACCAAGTTCATGCTAAATATTACCTCAGCATTCCTTCTCA	GAAGGTCGGAGTCAACGGATTCAAATATTACCTCAGCATTCCTTCTCT	CAATAATTGCCAAATTTCCATTTCA
KASP-SNP18	Es-37	Es4St	8175058	C	A	GAAGGTGACCAAGTTCATGCTTCTGATTTGCAGGATTAGGGAGC	GAAGGTCGGAGTCAACGGATTTTCTGATTTGCAGGATTAGGGAGA	TGTCATGAAATGAAATCACACCTGAA
KASP-SNP19	Es-40	Es4St	359198064	A	G	GAAGGTGACCAAGTTCATGCTGTCAAATCTAGCCRTTTGGAACTCA	GAAGGTCGGAGTCAACGGATTGTCAAATCTAGCCRTTTGGAACTCG	CCTGYTGGTAGGAACCGAGGAAAG
KASP-SNP21	Es-41	Es5St	67286670	G	A	GAAGGTGACCAAGTTCATGCTTGTGCACCATCCTCCGGCAGTCG	GAAGGTCGGAGTCAACGGATTTGTGCACCATCCTCCGGCAGTCA	CCGGAATGTTGAGAGACTGGGCGTGG
KASP-SNP22	Es-42	Es5St	108042483	C	T	GAAGGTGACCAAGTTCATGCTCGACGAGATCTAAACCGTGGC	GAAGGTCGGAGTCAACGGATTCCGACGAGATCTAAACCGTGGT	GCTTGATGAGTGAGAACCGGGC
KASP-SNP23	Es-44	Es5St	429659992	G	A	GAAGGTGACCAAGTTCATGCTAAGGTTAGCACAACATTTYCMAAAG	GAAGGTCGGAGTCAACGGATTAAGGTTAGCACAACATTTYCMAAAA	AGAGCTGAGGASCACCAGTATTTG
KASP-SNP24	Es-47	Es6St	306971115	T	C	GAAGGTGACCAAGTTCATGCTACCTTTAACTGCAGCACATATGTCATCT	GAAGGTCGGAGTCAACGGATTCCTTTAACTGCAGCACATATGTCATCC	GRGCCAGATGGATTTCCAGCTTTAT
KASP-SNP25	Es-48	Es6St	381408141	T	C	GAAGGTGACCAAGTTCATGCTYAGTGTCCACTRCATAAGAGTTCAT	GAAGGTCGGAGTCAACGGATTYAGTGTCCACTRCATAAGAGTTCAC	GGCARCTGATGCCTTATCCAGA
KASP-SNP30	Es-49	Es7St	20075622	A	C	GAAGGTGACCAAGTTCATGCTCTGGGGTGTTTCTCTTCATGGCA	GAAGGTCGGAGTCAACGGATTCTGGGGTGTTTCTCTTCATGGCC	AGCTGCTGCGTCACACGTGAACTAC
KASP-SNP31	Es-50	Es7St	122289419	T	C	GAAGGTGACCAAGTTCATGCTATCTTTTTTCAATTCATGAACT	GAAGGTCGGAGTCAACGGATTATCTTTTTTCAATTCATGAACC	AATTTRGAAAAATTTCATAGATTT
