# Supplementary material for: An initial exploration of core collection construction and DNA fingerprinting in Elymus sibiricus L. using SNP markers
Source: Front Plant Sci. 2025 Feb 7;16:1534085. doi: 10.3389/fpls.2025.1534085 (PMC11844813; doi:10.3389/fpls.2025.1534085)
Supplement: Supplementary file 18 [file Table11.xlsx]

## Sheet: Supplementary Table 11
Supplementary Table 11 Genetic Distance of 60 E.sibiricus Germplasms Based on 31 KASP Primers
Name of Samples	NW-test1	QTP-test6	NW-test4	NC-test3	NW-test7	NE-test8	NE-test2	NC-test9	SAG-XJ18003	QTP-test8	NW-test5	SAG-NM18037	NW-test8	NE-test9	QTP-test9	NC-test10	NW-test2	SAG-NM18009	PI598777	NC-test4	NW-test9	NE-test10	SAG-QH18002	NC-test11	SAG-XJ18007	NE-test3	QTP-test4	NC-test5	NW-test10	NE-test11	QTP-test10	NC-test12	NW-test3	NE-test4	QTP-test5	NC-test6	PI610862	PI598775	QTP-test11	QTP-test2	NE-test5	SAG-SC18020	QTP-test1	PI598789	QTP-test3	SAG-NM18006	SAG-SC18001	NE-test6	SAG-NM18004
NW-test1	0
QTP-test6	0.533333	0
NW-test4	0.294118	0.473684	0
NC-test3	0.266667	0.444444	0.470588	0
NW-test7	0.125	0.666667	0.4	0.294118	0
NE-test8	0.384615	0.428571	0.466667	0.133333	0.375	0
NE-test2	0.357143	0.294118	0.466667	0.428571	0.6	0.461538	0
NC-test9	0.615385	0.25	0.538462	0.166667	0.533333	0.230769	0.4	0
SAG-XJ18003	0.277778	0.6	0.222222	0.352941	0.222222	0.285714	0.428571	0.5	0
QTP-test8	0.470588	0.263158	0.470588	0.235294	0.444444	0.285714	0.388889	0	0.388889	0
NW-test5	0.466667	0.421053	0.352941	0.4	0.5	0.357143	0.235294	0.266667	0.466667	0.277778	0
SAG-NM18037	0.166667	0.4	0.3	0.1875	0.157895	0.307692	0.470588	0.4375	0.105263	0.35	0.5	0
NW-test8	0.294118	0.533333	0.388889	0.266667	0.166667	0.4	0.642857	0.461538	0.235294	0.411765	0.466667	0.176471	0
NE-test9	0.285714	0.583333	0.384615	0.214286	0.25	0.384615	0.583333	0.5	0.3125	0.466667	0.5	0.133333	0.285714	0
QTP-test9	0.571429	0.263158	0.470588	0.333333	0.5	0.583333	0.333333	0.285714	0.533333	0.352941	0.352941	0.45	0.5	0.538462	0
NC-test10	0.25	0.421053	0.473684	0.0555556	0.333333	0.285714	0.384615	0.25	0.294118	0.25	0.470588	0.157895	0.1875	0.230769	0.352941	0
NW-test2	0.235294	0.411765	0.3	0.25	0.190476	0.466667	0.333333	0.357143	0.210526	0.352941	0.5	0.0952381	0.222222	0.25	0.352941	0.157895	0
SAG-NM18009	0.333333	0.736842	0.5	0.352941	0.421053	0.3125	0.411765	0.466667	0.4375	0.470588	0.315789	0.526316	0.6875	0.466667	0.666667	0.5	0.555556	0
PI598777	0.588235	0.190476	0.473684	0.4375	0.65	0.333333	0.222222	0.111111	0.470588	0.136364	0.2	0.5	0.555556	0.666667	0.368421	0.444444	0.55	0.473684	0
NC-test4	0.235294	0.4	0.294118	0.266667	0.222222	0.357143	0.461538	0.285714	0.166667	0.235294	0.333333	0.0526316	0.1875	0.2	0.4	0.176471	0.105263	0.533333	0.444444	0
NW-test9	0.176471	0.411765	0.277778	0.411765	0.238095	0.25	0.428571	0.428571	0.166667	0.315789	0.411765	0.166667	0.222222	0.4375	0.5	0.333333	0.263158	0.578947	0.4	0.111111	0
NE-test10	0.0714286	0.473684	0.222222	0.235294	0.25	0.285714	0.5625	0.533333	0.352941	0.5	0.470588	0.2	0.176471	0.3125	0.5	0.333333	0.315789	0.428571	0.55	0.3125	0.277778	0
SAG-QH18002	0.4	0.388889	0.444444	0.285714	0.352941	0.333333	0.4	0.1875	0.571429	0.0588235	0.222222	0.444444	0.466667	0.428571	0.352941	0.333333	0.375	0.368421	0.25	0.266667	0.294118	0.388889	0
NC-test11	0.214286	0.571429	0.375	0.266667	0.25	0.461538	0.307692	0.363636	0.1875	0.375	0.428571	0.1875	0.285714	0.230769	0.285714	0.2	0.176471	0.461538	0.4375	0.1875	0.25	0.285714	0.384615	0
SAG-XJ18007	0.222222	0.5	0.277778	0.277778	0.176471	0.230769	0.538462	0.363636	0.05	0.294118	0.533333	0.0555556	0.125	0.333333	0.6	0.222222	0.166667	0.5	0.5	0.117647	0.111111	0.25	0.5	0.25	0
NE-test3	0.3	0.333333	0.3	0.3	0.545455	0.222222	0.230769	0.166667	0.272727	0.133333	0	0.384615	0.636364	0.555556	0.454545	0.333333	0.454545	0.1	0	0.272727	0.272727	0.545455	0.1	0.3	0.3	0
QTP-test4	0.666667	0.4	0.526316	0.3125	0.526316	0.333333	0.444444	0.0555556	0.470588	0.0952381	0.25	0.5	0.529412	0.5	0.352941	0.375	0.470588	0.333333	0.136364	0.352941	0.5	0.555556	0.15	0.333333	0.5	0.0769231	0
NC-test5	0.1875	0.411765	0.411765	0.142857	0.352941	0.214286	0.428571	0.466667	0.333333	0.411765	0.333333	0.166667	0.411765	0.230769	0.411765	0.125	0.25	0.315789	0.526316	0.2	0.333333	0.277778	0.315789	0.307692	0.266667	0.3	0.473684	0
NW-test10	0.352941	0.470588	0.421053	0.4375	0.380952	0.294118	0.5625	0.4375	0.294118	0.352941	0.333333	0.294118	0.263158	0.428571	0.571429	0.352941	0.368421	0.611111	0.421053	0.235294	0.105263	0.388889	0.352941	0.333333	0.1875	0.272727	0.45	0.277778	0
NE-test11	0.357143	0.428571	0.3125	0.2	0.375	0.0714286	0.5	0.25	0.4	0.285714	0.285714	0.266667	0.428571	0.166667	0.538462	0.266667	0.375	0.333333	0.357143	0.266667	0.333333	0.266667	0.153846	0.466667	0.4	0.222222	0.333333	0.142857	0.411765	0
QTP-test10	0.545455	0.0909091	0.454545	0.222222	0.636364	0.4	0.333333	0.0909091	0.444444	0.2	0.454545	0.363636	0.454545	0.555556	0.0909091	0.3	0.363636	0.636364	0.25	0.4	0.545455	0.4	0.461538	0.333333	0.4	0.428571	0.25	0.384615	0.5	0.444444	0
NC-test12	0.384615	0.294118	0.529412	0.214286	0.375	0.307692	0.333333	0	0.357143	0	0.411765	0.235294	0.375	0.333333	0.411765	0.2	0.3125	0.529412	0.157895	0.153846	0.25	0.444444	0.166667	0.285714	0.285714	0.181818	0.117647	0.444444	0.375	0.307692	0.25	0
NW-test3	0.3125	0.611111	0.333333	0.4375	0.235294	0.307692	0.642857	0.307692	0.210526	0.294118	0.470588	0.35	0.2	0.428571	0.647059	0.444444	0.368421	0.555556	0.473684	0.1875	0.176471	0.473684	0.470588	0.333333	0.157895	0.3	0.470588	0.588235	0.1875	0.5	0.545455	0.352941	0
NE-test4	0.411765	0.578947	0.235294	0.470588	0.411765	0.333333	0.375	0.4375	0.3125	0.368421	0.3125	0.473684	0.466667	0.4	0.625	0.5625	0.4375	0.333333	0.315789	0.375	0.3125	0.294118	0.277778	0.307692	0.4375	0.25	0.3	0.5	0.4375	0.230769	0.545455	0.357143	0.375	0
QTP-test5	0.5	0.428571	0.4	0.375	0.421053	0.466667	0.333333	0.176471	0.3125	0.0555556	0.238095	0.35	0.352941	0.538462	0.277778	0.333333	0.333333	0.454545	0.190476	0.2	0.333333	0.45	0.2	0.230769	0.375	0.0909091	0.142857	0.5	0.45	0.4	0.333333	0.111111	0.368421	0.388889	0
NC-test6	0.266667	0.333333	0.3125	0.2	0.235294	0.384615	0.384615	0.307692	0.3125	0.1875	0.333333	0.1875	0.25	0.333333	0.4	0.2	0.1875	0.5	0.411765	0.142857	0.3125	0.235294	0.25	0.230769	0.2	0.444444	0.352941	0.294118	0.411765	0.307692	0.272727	0.25	0.266667	0.266667	0.294118	0
PI610862	0.4375	0.588235	0.333333	0.235294	0.4	0.333333	0.384615	0.5	0.277778	0.529412	0.375	0.315789	0.333333	0.4	0.375	0.263158	0.4	0.5	0.473684	0.444444	0.526316	0.315789	0.6	0.4	0.352941	0.5	0.529412	0.411765	0.578947	0.333333	0.4	0.466667	0.470588	0.4375	0.333333	0.352941	0
PI598775	0.307692	0.6	0.5	0.454545	0.538462	0.727273	0.466667	0.846154	0.461538	0.714286	0.533333	0.470588	0.615385	0.5	0.428571	0.461538	0.642857	0.4375	0.625	0.615385	0.666667	0.3125	0.714286	0.4	0.545455	0.625	0.75	0.428571	0.857143	0.583333	0.571429	0.666667	0.642857	0.642857	0.588235	0.363636	0.230769	0
QTP-test11	0.4	0.277778	0.526316	0.285714	0.294118	0.307692	0.533333	0.307692	0.266667	0.166667	0.5	0.210526	0.25	0.416667	0.333333	0.25	0.352941	0.705882	0.35	0.266667	0.235294	0.411765	0.315789	0.4	0.2	0.454545	0.368421	0.277778	0.25	0.384615	0.25	0.210526	0.411765	0.5625	0.333333	0.2	0.466667	0.615385	0
QTP-test2	0.571429	0.125	0.4375	0.363636	0.647059	0.333333	0.357143	0.214286	0.666667	0.333333	0.466667	0.4375	0.571429	0.727273	0.307692	0.384615	0.466667	0.5625	0.222222	0.538462	0.466667	0.3125	0.388889	0.5	0.583333	0.3	0.277778	0.375	0.529412	0.272727	0.166667	0.333333	0.8	0.4375	0.444444	0.461538	0.538462	0.583333	0.375	0
NE-test5	0.357143	0.5625	0.4	0.5	0.214286	0.636364	0.75	0.615385	0.461538	0.538462	0.533333	0.294118	0.428571	0.307692	0.4375	0.466667	0.333333	0.529412	0.6875	0.230769	0.428571	0.352941	0.470588	0.4	0.428571	0.625	0.6	0.411765	0.571429	0.363636	0.666667	0.6	0.411765	0.466667	0.5	0.357143	0.357143	0.307692	0.533333	0.6	0
SAG-SC18020	0.428571	0.375	0.5625	0.571429	0.333333	0.615385	0.4	0.461538	0.538462	0.333333	0.625	0.4375	0.5	0.454545	0.357143	0.466667	0.333333	0.75	0.529412	0.428571	0.428571	0.666667	0.4	0.5	0.583333	0.75	0.529412	0.571429	0.5625	0.538462	0.375	0.230769	0.416667	0.6	0.352941	0.357143	0.5625	0.642857	0.214286	0.583333	0.454545	0
QTP-test1	0.4375	0.333333	0.529412	0.176471	0.5	0.285714	0.307692	0.142857	0.5625	0.294118	0.533333	0.444444	0.411765	0.428571	0.25	0.222222	0.333333	0.5625	0.421053	0.375	0.411765	0.411765	0.4	0.214286	0.4375	0.5	0.352941	0.375	0.470588	0.384615	0.0909091	0.266667	0.4375	0.529412	0.411765	0.294118	0.473684	0.583333	0.4	0.230769	0.571429	0.4	0
PI598789	0.3125	0.428571	0.3125	0.428571	0.25	0.0909091	0.461538	0.5	0.235294	0.375	0.5	0.235294	0.3125	0.230769	0.6	0.4	0.3125	0.571429	0.4375	0.1875	0.0625	0.3125	0.285714	0.357143	0.25	0.4	0.5	0.375	0.3125	0.214286	0.7	0.333333	0.266667	0.153846	0.4	0.375	0.4375	0.583333	0.333333	0.5	0.307692	0.384615	0.466667	0
QTP-test3	0.5	0.555556	0.666667	0.461538	0.5	0.428571	0.5	0.533333	0.6	0.411765	0.588235	0.611111	0.529412	0.5	0.6	0.533333	0.588235	0.705882	0.5	0.571429	0.3125	0.5	0.352941	0.333333	0.538462	0.583333	0.526316	0.588235	0.368421	0.461538	0.6	0.294118	0.529412	0.533333	0.4	0.5	0.647059	0.8	0.470588	0.647059	0.785714	0.4	0.466667	0.357143	0
SAG-NM18006	0.25	0.529412	0.352941	0.0714286	0.235294	0.363636	0.285714	0.333333	0.352941	0.294118	0.4375	0.25	0.25	0.307692	0.444444	0.0625	0.117647	0.411765	0.5	0.25	0.375	0.222222	0.25	0.230769	0.25	0.454545	0.388889	0.333333	0.5	0.307692	0.363636	0.1875	0.411765	0.375	0.222222	0.125	0.176471	0.428571	0.411765	0.428571	0.4375	0.384615	0.25	0.411765	0.5	0
SAG-SC18001	0.625	0.285714	0.416667	0.4	0.615385	0.5	0.230769	0.0769231	0.444444	0.0769231	0.230769	0.5	0.5	0.444444	0.166667	0.4	0.363636	0.571429	0.2	0.333333	0.5	0.571429	0.266667	0.333333	0.5	0.222222	0.142857	0.538462	0.461538	0.4	0.1	0.142857	0.416667	0.416667	0.0666667	0.363636	0.4	0.7	0.384615	0.357143	0.636364	0.2	0.2	0.555556	0.428571	0.2	0
NE-test6	0.5625	0.47619	0.55	0.470588	0.444444	0.533333	0.352941	0.25	0.4375	0.157895	0.263158	0.428571	0.466667	0.5	0.368421	0.388889	0.388889	0.45	0.238095	0.3125	0.411765	0.578947	0.2	0.333333	0.5	0.181818	0.142857	0.388889	0.352941	0.466667	0.272727	0.117647	0.5	0.3	0.142857	0.25	0.470588	0.75	0.263158	0.4375	0.5625	0.352941	0.470588	0.5	0.470588	0.294118	0.142857	0
SAG-NM18004	0.384615	0.444444	0.444444	0.333333	0.611111	0.357143	0.266667	0.230769	0.4	0.3125	0.421053	0.5	0.5	0.692308	0.5	0.294118	0.444444	0.4	0.210526	0.5	0.470588	0.421053	0.388889	0.285714	0.4	0.2	0.294118	0.444444	0.470588	0.461538	0.25	0.315789	0.444444	0.266667	0.3	0.3125	0.352941	0.538462	0.473684	0.4	0.8125	0.571429	0.3125	0.571429	0.411765	0.294118	0.384615	0.277778	0
NC-test7	0.235294	0.352941	0.352941	0.235294	0.277778	0.230769	0.307692	0.333333	0.352941	0.352941	0.357143	0.222222	0.235294	0.285714	0.5	0.222222	0.235294	0.352941	0.352941	0.3125	0.333333	0.0588235	0.214286	0.230769	0.294118	0.4	0.375	0.1875	0.375	0.153846	0.3	0.214286	0.466667	0.294118	0.3125	0.125	0.333333	0.333333	0.333333	0.230769	0.5	0.5	0.333333	0.3125	0.357143	0.117647	0.333333	0.375	0.2
PI598781	0.363636	0.5625	0.642857	0.583333	0.5	0.454545	0.294118	0.428571	0.5	0.5	0.2	0.5625	0.538462	0.636364	0.6	0.5	0.533333	0.375	0.277778	0.5	0.428571	0.588235	0.533333	0.333333	0.545455	0.0909091	0.375	0.5	0.266667	0.583333	0.666667	0.5	0.428571	0.384615	0.411765	0.692308	0.5	0.615385	0.666667	0.5	0.583333	0.642857	0.538462	0.538462	0.529412	0.571429	0.461538	0.333333	0.375
SAG-NM18047	0.4	0.5	0.444444	0.133333	0.368421	0.214286	0.285714	0.230769	0.2	0.25	0.357143	0.235294	0.4	0.357143	0.333333	0.2	0.294118	0.25	0.294118	0.266667	0.4375	0.3125	0.3125	0.142857	0.285714	0.222222	0.222222	0.266667	0.529412	0.285714	0.2	0.214286	0.384615	0.235294	0.25	0.1875	0.25	0.416667	0.3125	0.357143	0.5	0.533333	0.25	0.357143	0.571429	0.2	0.363636	0.277778	0.2
NC-test1	0.142857	0.416667	0.307692	0.0833333	0.333333	0.0909091	0.363636	0.333333	0.307692	0.384615	0.3	0.142857	0.230769	0.285714	0.545455	0.0833333	0.285714	0.230769	0.428571	0.214286	0.214286	0.0666667	0.285714	0.272727	0.230769	0.285714	0.428571	0.0769231	0.357143	0.0833333	0.333333	0.181818	0.461538	0.357143	0.384615	0.230769	0.307692	0.363636	0.363636	0.307692	0.538462	0.636364	0.307692	0.307692	0.454545	0.0833333	0.444444	0.461538	0.2
NW-test6	0.3125	0.722222	0.333333	0.533333	0.277778	0.384615	0.692308	0.428571	0.235294	0.375	0.470588	0.4	0.266667	0.4	0.666667	0.5	0.421053	0.578947	0.578947	0.235294	0.222222	0.526316	0.473684	0.357143	0.222222	0.4	0.529412	0.555556	0.1875	0.461538	0.615385	0.411765	0	0.352941	0.421053	0.333333	0.470588	0.692308	0.444444	0.823529	0.368421	0.333333	0.5	0.266667	0.5625	0.444444	0.416667	0.444444	0.526316
NE-test7	0.454545	0.6	0.461538	0.416667	0.642857	0.333333	0.461538	0.333333	0.5	0.461538	0.571429	0.642857	0.727273	0.5	0.692308	0.461538	0.538462	0.4	0.466667	0.5	0.583333	0.6	0.4	0.5	0.6	0.333333	0.4	0.461538	0.642857	0.272727	0.5	0.461538	0.5	0.266667	0.571429	0.454545	0.5	0.727273	0.714286	0.5625	0.75	0.583333	0.416667	0.4	0.692308	0.333333	0.5	0.533333	0.285714
QTP-test7	0.5	0.230769	0.5	0.222222	0.555556	0.5	0.333333	0.181818	0.428571	0.181818	0.363636	0.363636	0.428571	0.5	0.2	0.222222	0.222222	0.6	0.333333	0.25	0.625	0.6	0.454545	0.375	0.375	0.3	0.25	0.333333	0.5	0.444444	0	0.3	0.5	0.636364	0.25	0.142857	0.285714	0.625	0.4	0.333333	0.555556	0.375	0.125	0.714286	0.8	0.125	0.181818	0.333333	0.444444
NC-test8	0.3125	0.3125	0.470588	0.2	0.4375	0.142857	0.357143	0.230769	0.3125	0.3125	0.411765	0.222222	0.428571	0.285714	0.5625	0.176471	0.277778	0.375	0.333333	0.235294	0.294118	0.333333	0.3125	0.3125	0.25	0.111111	0.352941	0.133333	0.25	0.133333	0.3	0.214286	0.4375	0.4	0.4375	0.285714	0.5	0.615385	0.375	0.25	0.615385	0.6	0.333333	0.357143	0.461538	0.285714	0.4	0.444444	0.266667
NE-test1	0.25	0.466667	0.368421	0.4	0.5	0.333333	0.357143	0.333333	0.411765	0.4375	0.411765	0.352941	0.411765	0.428571	0.428571	0.352941	0.315789	0.411765	0.5	0.25	0.277778	0.294118	0.352941	0.3125	0.352941	0.333333	0.470588	0.176471	0.263158	0.375	0.272727	0.470588	0.444444	0.357143	0.5	0.4375	0.588235	0.583333	0.470588	0.333333	0.5	0.571429	0.2	0.333333	0.5	0.357143	0.333333	0.470588	0.411765
SAG-GS18011	0.538462	0.470588	0.235294	0.5	0.5625	0.545455	0.153846	0.4	0.571429	0.4	0.176471	0.647059	0.538462	0.636364	0.3125	0.5625	0.5	0.470588	0.294118	0.692308	0.6	0.4375	0.3125	0.538462	0.666667	0.333333	0.4375	0.533333	0.571429	0.363636	0.4	0.5	0.588235	0.266667	0.294118	0.384615	0.214286	0.454545	0.555556	0.466667	0.571429	0.416667	0.5	0.583333	0.5	0.333333	0.1	0.352941	0.368421
NC-test2	0.214286	0.428571	0.533333	0.0833333	0.3125	0.230769	0.428571	0.357143	0.285714	0.411765	0.5	0.117647	0.3125	0.214286	0.307692	0.0769231	0.25	0.4	0.555556	0.133333	0.266667	0.235294	0.4375	0.153846	0.230769	0.545455	0.470588	0.125	0.4375	0.230769	0.2	0.266667	0.466667	0.5625	0.375	0.214286	0.333333	0.307692	0.266667	0.4	0.357143	0.416667	0.142857	0.307692	0.533333	0.214286	0.416667	0.4375	0.428571
[truncated: 11 more columns]
